# Supplementary material for: New early phenotypic markers for cucumber green mottle mosaic virus disease in cucumbers exposed to fluctuating extreme temperatures
Source: Sci Rep. 2021 Sep 24;11:19060. doi: 10.1038/s41598-021-98595-4 (PMC8463606; doi:10.1038/s41598-021-98595-4)
Supplement: Supplementary file 1 — Supplementary Information 1. [file 41598_2021_98595_MOESM1_ESM.xlsx]

## Sheet:  Senyal
Supplementary Table S1: Day by day symptom monitoring in temperature-controlled experiments
I - cv. Senyal - 60 plants (6-7 leaves/plant)
dpi	Symptomatic plants (no. of leaves/plant)	Recovered plants (no. of leaves/plant)	Early BYIs in plants (no. of leaves/plant)	Late BYIs in plants (no. of leaves/plant)	2nd symptomatic plants (no. of leaves/plant)	Total alive plants
0						60
1						60
2						60
3						60
4						60
5						60
6						60
7	60 (1)					60
8	60 (2)					60
9	60 (2)					60
10	60 (3)					60
11	60 (4)					60
12	60 (4)					60
13	60 (3)					60
14	60 (3)	23 (1)				60
15	60 (2)	25 (1)				60
16	60 (1)	27 (2)				60
17	60 (1)	1 (2)	33 (1)			60
18	60 (1)	2 (2)	41 (1)			60
19	60 (1)	2 (2)	37 (2)	6 (2)		51
20	60 (1)	2 (2)	40 (3)	13 (2)		51
21			25 (3)	32 (3)		51
22			11 (2)	35 (3)	5 (1)	51
23			10 (2)	30 (3)	11 (2)	51
24			4 (2)	30 (3)	17 (4)	51
25				28 (3)	21 (4)	51
26				18 (2)	31 (4)	51
27				4 (2)	45 (5)	51
28					51 (5)	51
(#) - Average number of representative leaves per plant
* On 18 dpi 9 plants were transferred to a different chamber

## Sheet: II Senyal
II - cv. Senyal - 11 plants (9-10 leaves/plant)
dpi	Symptomatic plants (no. of leaves/plant)	Recovered plants (no. of leaves/plant)	Early BYIs in plants (no. of leaves/plant)	Late BYIs in plant (no. of leaves/plant)	2nd symptomatic plants (no. of leaves/plant)	Total alive plants
0						11
1						11
2						11
3						11
4						11
5						11
6						11
7						11
8						11
9	8 (1)					11
10	11 (2)					11
11	11 (3)					11
12	11 (6)					11
13	11 (6)					11
14	11 (6)					11
15	11 (5)					11
16	11 (3)					11
17	9 (2)	2 (2)				11
18	5 (1)	2 (3)	4 (1)			11
19	5 (1)	2 (1)	4 (2)			11
20		1 (1)	5 (3)	2 (1)		8
21			3 (2)	4 (1)	1 (1)	8
22			2 (1)	5 (4)	1 (2)	8
23			1 (1)	5 (4)	2 (2)	8
24			1 (1)	3 (5)	4 (3)	8
25				1 (2)	7 (3)	8
26					8 (4)	8
27					8 (5)	8
28					8 (7)	8

## Sheet: III Senyal
III - Senyal - 10 plants (7-8 leaves/plant)
dpi	Symptomatic plants (no. of leaves/plant)	Recovered plants (no. of leaves/plant)	Early BYIs in plants (no. of leaves/plant)	Late BYIs in plants (no. of leaves/plant)	2nd symptomatic plants (no. of leaves/plant)	Total alive plants
0						10
1						10
2						10
3						10
4						10
5						10
6						10
7						10
8	10 (2)					10
9	10 (3)					10
10	10 (3)					10
11	10 (3)					10
12	10 (4)					10
13	10 (3)					10
14	7 (3)					7
15	7 (3)					7
16	7 (3)					7
17	4 (3)	2 (2)	1 (2)			7
18	1 (2)	2 (3)	4 (3)			7
19		2 (2)	4 (2)	1 (2)		7
20		2 (1)	3 (1)	2 (2)		7
21			5 (3)	1 (3)	1 (2)	7
22			2 (3)	3 (3)	2 (5)	7
23			1 (1)	3 (1)	3 (5)	7
24					7 (5)	7
25					7 (6)	7
26					7 (6)	7
27					7 (6)	7
28					7 (6)	7

## Sheet: IV Romi
IV- Romi - 10 plants (7-8 leaves/plant)
dpi	Symptomatic plants (no. of leaves/plant)	Recovered plants (no. of leaves/plant)	Early BYIs in plants (no. of leaves/plant)	Late BYIs in plants (no. of leaves/plant)	2nd symptomatic plants (no. of leaves/plant)	Total alive plants
0						10
1						10
2						10
3						10
4						10
5						10
6						10
7	4 (1)					10
8	9 (3)					10
9	10 (4)					10
10	10 (5)					10
11	8 (5)	2 (1)				10
12	8 (4)		2 (2)			10
13	4 (4)	4 (1)	3 (2)			10
14	4 (3)	4 (2)	3 (2)			10
15	2 (3)	3 (2)	4 (3)	1 (2)		10
16		4 (2)	4 (3)	2 (3)		10
17		2 (2)	5 (3)	3 (3)		10
18		2 (2)	5 (3)	3 (3)		10
19		1 (2)	4 (3)	5 (4)		10
20		1 (2)	4 (3)	3 (3)	2 (2)	10
21			3 (2)	4 (3)	3 (2)	10
22			3 (2)	4 (2)	3 (3)	10
23			2 (2)	5 (3)	3 (3)	10
24			2 (2)	5 (4)	3 (4)	10
25			1 (2)	5 (4)	4 (4)	10
26			1 (3)	5 (4)	4 (4)	10
27			1 (4)	6 (4)	3 (4)	10
28			1 (4)	6 (5)	3 (5)	10
29			1 (2)	4 (5)	5 (5)	10
30				5 (5)	5 (6)	10
31				5 (4)	5 (6)	10
32				4 (3)	6 (6)	10
33				4 (3)	6 (6)	10
34				2 (3)	8 (6)	10
35					10 (6)	10

## Sheet: V Kingstar
IV- Kingstar - 13 plants (8-9 leaves/plant)
dpi	Symptomatic plants (no. of leaves/plant)	Recovered plants (no. of leaves/plant)	Early BYIs in plants (no. of leaves/plant)	Late BYIs in plants (no. of leaves/plant)	2nd symptomatic plants (no. of leaves/plant)	Total alive plants
0						13
1						13
2						13
3						13
4						13
5						13
6						13
7						13
8						13
9	1 (1)					13
10	6 (2)					13
11	9 (2)					13
12	12 (3)					13
13	13 (4)					13
14	13 (4)					13
15	11 (3)	2 (1)				13
16	7 (3)	4 (1)				11
17	3 (1)	8 (2)				11
18		9 (3)				11
19		9 (3)				11
20		9 (4)				11
21		10 (4)	1 (1)			11
22		9 (3)	2 (3)			11
23		9 (3)	1 (3)	1 (2)		11
24		7 (2)	3 (3)	1 (2)		11
25		6 (2)	4 (3)	1 (2)		11
26		6 (2)	4 (3)	1 (2)		11
27		5 (2)	5 (2)	1 (2)		11
28		4 (2)	5 (3)	2 (2)		11
29		4 (2)	5 (3)	2 (3)		11
30		3 (2)	5 (3)	3 (3)		11
31		1 (2)	7 (2)	3 (2)		11
32		1 (2)	5 (1)	3 (2)	2 (1)	11
33		1 (1)	5 (1)	3 (2)	2 (2)	11
34			5 (1)	3 (2)	3 (2)	11
35			3 (1)	3 (2)	5 (3)	11
36			1 (1)	2 (1)	8 (5)	11
37					11 (5)	11

## Sheet: VI Derby + Samba + 726
V- Samba - 6 plants (6-7 leaves/plant)									Derby - 6 plants (6-7 leaves/plant)
dpi	Symptomatic plants (no. of leaves/plant)	Recovered plants (no. of leaves/plant)	Early BYIs in plants (no. of leaves/plant)	Late BYIs in plants (no. of leaves/plant)	2nd symptomatic plants (no. of leaves/plant)	Total alive plants			dpi	Symptomatic plants (no. of leaves/plant)	Recovered plants (no. of leaves/plant)	Early BYIs in plants (no. of leaves/plant)	late BYIs in plants (no. of leaves/plant)	2nd symptomatic plants (no. of leaves/plant)	Total alive plants
0						6			0						6
1						6			1						6
2						6			2						6
3						6			3						6
4						6			4						6
5						6			5						6
6						6			6						6
7						6			7						6
8	4 (1)					6			8	3 (1)					6
9	5 (1)					6			9	6 (1)					6
10	5 (2)					6			10	6 (2)					6
11	6 (2)					6			11	7 (2)					6
12	6 (3)					6			12	5 (2)	1 (1)				6
13	4 (3)	2 (1)				6			13	4 (3)	2 (1)				6
14	1 (2)	3 (1)	1 (1)			5			14	1 (3)	5 (2)				6
15		2 (2)	3 (1)			5			15		5 (2)	1 (2)			6
16		1 (2)	4 (1)			5			16		3 (2)	3 (2)			6
17			5 (2)			5			17		1 (2)	5 (2)			6
18			5 (2)			5			18		1 (2)	4 (2)	1 (2)		6
19			5 (2)			5			19			5 (2)	1 (3)		6
20			3 (2)	2 (1)		5			20			4 (2)	1 (3)	1 (2)	6
21			3 (2)	1 (1)	1 (2)	5			21			2 (2)	2 (3)	2 (2)	6
22			1 (2)	3 (2)	1 (2)	5			22			1 (2)	3 (3)	2 (2)	6
23			1 (2)	2 (2)	2 (3)	5			23			1 (3)	3 (3)	2 (2)	6
24				3 (3)	2 (2)	5			24				4 (3)	2 (2)	6
25				3 (3)	2 (2)	5			25				4 (2)	2 (2)	6
26				3 (3)	2 (2)	5			26				3 (3)	3 (3)	6
27				3 (3)	3 (3)	5			27				3 (3)	3 (3)	6
28				2 (3)	3 (3)	5			28				2 (3)	4 (4)	6
29				1 (3)	4 (3)	5			29				1 (3)	5 (4)	6
30				1 (2)	4 (4)	5			30					6 (5)	6
31				1 (2)	4 (4)	5			31					6 (5)	6
32					5 (4)	5			32					6 (5)	6
33					5 (5)	5			33					6 (6)	6
726 - 5 plants (6-7 leaves/plant)
dpi	Symptomatic plants (no. of leaves/plant)	Recovered plants (no. of leaves/plant)	Early BYIs in plants (no. of leaves/plant)	Late BYIs in plants (no. of leaves/plant)	2nd symptomatic plants (no. of leaves/plant)	Total alive plants
0						5
1						5
2						5
3						5
4						5
5						5
6						5
7						5
8						5
9	5 (2)					5
10	5 (2)					5
11	1 (3)	4 (1)				5
12		5 (2)				5
13		5 (2)				5
14		4 (3)	1 (1)			5
15		4 (2)	1 (1)			5
16		4 (2)	3 (2)			5
17			5 (2)			5
18			5 (3)			5
19			4 (3)	1 (2)		5
20			2 (3)	3 (2)		5
21			2 (3)	3 (2)		5
22			2 (2)	2 (3)	1 (1)	5
23			2 (2)	2 (4)	1 (2)	5
24			1 (2)	2 (4)	2 (3)	5
25			1 (2)	2 (4)	2 (3)	5
26			1 (2)	2 (4)	2 (4)	5
27				3 (4)	2 (4)	5
28				3 (3)	2 (4)	5
29				3 (3)	2 (4)	5
30				2 (3)	3 (4)	5
31				2 (3)	3 (4)	5
32					5 (4)	5
33					5 (4)	5

## Sheet: VII Senyal
VII - Senyal (4) - 52 plants (7-8 leaves/plant)
dpi	Symptomatic plants (no. of leaves/plant)	Recovered plants (no. of leaves/plant)	Early BYIs in plants (no. of leaves/plant)	Late BYIs in plants (no. of leaves/plant)	2nd symptomatic plants (no. of leaves/plant)	Total alive plants
0						52
1						52
2						52
3						52
4						52
5						52
6						52
7	22 (1)					52
8	47 (2)					52
9	47 (2)					52
10	52 (3)					52
11	52 (4)					52
12	52 (4)					52
13	43 (4)	9 (1)				52
14	37 (3)	15 (2)				52
15	21 (3)	26 (2)	5 (1)			52
16	6 (2)	35 (3)	11 (2)			52
17		33 (3)	19 (2)			52
18		26 (3)	23 (2)	3 (1)		52
19		26 (3)	23 (2)	3 (2)		52
20		20 (3)	26 (2)	6 (2)		52
21		11 (3)	17 (3)	16 (3)	8 (2)	52
22		2 (3)	7 (2)	18 (3)	25 (3)	52
23		2 (4)	4 (2)	14 (3)	32 (3)	52
24		2 (4)		6 (3)	44 (4)	52
25		2 (4)		3 (3)	47 (4)	52
26		2 (4)		3 (3)	47 (5)	52
27		2 (4)			50 (5)	52
28		2 (4)			50 (5)	52
