# Supplementary material for: New early phenotypic markers for cucumber green mottle mosaic virus disease in cucumbers exposed to fluctuating extreme temperatures
Source: Sci Rep. 2021 Sep 24;11:19060. doi: 10.1038/s41598-021-98595-4 (PMC8463606; doi:10.1038/s41598-021-98595-4)
Supplement: Supplementary file 2 — Supplementary Information 2. [file 41598_2021_98595_MOESM2_ESM.xlsx]

## Sheet: Up-regulated DEGs Early BYIs
Supplementary Table S3: DEGs in Early and Late Bright yellow islands
Gene ID	Human Readable Description	Interpro	Gene Ontology		sampleA	sampleB	Early BYI	Early dark	log2FoldChange	p-value	regulate
CsGy5G010760	Leucine-rich repeat receptor-like kinase	IPR001611,Leucine Rich Repeat | IPR001611,Leucine rich repeat | IPR013210,Leucine rich repeat N-terminal domain	GO:0004674,protein serine/threonine kinase activity | GO:0005524,ATP binding | GO:0006468,protein phosphorylation | GO:0016021,integral component of membrane		BR_1	DA_1	409.5	180.136	0.851416	0.0145002	up
CsGy3G015240	probable WRKY transcription factor 48	IPR003657,WRKY DNA -binding domain	GO:0003700,DNA binding transcription factor activity | GO:0005634,nucleus | GO:0010200,response to chitin | GO:0042742,defense response to bacterium | GO:0043565,sequence-specific DNA binding | GO:0045893,positive regulation of transcription, DNA-templated		BR_1	DA_1	80.3454	21.7808	0.835463	0.0304338	up
CsGy4G014480	Cysteine/Histidine-rich C1 domain family protein	IPR004146,C1 domain	GO:0005622,intracellular | GO:0016301,kinase activity | GO:0016310,phosphorylation | GO:0035556,intracellular signal transduction		BR_1	DA_1	49.0664	1.55253	1.5592	4.36e-05	up
CsGy4G025610	Pyrophosphate--fructose 6-phosphate 1-phosphotransferase subunit alpha	IPR000023,Phosphofructokinase	GO:0003872,6-phosphofructokinase activity | GO:0005524,ATP binding | GO:0005737,cytoplasm | GO:0046835,carbohydrate phosphorylation | GO:0046872,metal ion binding | GO:0047334,diphosphate-fructose-6-phosphate 1-phosphotransferase activity | GO:0061615,glycolytic process through fructose-6-phosphate		BR_1	DA_1	1109.99	621.194	0.644298	0.0484531	up
CsGy2G014200	hypothetical protein				BR_1	DA_1	31.1843	3.10507	1.06381	0.00444813	up
CsGy6G024660	serine/threonine-protein kinase CTR1-like	IPR001245,Protein tyrosine kinase	GO:0004672,protein kinase activity | GO:0005524,ATP binding | GO:0006468,protein phosphorylation		BR_1	DA_1	263.3	150.318	0.667512	0.0230414	up
CsGy7G004520	O-acyltransferase WSD1-like	IPR004255,Wax ester synthase-like Acyl-CoA acyltransferase domain | IPR009721,Protein of unknown function (DUF1298)	GO:0000287,magnesium ion binding | GO:0004144,diacylglycerol O-acyltransferase activity | GO:0005737,cytoplasm | GO:0016311,dephosphorylation | GO:0019509,L-methionine salvage from methylthioadenosine | GO:0043874,acireductone synthase activity | GO:0045017,glycerolipid biosynthetic process		BR_1	DA_1	338.117	162.451	0.742909	0.0359825	up
CsGy3G023850	Reductase		GO:0004090,carbonyl reductase (NADPH) activity | GO:0055114,oxidation-reduction process		BR_1	DA_1	819.48	503.951	0.615171	0.0155613	up
CsGy3G026290	cytochrome P450 71A1-like	IPR001128,Cytochrome P450	GO:0004497,monooxygenase activity | GO:0005506,iron ion binding | GO:0016021,integral component of membrane | GO:0016705,oxidoreductase activity, acting on paired donors, with incorporation or reduction of molecular oxygen | GO:0020037,heme binding | GO:0055114,oxidation-reduction process		BR_1	DA_1	135.301	17.1534	1.4914	0.000116517	up
CsGy0G000650	proline-, glutamic acid- and leucine-rich protein 1				BR_1	DA_1	315.954	170.616	0.721231	0.017152	up
CsGy3G030190	60S ribosomal protein L36				BR_1	DA_1	165.625	10.9281	1.88905	1.06e-06	up
CsGy6G008520	Calcium-binding EF-hand family protein	IPR002048,EF-hand domain pair	GO:0005509,calcium ion binding		BR_1	DA_1	173.339	30.809	1.55732	2.94e-05	up
CsGy1G006450	Uncharacterized protein				BR_1	DA_1	249.635	119.66	0.854232	0.00534312	up
CsGy5G011220	MLP-like protein 328	IPR000916,Pathogenesis-related protein Bet v I family	GO:0006952,defense response | GO:0009607,response to biotic stimulus		BR_1	DA_1	100.633	21.4334	1.08312	0.00519477	up
CsGy7G012450	Eukaryotic aspartyl protease family protein	IPR032799,Xylanase inhibitor C-terminal	GO:0004190,aspartic-type endopeptidase activity | GO:0006508,proteolysis | GO:0009505,plant-type cell wall | GO:0009506,plasmodesma | GO:0030163,protein catabolic process		BR_1	DA_1	90.531	41.2297	0.772538	0.0323351	up
CsGy7G003360	Aconitate hydratase	IPR000573,Aconitase C-terminal domain | IPR001030,Aconitase family (aconitate hydratase)	GO:0003994,aconitate hydratase activity | GO:0008152,metabolic process | GO:0051539,4 iron, 4 sulfur cluster binding		BR_1	DA_1	2600.21	1786.71	0.486859	0.0368703	up
CsGy1G011300	transcription factor bHLH133-like isoform X2		GO:0046983,protein dimerization activity		BR_1	DA_1	77.8737	11.9581	1.17027	0.00244794	up
CsGy5G012050	Zinc finger family protein		GO:0003676,nucleic acid binding		BR_1	DA_1	107.075	49.4394	0.803445	0.0206614	up
CsGy3G036910	ATP-dependent zinc metalloprotease FtsH-like	IPR025753,Domain associated at C-terminal with AAA | IPR003959,ATPase family associated with various cellular activities (AAA)	GO:0005524,ATP binding | GO:0016021,integral component of membrane		BR_1	DA_1	168.466	19.1832	1.37486	0.000379802	up
CsGy6G023190	Hyp O-arabinosyltransferase-like protein		GO:0016020,membrane		BR_1	DA_1	269.287	117.814	0.776848	0.0352664	up
CsGy6G031290	DNA-(apurinic or apyrimidinic site) lyase	IPR005135,Endonuclease/Exonuclease/phosphatase family | IPR010666,GRF zinc finger	GO:0003677,DNA binding | GO:0005622,intracellular | GO:0006281,DNA repair | GO:0008270,zinc ion binding | GO:0090305,nucleic acid phosphodiester bond hydrolysis | GO:0140078,class I DNA-(apurinic or apyrimidinic site) endonuclease activity | GO:0140080,class III/IV DNA-(apurinic or apyrimidinic site) endonuclease activity		BR_1	DA_1	173.295	68.6165	0.836811	0.0253483	up
CsGy2G023650	U-box domain-containing protein 12-like		GO:0016874,ligase activity		BR_1	DA_1	340.201	187.648	0.705505	0.0173952	up
CsGy6G009700	Transporter-related family protein	IPR005828,Sugar (and other) transporter | IPR005828,Sugar (and other) transporter	GO:0008643,carbohydrate transport | GO:0016021,integral component of membrane | GO:0022857,transmembrane transporter activity | GO:0032440,2-alkenal reductase [NAD(P)] activity | GO:0055085,transmembrane transport | GO:0055114,oxidation-reduction process		BR_1	DA_1	365.923	203.666	0.707182	0.0136431	up
CsGy1G024130	protein kinase PINOID	IPR000719,Protein kinase domain | IPR000719,Protein kinase domain	GO:0004674,protein serine/threonine kinase activity | GO:0005524,ATP binding | GO:0006468,protein phosphorylation | GO:0009734,auxin-activated signaling pathway | GO:0009926,auxin polar transport | GO:0009958,positive gravitropism | GO:0009986,cell surface | GO:0048766,root hair initiation | GO:0048767,root hair elongation | GO:0048825,cotyledon development | GO:0080167,response to karrikin		BR_1	DA_1	124.684	35.5119	0.812528	0.0354004	up
CsGy3G012690	Auxin-responsive protein	IPR033389,AUX/IAA family	GO:0005634,nucleus | GO:0006355,regulation of transcription, DNA-templated | GO:0009734,auxin-activated signaling pathway		BR_1	DA_1	84.9606	26.1816	1.04475	0.00545751	up
CsGy5G000610	Mitochondrial carrier protein, putative	IPR018108,Mitochondrial carrier protein | IPR018108,Mitochondrial carrier protein | IPR018108,Mitochondrial carrier protein	GO:0016021,integral component of membrane		BR_1	DA_1	126.828	58.2472	0.826061	0.0155428	up
CsGy4G004250	Metacaspase-2				BR_1	DA_1	105.057	35.7838	0.843127	0.0288144	up
CsGy3G000720	Flavanone 3-hydroxylase	IPR026992,non-haem dioxygenase in morphine synthesis N-terminal | IPR005123,2OG-Fe(II) oxygenase superfamily	GO:0046872,metal ion binding | GO:0051213,dioxygenase activity | GO:0055114,oxidation-reduction process		BR_1	DA_1	160.257	39.647	1.2975	0.00044892	up
CsGy6G008620	IQ-domain 18	IPR025064,Protein of unknown function (DUF4005)			BR_1	DA_1	156.797	70.2446	0.762194	0.0380053	up
CsGy7G008030	Na(+)-translocating NADH-quinone reductase subunit A				BR_1	DA_1	848.442	278.139	1.21957	0.000232247	up
CsGy6G029800	rho GTPase-activating protein gacF-like	IPR008889,VQ motif			BR_1	DA_1	112.331	24.6895	1.47814	4.07e-05	up
CsGy7G020460	Subtilisin-like protease	IPR010259,Peptidase inhibitor I9 | IPR000209,Subtilase family | IPR003137,PA domain	GO:0004252,serine-type endopeptidase activity | GO:0006508,proteolysis		BR_1	DA_1	1020.36	525.215	0.71691	0.0330652	up
CsGy3G041040	Receptor protein kinase CLAVATA1	IPR000719,Protein kinase domain | IPR001611,Leucine rich repeat | IPR001611,Leucine rich repeat | IPR001611,Leucine rich repeat | IPR013210,Leucine rich repeat N-terminal domain | IPR001611,Leucine Rich Repeat | IPR001611,Leucine Rich Repeat	GO:0004672,protein kinase activity | GO:0005524,ATP binding | GO:0006468,protein phosphorylation | GO:0010080,regulation of floral meristem growth | GO:0016021,integral component of membrane | GO:0048833,specification of floral organ number		BR_1	DA_1	377.973	157.105	1.00713	0.0012515	up
CsGy5G010570	Non-lysosomal glucosylceramidase	IPR006775,Glycosyl-hydrolase family 116, catalytic region | IPR024462,beta-glucosidase 2, glycosyl-hydrolase family 116 N-term | IPR024462,beta-glucosidase 2, glycosyl-hydrolase family 116 N-term	GO:0004348,glucosylceramidase activity | GO:0006680,glucosylceramide catabolic process | GO:0016020,membrane		BR_1	DA_1	816.577	328.953	1.15278	5.04e-06	up
CsGy5G016070	Terpene cyclase/mutase family member	IPR032696,Squalene-hopene cyclase C-terminal domain | IPR032697,Squalene-hopene cyclase N-terminal domain	GO:0016866,intramolecular transferase activity		BR_1	DA_1	996.783	578.506	0.658138	0.0211644	up
CsGy5G023960	18S pre-ribosomal assembly protein gar2-related, putative isoform 1				BR_1	DA_1	237.713	120.82	0.748677	0.0224043	up
CsGy7G015720	desiccation-related protein PCC13-62-like	IPR008801,Rapid ALkalinization Factor (RALF)	GO:0016021,integral component of membrane		BR_1	DA_1	1033.61	566.007	0.709005	0.0182929	up
CsGy2G014020	CLK4-associating serine/arginine rich protein-like	IPR019147,Alternative splicing regulator			BR_1	DA_1	2786.72	1691.78	0.625696	0.0166626	up
CsGy5G014780	plastid movement impaired 2	IPR025322,Domain of unknown function (DUF4228)			BR_1	DA_1	92.4942	40.2904	0.794569	0.0298694	up
CsGy6G033910	Vacuolar protein sorting-associated protein 28 homolog 2	IPR007143,VPS28 protein	GO:0000813,ESCRT I complex | GO:0043328,protein transport to vacuole involved in ubiquitin-dependent protein catabolic process via the multivesicular body sorting pathway		BR_1	DA_1	268.666	124.061	0.853248	0.00939103	up
CsGy3G022280	Purple acid phosphatase	IPR004843,Calcineurin-like phosphoesterase | IPR025733,Iron/zinc purple acid phosphatase-like protein C | IPR015914,Purple acid Phosphatase, N-terminal domain	GO:0003993,acid phosphatase activity | GO:0016021,integral component of membrane | GO:0016311,dephosphorylation | GO:0046872,metal ion binding		BR_1	DA_1	579.043	368.011	0.557334	0.0423676	up
CsGy2G009540	protein ECERIFERUM 26-like	IPR003480,Transferase family	GO:0016747,transferase activity, transferring acyl groups other than amino-acyl groups		BR_1	DA_1	625.257	252.178	0.829737	0.0261346	up
CsGy5G000570	polypyrimidine tract-binding protein homolog 2-like	IPR000504,RNA recognition motif. (a.k.a. RRM, RBD, or RNP domain) | IPR000504,RNA recognition motif. (a.k.a. RRM, RBD, or RNP domain)	GO:0003723,RNA binding | GO:0016021,integral component of membrane		BR_1	DA_1	964.019	442.674	0.865108	0.00788345	up
CsGy3G001780	Cytochrome P450	IPR001128,Cytochrome P450 | IPR001128,Cytochrome P450 | IPR001128,Cytochrome P450	GO:0004497,monooxygenase activity | GO:0005506,iron ion binding | GO:0016021,integral component of membrane | GO:0016705,oxidoreductase activity, acting on paired donors, with incorporation or reduction of molecular oxygen | GO:0020037,heme binding | GO:0055114,oxidation-reduction process		BR_1	DA_1	127.356	32.7482	0.881616	0.0225271	up
CsGy2G020390	probable 1-acylglycerol-3-phosphate O-acyltransferase	IPR000073,alpha/beta hydrolase fold	GO:0016746,transferase activity, transferring acyl groups		BR_1	DA_1	516.032	176.149	1.24446	5.39e-05	up
CsGy5G021720	Leucine-rich repeat-containing protein, putative	IPR001611,Leucine rich repeat | IPR001611,Leucine rich repeat	GO:0004721,phosphoprotein phosphatase activity | GO:0006470,protein dephosphorylation		BR_1	DA_1	782.954	155.407	1.90897	1.41e-10	up
CsGy7G019250	ABC transporter G family member 40	IPR013525,ABC-2 type transporter | IPR013525,ABC-2 type transporter | IPR013581,Plant PDR ABC transporter associated | IPR029481,ABC-transporter extracellular N-terminal | IPR003439,ABC transporter | IPR003439,ABC transporter	GO:0002229,defense response to oomycetes | GO:0005524,ATP binding | GO:0005886,plasma membrane | GO:0010193,response to ozone | GO:0015692,lead ion transport | GO:0016021,integral component of membrane | GO:0016887,ATPase activity | GO:0080168,abscisic acid transport		BR_1	DA_1	89.6309	21.0317	1.18231	0.00202356	up
CsGy7G009070	Cytochrome P450, putative	IPR001128,Cytochrome P450	GO:0005506,iron ion binding | GO:0016021,integral component of membrane | GO:0016705,oxidoreductase activity, acting on paired donors, with incorporation or reduction of molecular oxygen | GO:0020037,heme binding | GO:0055114,oxidation-reduction process		BR_1	DA_1	115.421	57.5283	0.714014	0.0417422	up
CsGy2G022700	DUF581 domain-containing protein	IPR007650,zinc-finger of the FCS-type, C2-C2			BR_1	DA_1	689.529	346.762	0.800664	0.00879532	up
CsGy5G012720	Uncharacterized protein		GO:0016021,integral component of membrane		BR_1	DA_1	22.0506	3.59741	0.769046	0.0343918	up
CsGy2G026220	Formin-like protein	IPR015425,Formin Homology 2 Domain	GO:0016021,integral component of membrane		BR_1	DA_1	222.249	95.9641	0.904065	0.0072135	up
CsGy2G012140	glucan endo-1,3-beta-D-glucosidase-like	IPR000490,Glycosyl hydrolases family 17 | IPR012946,X8 domain	GO:0005975,carbohydrate metabolic process | GO:0042973,glucan endo-1,3-beta-D-glucosidase activity		BR_1	DA_1	985.356	578.485	0.674393	0.00785907	up
CsGy1G010410	p55		GO:0016021,integral component of membrane		BR_1	DA_1	835.925	359.499	1.00012	0.000747458	up
CsGy5G027100	Eukaryotic aspartyl protease family protein	IPR032861,Xylanase inhibitor N-terminal | IPR032799,Xylanase inhibitor C-terminal	GO:0004190,aspartic-type endopeptidase activity | GO:0006508,proteolysis | GO:0009505,plant-type cell wall | GO:0009507,chloroplast | GO:0030163,protein catabolic process | GO:0048046,apoplast		BR_1	DA_1	1931.69	826.002	0.986641	0.00130722	up
CsGy4G008040	transcription factor TCP4	IPR005333,TCP family transcription factor	GO:0003677,DNA binding | GO:0005634,nucleus | GO:0006355,regulation of transcription, DNA-templated		BR_1	DA_1	1243.01	752.634	0.618719	0.0236028	up
CsGy7G017910	protein EMSY-LIKE 3-like	IPR005491,ENT domain	GO:0050832,defense response to fungus		BR_1	DA_1	423.216	254.165	0.627189	0.0222139	up
CsGy2G003100	Auxin-responsive protein	IPR033389,AUX/IAA family	GO:0005634,nucleus | GO:0006355,regulation of transcription, DNA-templated | GO:0009734,auxin-activated signaling pathway		BR_1	DA_1	783.773	425.101	0.721498	0.0159052	up
CsGy1G026670	RNA-dependent RNA polymerase	IPR007855,RNA dependent RNA polymerase	GO:0001172,transcription, RNA-templated | GO:0003723,RNA binding | GO:0003968,RNA-directed 5'-3' RNA polymerase activity | GO:0031047,gene silencing by RNA		BR_1	DA_1	117.089	54.8401	0.725941	0.0470749	up
CsGy5G011970	ATP synthase subunit alpha	IPR004100,ATP synthase alpha/beta family, beta-barrel domain | IPR000194,ATP synthase alpha/beta family, nucleotide-binding domain	GO:0005524,ATP binding | GO:0005739,mitochondrion | GO:0015986,ATP synthesis coupled proton transport | GO:0016021,integral component of membrane | GO:0045261,proton-transporting ATP synthase complex, catalytic core F(1) | GO:0046933,proton-transporting ATP synthase activity, rotational mechanism | GO:0099132,ATP hydrolysis coupled cation transmembrane transport		BR_1	DA_1	167.652	28.0755	1.41517	0.000230694	up
CsGy7G003290	glycine-rich cell wall structural protein 1-like		GO:0005525,GTP binding | GO:0005874,microtubule | GO:0007017,microtubule-based process		BR_1	DA_1	328.237	130.467	0.776722	0.0418883	up
CsGy3G024870	tetratricopeptide repeat protein 7A-like				BR_1	DA_1	228.066	121.403	0.736415	0.0153475	up
CsGy6G035620	choice-of-anchor C domain protein%2C putative (Protein of unknown function%2C DUF642)	IPR006946,Protein of unknown function (DUF642) | IPR006946,Protein of unknown function (DUF642)	GO:0016021,integral component of membrane		BR_1	DA_1	1894.73	805.004	0.949205	0.00366183	up
CsGy2G013100	Protein XAP5 CIRCADIAN TIMEKEEPER	IPR007005,XAP5, circadian clock regulator	GO:0005634,nucleus | GO:0009637,response to blue light | GO:0009873,ethylene-activated signaling pathway | GO:0010099,regulation of photomorphogenesis | GO:0010114,response to red light | GO:0035196,production of miRNAs involved in gene silencing by miRNA | GO:0042752,regulation of circadian rhythm		BR_1	DA_1	529.017	297.996	0.657133	0.0359876	up
CsGy5G009590	Formin-like protein	IPR015425,Formin Homology 2 Domain	GO:0016021,integral component of membrane		BR_1	DA_1	741.895	274.327	1.02642	0.00330455	up
CsGy3G028400	Unknown Protein				BR_1	DA_1	433.899	142.09	0.965871	0.0108475	up
CsGy2G011890	mitochondrial import receptor subunit TOM6 homolog				BR_1	DA_1	8241.09	778.704	2.76081	5.64e-20	up
CsGy1G022650	expansin-A4-like	IPR009009,Lytic transglycolase | IPR007117,Pollen allergen	GO:0005576,extracellular region | GO:0005618,cell wall | GO:0009664,plant-type cell wall organization | GO:0016020,membrane		BR_1	DA_1	2764.69	1571.97	0.712534	0.00546114	up
CsGy6G009690	hypothetical protein				BR_1	DA_1	162.181	74.4763	0.754294	0.038124	up
CsGy2G021120	dihydrofolate reductase-like	IPR005645,Serine hydrolase (FSH1)			BR_1	DA_1	276.1	126.664	0.842422	0.0121072	up
CsGy2G009380	ubiquitin-conjugating enzyme E2 D1-like	IPR000608,Ubiquitin-conjugating enzyme	GO:0000166,nucleotide binding		BR_1	DA_1	20.4858	3.08996	0.769628	0.032918	up
CsGy2G019290	Patatin	IPR002641,Patatin-like phospholipase	GO:0016042,lipid catabolic process | GO:0016787,hydrolase activity		BR_1	DA_1	1174.54	519.337	0.986263	0.000552971	up
CsGy2G003090	Auxin-responsive protein	IPR033389,AUX/IAA family	GO:0005634,nucleus | GO:0006355,regulation of transcription, DNA-templated | GO:0009734,auxin-activated signaling pathway		BR_1	DA_1	107.533	41.1844	0.978475	0.00544579	up
CsGy6G007420	RNA polymerase II C-terminal domain phosphatase-like 3	IPR004274,NLI interacting factor-like phosphatase | IPR001357,BRCA1 C Terminus (BRCT) domain	GO:0004721,phosphoprotein phosphatase activity | GO:0005634,nucleus | GO:0006470,protein dephosphorylation		BR_1	DA_1	185.107	100.235	0.674092	0.0412885	up
CsGy3G012680	Auxin-responsive protein	IPR033389,AUX/IAA family	GO:0005634,nucleus | GO:0006355,regulation of transcription, DNA-templated | GO:0009734,auxin-activated signaling pathway		BR_1	DA_1	106.016	48.2735	0.739816	0.0445903	up
CsGy5G003690	Amine oxidase	IPR015802,Copper amine oxidase, N3 domain | IPR015800,Copper amine oxidase, N2 domain | IPR015798,Copper amine oxidase, enzyme domain	GO:0005507,copper ion binding | GO:0008131,primary amine oxidase activity | GO:0009308,amine metabolic process | GO:0016021,integral component of membrane | GO:0048038,quinone binding | GO:0055114,oxidation-reduction process		BR_1	DA_1	2332.41	1035.49	1.01898	9.36e-05	up
CsGy4G004490	protein UPSTREAM OF FLC	IPR010369,Domain of unknown function (DUF966)			BR_1	DA_1	13.3505	0.522545	0.632198	0.04285	up
CsGy5G009040	proteoglycan 4-like isoform X2				BR_1	DA_1	844.17	493.056	0.677105	0.0086993	up
CsGy3G012980	sulfate transporter 3.1	IPR002645,STAS domain | IPR011547,Sulfate permease family	GO:0008271,secondary active sulfate transmembrane transporter activity | GO:0016021,integral component of membrane | GO:1902358,sulfate transmembrane transport		BR_1	DA_1	806.706	343.345	0.937118	0.00455086	up
CsGy2G019990	Carbohydrate kinase PfkB	IPR011611,pfkB family carbohydrate kinase | IPR011611,pfkB family carbohydrate kinase	GO:0016301,kinase activity | GO:0016310,phosphorylation		BR_1	DA_1	631.334	353.074	0.734889	0.00393183	up
CsGy3G015780	transcription factor bHLH62-like	IPR011598,Helix-loop-helix DNA-binding domain	GO:0046983,protein dimerization activity		BR_1	DA_1	346.267	181.861	0.764986	0.00949595	up
CsGy4G006170	Unknown Protein				BR_1	DA_1	44.953	11.8675	0.966366	0.012606	up
CsGy3G005250	polyadenylate-binding protein-interacting protein 4-like isoform X2	IPR025852,Ataxin 2 SM domain			BR_1	DA_1	112.016	45.8722	0.903453	0.0107545	up
CsGy1G024460	homeobox-leucine zipper protein ATHB-14-like	IPR002913,START domain | IPR013978,MEKHLA domain | IPR001356,Homeobox domain	GO:0003677,DNA binding | GO:0005634,nucleus | GO:0008289,lipid binding		BR_1	DA_1	1178.47	559.477	0.924936	0.000566414	up
CsGy4G009520	Pollen Ole e 1 allergen/extensin				BR_1	DA_1	860.157	70.2748	2.17018	7.82e-09	up
CsGy6G030560	zinc-finger homeodomain protein 2	IPR006456,ZF-HD protein dimerisation region	GO:0003677,DNA binding		BR_1	DA_1	225.414	77.083	1.21109	0.000146237	up
CsGy1G011120	cysteine-rich receptor-like protein kinase 28	IPR001245,Protein tyrosine kinase | IPR002902,Salt stress response/antifungal | IPR002902,Salt stress response/antifungal	GO:0004672,protein kinase activity | GO:0005524,ATP binding | GO:0006468,protein phosphorylation | GO:0016021,integral component of membrane		BR_1	DA_1	40.7845	3.08996	1.28395	0.000737913	up
CsGy7G012000	pathogen-related protein-like				BR_1	DA_1	66.4468	12.8069	0.986934	0.0102693	up
CsGy1G014570	Alcohol dehydrogenase superfamily	IPR013149,Zinc-binding dehydrogenase | IPR013154,Alcohol dehydrogenase GroES-like domain	GO:0005829,cytosol | GO:0016491,oxidoreductase activity | GO:0055114,oxidation-reduction process		BR_1	DA_1	759.299	410.678	0.775824	0.00248487	up
CsGy7G000130	isoflavone reductase-like protein	IPR008030,NmrA-like family			BR_1	DA_1	85.7177	7.65695	1.59763	3.75e-05	up
CsGy1G007060	Auxin efflux carrier component	IPR004776,Membrane transport protein	GO:0009734,auxin-activated signaling pathway | GO:0016021,integral component of membrane | GO:0055085,transmembrane transport		BR_1	DA_1	498.11	299.509	0.608755	0.0368106	up
CsGy5G017210	hypothetical protein		GO:0048037,cofactor binding		BR_1	DA_1	520.933	296.485	0.701286	0.00866981	up
CsGy1G000950	aldehyde oxidase GLOX-like	IPR015202,Domain of unknown function (DUF1929)	GO:0004364,glutathione transferase activity | GO:0016021,integral component of membrane | GO:0016874,ligase activity		BR_1	DA_1	107.454	47.606	0.741857	0.046892	up
CsGy2G008370	basic leucine zipper and W2 domain-containing protein 2-like	IPR003307,eIF4-gamma/eIF5/eIF2-epsilon	GO:0003743,translation initiation factor activity | GO:0006413,translational initiation		BR_1	DA_1	3170.63	2143.42	0.507	0.0310114	up
CsGy6G012520	Fatty acyl-CoA reductase	IPR013120,Male sterility protein | IPR013120,Male sterility protein | IPR033640,Male sterility protein | IPR033640,Male sterility protein	GO:0006629,lipid metabolic process | GO:0055114,oxidation-reduction process | GO:0080019,fatty-acyl-CoA reductase (alcohol-forming) activity | GO:0102965,alcohol-forming fatty acyl-CoA reductase activity		BR_1	DA_1	87.6126	35.1404	0.846056	0.0225494	up
CsGy3G003080	peptidyl-tRNA hydrolase ICT1, mitochondrial	IPR000352,RF-1 domain	GO:0004045,aminoacyl-tRNA hydrolase activity | GO:0005762,mitochondrial large ribosomal subunit | GO:0016150,translation release factor activity, codon nonspecific | GO:0070126,mitochondrial translational termination | GO:0072344,rescue of stalled ribosome		BR_1	DA_1	560.318	283.111	0.835938	0.0025603	up
CsGy5G027210	retinoblastoma-related protein	IPR024599,Domain of unknown function (DUF3452) | IPR002719,Retinoblastoma-associated protein B domain | IPR002720,Retinoblastoma-associated protein A domain	GO:0005634,nucleus | GO:0006357,regulation of transcription by RNA polymerase II | GO:0051726,regulation of cell cycle		BR_1	DA_1	909.705	530.084	0.64642	0.0265833	up
CsGy3G001000	cyclin-dependent kinase F-4-like isoform X1	IPR000719,Protein kinase domain	GO:0004674,protein serine/threonine kinase activity | GO:0005524,ATP binding | GO:0006468,protein phosphorylation		BR_1	DA_1	2077.84	1304.33	0.59913	0.0127463	up
CsGy5G025850	R3H domain-containing protein 2-like	IPR001374,R3H domain			BR_1	DA_1	662.722	387.798	0.663073	0.0141652	up
CsGy4G022450	Lipase, class 3	IPR002921,Lipase (class 3)	GO:0006629,lipid metabolic process | GO:0016021,integral component of membrane | GO:0016787,hydrolase activity		BR_1	DA_1	309.884	78.2126	1.22916	0.00105368	up
CsGy1G010990	cysteine-rich receptor-like protein kinase 10	IPR001245,Protein tyrosine kinase | IPR001245,Protein tyrosine kinase | IPR002902,Salt stress response/antifungal | IPR002902,Salt stress response/antifungal	GO:0004672,protein kinase activity | GO:0005524,ATP binding | GO:0006468,protein phosphorylation | GO:0016021,integral component of membrane		BR_1	DA_1	204.325	73.3406	0.864199	0.0234218	up
CsGy2G001150	proline-rich receptor-like protein kinase PERK1	IPR001245,Protein tyrosine kinase	GO:0004675,transmembrane receptor protein serine/threonine kinase activity | GO:0005199,structural constituent of cell wall | GO:0005524,ATP binding | GO:0005886,plasma membrane | GO:0006468,protein phosphorylation | GO:0007178,transmembrane receptor protein serine/threonine kinase signaling pathway | GO:0016021,integral component of membrane		BR_1	DA_1	597.911	381.02	0.569855	0.0254656	up
CsGy5G003450	Cytochrome P450, putative	IPR001128,Cytochrome P450	GO:0004497,monooxygenase activity | GO:0005506,iron ion binding | GO:0016021,integral component of membrane | GO:0016705,oxidoreductase activity, acting on paired donors, with incorporation or reduction of molecular oxygen | GO:0020037,heme binding | GO:0055114,oxidation-reduction process		BR_1	DA_1	75.1182	22.1825	1.08732	0.00375718	up
CsGy6G013510	UDP-glycosyltransferase 87A1-like	IPR002213,UDP-glucoronosyl and UDP-glucosyl transferase	GO:0008152,metabolic process | GO:0016758,transferase activity, transferring hexosyl groups		BR_1	DA_1	79.0798	31.5279	0.823137	0.0283841	up
CsGy3G036340	Disease resistance protein (TIR-NBS-LRR class) family	IPR000157,TIR domain | IPR002182,NB-ARC domain	GO:0007165,signal transduction | GO:0043531,ADP binding		BR_1	DA_1	59.9366	17.5249	0.857533	0.0269155	up
CsGy7G014530	hypothetical protein				BR_1	DA_1	970.238	424.908	1.04969	2.79e-05	up
CsGy3G040920	Putative nucleic acid binding protein		GO:0003676,nucleic acid binding		BR_1	DA_1	386.523	165.019	0.971691	0.002027	up
CsGy5G013000	Auxin-responsive protein	IPR033389,AUX/IAA family | IPR033389,AUX/IAA family	GO:0005634,nucleus | GO:0006355,regulation of transcription, DNA-templated | GO:0009734,auxin-activated signaling pathway		BR_1	DA_1	1609.92	843.164	0.811162	0.00189539	up
CsGy7G019340	Aspartate aminotransferase	IPR004839,Aminotransferase class I and II	GO:0008483,transaminase activity | GO:0009058,biosynthetic process | GO:0030170,pyridoxal phosphate binding		BR_1	DA_1	1708.75	1080.61	0.580789	0.0218008	up
CsGy0G000250	proline-, glutamic acid- and leucine-rich protein 1				BR_1	DA_1	315.954	170.616	0.721231	0.017152	up
CsGy5G009340	MLP-like protein 43	IPR000916,Pathogenesis-related protein Bet v I family	GO:0006952,defense response | GO:0009607,response to biotic stimulus		BR_1	DA_1	121.123	6.59675	1.20978	0.00110145	up
CsGy4G022750	probable isoaspartyl peptidase/L-asparaginase 2	IPR000246,Asparaginase	GO:0016787,hydrolase activity		BR_1	DA_1	619.211	168.782	1.55844	7.33e-08	up
CsGy5G019860	Eukaryotic aspartyl protease family protein	IPR032799,Xylanase inhibitor C-terminal | IPR032861,Xylanase inhibitor N-terminal	GO:0004190,aspartic-type endopeptidase activity | GO:0006508,proteolysis | GO:0030163,protein catabolic process		BR_1	DA_1	238.113	69.3746	0.918799	0.0176142	up
CsGy2G018850	Mitochondrial carrier protein	IPR018108,Mitochondrial carrier protein | IPR018108,Mitochondrial carrier protein | IPR018108,Mitochondrial carrier protein | IPR018108,Mitochondrial carrier protein | IPR018108,Mitochondrial carrier protein | IPR018108,Mitochondrial carrier protein	GO:0005743,mitochondrial inner membrane | GO:0016021,integral component of membrane | GO:0022857,transmembrane transporter activity | GO:0055085,transmembrane transport		BR_1	DA_1	13756	8822.25	0.558732	0.0310213	up
CsGy7G013210	serine/threonine-protein kinase OXI1-like	IPR000719,Protein kinase domain | IPR000719,Protein kinase domain	GO:0004674,protein serine/threonine kinase activity | GO:0005524,ATP binding | GO:0006468,protein phosphorylation		BR_1	DA_1	328.834	184.93	0.671633	0.0275458	up
CsGy7G021650	Homeobox-leucine zipper protein ATHB-15	IPR002913,START domain | IPR001356,Homeobox domain | IPR013978,MEKHLA domain	GO:0003677,DNA binding | GO:0005634,nucleus | GO:0008289,lipid binding		BR_1	DA_1	1102.75	321.392	1.51173	4.59e-08	up
CsGy6G036200	homeobox-leucine zipper protein ATHB-14-like	IPR002913,START domain | IPR001356,Homeobox domain | IPR013978,MEKHLA domain	GO:0003677,DNA binding | GO:0005634,nucleus | GO:0008289,lipid binding		BR_1	DA_1	1739.14	506.08	1.56798	4.39e-10	up
CsGy6G018670	TP53-regulated inhibitor of apoptosis 1-B	IPR007918,Uncharacterised protein family (UPF0203)	GO:0004722,protein serine/threonine phosphatase activity | GO:0006470,protein dephosphorylation | GO:0046872,metal ion binding		BR_1	DA_1	304.593	112.686	1.16305	0.000125517	up
CsGy4G006870	glycine-rich protein A3-like				BR_1	DA_1	3360.56	1812.73	0.665766	0.04791	up
CsGy6G017790	target of Myb protein 1	IPR002014,VHS domain | IPR004152,GAT domain	GO:0005622,intracellular | GO:0006886,intracellular protein transport		BR_1	DA_1	667.56	380.111	0.671909	0.0220765	up
CsGy5G004930	Oleosin-like protein	IPR000136,Oleosin	GO:0012511,monolayer-surrounded lipid storage body | GO:0016021,integral component of membrane		BR_1	DA_1	501.037	53.8705	2.14267	3.21e-09	up
CsGy5G026500	synaptotagmin-3-like isoform X2	IPR031468,Synaptotagmin-like mitochondrial-lipid-binding domain | IPR000008,C2 domain | IPR000008,C2 domain	GO:0008289,lipid binding | GO:0016021,integral component of membrane		BR_1	DA_1	85.6979	29.3924	0.945995	0.0119723	up
CsGy6G028070	arabinogalactan protein 18				BR_1	DA_1	3238.61	1675.13	0.686837	0.0477927	up
CsGy6G011960	probable glucuronoxylan glucuronosyltransferase IRX7	IPR004263,Exostosin family	GO:0006486,protein glycosylation | GO:0016021,integral component of membrane | GO:0016757,transferase activity, transferring glycosyl groups		BR_1	DA_1	537.966	239.44	0.920262	0.00361928	up
CsGy2G012340	F-box family protein, putative isoform 1		GO:0010099,regulation of photomorphogenesis		BR_1	DA_1	1290.36	786.337	0.637799	0.00782123	up
CsGy1G003300	squamosa promoter-binding-like protein 6	IPR004333,SBP domain	GO:0003677,DNA binding | GO:0005634,nucleus | GO:0046872,metal ion binding		BR_1	DA_1	334.113	99.2806	1.43722	1.24e-06	up
CsGy1G004720	protein NETWORKED 4A	IPR011684,KIP1-like protein	GO:0003779,actin binding		BR_1	DA_1	476.579	304.037	0.554234	0.0420166	up
CsGy4G014130	Unknown Protein				BR_1	DA_1	1306.05	416.846	0.902	0.0192524	up
CsGy5G001860	Glutamine-dependent NAD(+) synthetase	IPR003010,Carbon-nitrogen hydrolase | IPR022310,NAD synthase	GO:0003952,NAD+ synthase (glutamine-hydrolyzing) activity | GO:0005524,ATP binding | GO:0009435,NAD biosynthetic process		BR_1	DA_1	643.43	403.927	0.575505	0.0341178	up
CsGy2G021750	ephrin type-B receptor		GO:0016021,integral component of membrane		BR_1	DA_1	874.163	465.609	0.802192	0.00129244	up
CsGy2G016270	Pectate lyase	IPR002022,Pectate lyase	GO:0016021,integral component of membrane | GO:0030570,pectate lyase activity | GO:0045490,pectin catabolic process | GO:0046872,metal ion binding		BR_1	DA_1	269.08	126.583	0.800766	0.0190881	up
CsGy6G017120	NADH-quinone oxidoreductase subunit D		GO:0016491,oxidoreductase activity		BR_1	DA_1	27.4934	6.16482	0.826541	0.0298114	up
CsGy6G033690	Phox/Bem1p	IPR000270,PB1 domain	GO:0004674,protein serine/threonine kinase activity | GO:0046777,protein autophosphorylation		BR_1	DA_1	265.252	132.104	0.73692	0.031283	up
CsGy4G002530	GEM-like protein 5	IPR004182,GRAM domain	GO:0009793,embryo development ending in seed dormancy | GO:0010029,regulation of seed germination | GO:0098755,maintenance of seed dormancy by absisic acid		BR_1	DA_1	82.4318	28.3624	0.82186	0.033404	up
CsGy1G005050	protein argonaute 1	IPR032472,Argonaute linker 2 domain | IPR000368,Sucrose synthase | IPR000368,Sucrose synthase | IPR032474,N-terminal domain of argonaute | IPR003165,Piwi domain | IPR024357,Glycine-rich region of argonaut | IPR001296,Glycosyl transferases group 1			BR_1	DA_1	1848.69	855.808	0.933043	0.00103348	up
CsGy7G008540	probable long-chain-alcohol O-fatty-acyltransferase 5	IPR032805,Membrane bound O-acyl transferase family	GO:0016021,integral component of membrane | GO:0016746,transferase activity, transferring acyl groups		BR_1	DA_1	86.3978	22.0919	1.14428	0.00267941	up
CsGy2G001280	Unknown Protein				BR_1	DA_1	67.8157	23.1219	0.944063	0.0123539	up
CsGy6G004140	probable inactive leucine-rich repeat receptor-like protein kinase isoform X2	IPR000719,Protein kinase domain | IPR001611,Leucine rich repeat	GO:0004672,protein kinase activity | GO:0005524,ATP binding | GO:0006468,protein phosphorylation | GO:0016021,integral component of membrane		BR_1	DA_1	1042.01	579.823	0.675801	0.0296201	up
CsGy7G005720	Myc-type, basic helix-loop-helix (BHLH) domain-containing protein		GO:0046983,protein dimerization activity		BR_1	DA_1	667.047	351.06	0.776552	0.00637325	up
CsGy3G028820	Ammonium transporter	IPR024041,Ammonium Transporter Family	GO:0005886,plasma membrane | GO:0009506,plasmodesma | GO:0009624,response to nematode | GO:0015398,high-affinity secondary active ammonium transmembrane transporter activity | GO:0016021,integral component of membrane | GO:0072488,ammonium transmembrane transport		BR_1	DA_1	286.396	134.472	0.769351	0.0294106	up
CsGy5G024550	protein PLANT CADMIUM RESISTANCE 2-like	IPR006461,PLAC8 family	GO:0016021,integral component of membrane		BR_1	DA_1	94.6643	44.1687	0.747316	0.0384093	up
CsGy7G010430	myb family transcription factor APL-like isoform X1	IPR025756,MYB-CC type transfactor, LHEQLE motif | IPR001005,Myb-like DNA-binding domain	GO:0003677,DNA binding | GO:0005634,nucleus | GO:0006355,regulation of transcription, DNA-templated		BR_1	DA_1	249.842	141.67	0.639168	0.045939	up
CsGy6G018880	60S ribosomal protein L5-like	IPR025607,Ribosomal L18 C-terminal region | IPR005485,Ribosomal large subunit proteins 60S L5, and 50S L18	GO:0000027,ribosomal large subunit assembly | GO:0003735,structural constituent of ribosome | GO:0006412,translation | GO:0008097,5S rRNA binding | GO:0022625,cytosolic large ribosomal subunit		BR_1	DA_1	7455	4960.93	0.530313	0.0210518	up
CsGy5G011960	ATP synthase subunit alpha	IPR000194,ATP synthase alpha/beta family, nucleotide-binding domain | IPR000793,ATP synthase alpha/beta chain, C terminal domain	GO:0005524,ATP binding | GO:0005739,mitochondrion | GO:0015986,ATP synthesis coupled proton transport | GO:0045261,proton-transporting ATP synthase complex, catalytic core F(1) | GO:0046933,proton-transporting ATP synthase activity, rotational mechanism | GO:0099132,ATP hydrolysis coupled cation transmembrane transport		BR_1	DA_1	100.147	10.2244	1.71342	8.75e-06	up
CsGy4G013630	Putative adenylate kinase 1		GO:0004017,adenylate kinase activity | GO:0005524,ATP binding | GO:0046939,nucleotide phosphorylation		BR_1	DA_1	1175.08	438.563	1.26193	2.5e-07	up
CsGy2G020280	Cysteine protease	IPR000668,Papain family cysteine protease | IPR013201,Cathepsin propeptide inhibitor domain (I29)	GO:0006508,proteolysis | GO:0008234,cysteine-type peptidase activity		BR_1	DA_1	1632.06	1103.9	0.507641	0.0290719	up
CsGy2G013190	Glutamyl-tRNA(Gln) amidotransferase subunit A	IPR023631,Amidase			BR_1	DA_1	372.092	162.974	0.971535	0.00119257	up
CsGy2G009900	transmembrane protein				BR_1	DA_1	1253.96	722.278	0.652201	0.0285227	up
CsGy1G004970	retinol dehydrogenase 11-like	IPR002347,short chain dehydrogenase | IPR002347,short chain dehydrogenase			BR_1	DA_1	831.488	550.001	0.518094	0.0474598	up
CsGy2G010240	splicing factor U2af large subunit B isoform X2		GO:0003723,RNA binding		BR_1	DA_1	877.645	534.044	0.614098	0.023464	up
CsGy3G006520	plasminogen activator inhibitor		GO:0016021,integral component of membrane		BR_1	DA_1	390.128	230.859	0.61138	0.0453356	up
CsGy4G010340	Probable galactinol--sucrose galactosyltransferase 2	IPR008811,Raffinose synthase or seed imbibition protein Sip1	GO:0006979,response to oxidative stress | GO:0009506,plasmodesma | GO:0016757,transferase activity, transferring glycosyl groups | GO:0034484,raffinose catabolic process | GO:0052692,raffinose alpha-galactosidase activity | GO:0080167,response to karrikin		BR_1	DA_1	1187.36	567.955	0.931847	0.000267658	up
CsGy2G026820	growth-regulating factor 4-like	IPR014978,QLQ | IPR014977,WRC	GO:0005524,ATP binding | GO:0005634,nucleus | GO:0006355,regulation of transcription, DNA-templated | GO:0032502,developmental process		BR_1	DA_1	286.986	87.9356	1.34561	2.03e-05	up
CsGy2G006850	senescence-associated family protein%2C putative (DUF581)	IPR007650,zinc-finger of the FCS-type, C2-C2			BR_1	DA_1	2364.47	727.96	1.08405	0.00354278	up
CsGy3G021440	ROP-interactive CRIB motif-containing protein 7	IPR001611,Leucine rich repeat			BR_1	DA_1	79.9954	21.0921	1.15885	0.00216556	up
CsGy3G043550	Receptor-like protein kinase	IPR013210,Leucine rich repeat N-terminal domain | IPR000719,Protein kinase domain | IPR001611,Leucine Rich Repeat | IPR001611,Leucine Rich Repeat	GO:0016020,membrane | GO:0016301,kinase activity | GO:0016310,phosphorylation		BR_1	DA_1	205.78	75.7811	0.969025	0.0076004	up
CsGy2G010170	heterogeneous nuclear ribonucleoprotein 1-like	IPR000504,RNA recognition motif. (a.k.a. RRM, RBD, or RNP domain) | IPR000504,RNA recognition motif. (a.k.a. RRM, RBD, or RNP domain)	GO:0003723,RNA binding		BR_1	DA_1	2325.5	1165.46	0.818042	0.0059028	up
CsGy6G028610	growth-regulating factor 1-like	IPR014977,WRC | IPR014978,QLQ	GO:0005524,ATP binding | GO:0005634,nucleus | GO:0006355,regulation of transcription, DNA-templated | GO:0032502,developmental process		BR_1	DA_1	708.813	208.423	1.45259	8.75e-07	up
CsGy3G002600	Protein transport protein sec16	IPR024298,Sec23-binding domain of Sec16 | IPR024298,Sec23-binding domain of Sec16 | IPR024340,Vesicle coat trafficking protein Sec16 mid-region	GO:0000139,Golgi membrane | GO:0005783,endoplasmic reticulum | GO:0015031,protein transport | GO:0016021,integral component of membrane | GO:0048208,COPII vesicle coating		BR_1	DA_1	604.023	332.118	0.754538	0.00331337	up
CsGy2G013690	Formin-like protein	IPR015425,Formin Homology 2 Domain	GO:0016021,integral component of membrane		BR_1	DA_1	287.965	148.756	0.729122	0.0265622	up
CsGy5G019040	hypothetical protein				BR_1	DA_1	444.149	51.4692	2.44491	7.31e-15	up
CsGy6G023730	Aquaporin	IPR000425,Major intrinsic protein	GO:0015267,channel activity | GO:0016021,integral component of membrane | GO:0055085,transmembrane transport		BR_1	DA_1	211.912	62.1406	1.30638	0.000119827	up
CsGy2G022830	coiled-coil domain-containing protein 93 isoform X1				BR_1	DA_1	131.01	24.7197	1.51242	4.78e-05	up
CsGy6G017080	NADH-quinone oxidoreductase subunit D	IPR001135,Respiratory-chain NADH dehydrogenase, 49 Kd subunit	GO:0005739,mitochondrion | GO:0016651,oxidoreductase activity, acting on NAD(P)H | GO:0048038,quinone binding | GO:0051287,NAD binding | GO:0055114,oxidation-reduction process		BR_1	DA_1	181.19	56.302	1.10418	0.00265	up
CsGy6G012350	Arogenate dehydratase	IPR001086,Prephenate dehydratase	GO:0004664,prephenate dehydratase activity | GO:0009094,L-phenylalanine biosynthetic process | GO:0009570,chloroplast stroma | GO:0047769,arogenate dehydratase activity		BR_1	DA_1	1144.04	387.544	1.28191	1.56e-05	up
CsGy1G032420	probable plastidic glucose transporter 2 isoform X1	IPR005828,Sugar (and other) transporter | IPR005828,Sugar (and other) transporter	GO:0008643,carbohydrate transport | GO:0016021,integral component of membrane | GO:0022857,transmembrane transporter activity | GO:0055085,transmembrane transport		BR_1	DA_1	605.792	387.405	0.552294	0.0417608	up
CsGy5G013330	Auxin response factor	IPR010525,Auxin response factor | IPR033389,AUX/IAA family	GO:0005634,nucleus | GO:0006355,regulation of transcription, DNA-templated | GO:0009734,auxin-activated signaling pathway | GO:0009908,flower development | GO:0043565,sequence-specific DNA binding		BR_1	DA_1	409.252	164.904	1.10681	8.22e-05	up
CsGy3G039170	Leucine-rich repeat protein kinase family protein		GO:0000166,nucleotide binding | GO:0004672,protein kinase activity | GO:0016020,membrane | GO:0016310,phosphorylation		BR_1	DA_1	151.421	5.19525	1.83394	2.04e-06	up
CsGy4G004620	succinate dehydrogenase [ubiquinone] iron-sulfur subunit 3, mitochondrial-like	IPR025192,2Fe-2S iron-sulfur cluster binding domain	GO:0005743,mitochondrial inner membrane | GO:0006099,tricarboxylic acid cycle | GO:0008177,succinate dehydrogenase (ubiquinone) activity | GO:0009055,electron transfer activity | GO:0022900,electron transport chain | GO:0045273,respiratory chain complex II | GO:0046872,metal ion binding | GO:0051537,2 iron, 2 sulfur cluster binding | GO:0051538,3 iron, 4 sulfur cluster binding | GO:0051539,4 iron…		BR_1	DA_1	61.2857	20.0017	0.900359	0.0191352	up
CsGy5G002790	CoA ligase-like protein 8	IPR000873,AMP-binding enzyme | IPR025110,AMP-binding enzyme C-terminal domain	GO:0008152,metabolic process | GO:0016874,ligase activity		BR_1	DA_1	100.215	40.3055	0.853844	0.0206457	up
CsGy2G015160	probable WRKY transcription factor 51	IPR003657,WRKY DNA -binding domain	GO:0003700,DNA binding transcription factor activity | GO:0005634,nucleus | GO:0006355,regulation of transcription, DNA-templated | GO:0043565,sequence-specific DNA binding		BR_1	DA_1	71.7025	13.0183	0.863975	0.0213476	up
CsGy6G029030	Homeodomain-like superfamily protein		GO:0003677,DNA binding		BR_1	DA_1	277.553	139.474	0.71512	0.039733	up
CsGy7G014450	Calcium-transporting ATPase	IPR004014,Cation transporter/ATPase, N-terminus | IPR006068,Cation transporting ATPase, C-terminus	GO:0005388,calcium-transporting ATPase activity | GO:0005524,ATP binding | GO:0016021,integral component of membrane | GO:0070588,calcium ion transmembrane transport | GO:0099132,ATP hydrolysis coupled cation transmembrane transport		BR_1	DA_1	55.3411	8.25501	1.37564	0.000378054	up
CsGy5G013840	Acetyl-coenzyme A synthetase	IPR025110,AMP-binding enzyme C-terminal domain | IPR000873,AMP-binding enzyme | IPR032387,Acetyl-coenzyme A synthetase N-terminus	GO:0003987,acetate-CoA ligase activity | GO:0005524,ATP binding | GO:0016208,AMP binding | GO:0019427,acetyl-CoA biosynthetic process from acetate		BR_1	DA_1	129.81	49.2129	0.934378	0.0103135	up
CsGy5G024690	ethylene-responsive transcription factor ERF118	IPR001471,AP2 domain	GO:0003677,DNA binding | GO:0003700,DNA binding transcription factor activity | GO:0005634,nucleus | GO:0006355,regulation of transcription, DNA-templated		BR_1	DA_1	183.355	99.939	0.677539	0.0368379	up
CsGy6G034510	Auxin response factor	IPR004326,Mlo family | IPR004326,Mlo family | IPR010525,Auxin response factor | IPR003340,B3 DNA binding domain	GO:0003677,DNA binding | GO:0005634,nucleus | GO:0006355,regulation of transcription, DNA-templated | GO:0009734,auxin-activated signaling pathway		BR_1	DA_1	589.869	260.125	1.02225	0.000108915	up
CsGy5G023390	transcription factor MYB108 isoform X1	IPR001005,Myb-like DNA-binding domain | IPR001005,Myb-like DNA-binding domain	GO:0003677,DNA binding		BR_1	DA_1	23.6353	2.07508	0.919477	0.0107648	up
CsGy6G032610	Unknown Protein				BR_1	DA_1	764.797	334.997	0.753668	0.04345	up
CsGy1G000420	surfeit locus protein 6	IPR029188,60S ribosome biogenesis protein Rrp14 | IPR029190,Surfeit locus protein 6			BR_1	DA_1	446	254.401	0.671664	0.0210093	up
CsGy6G027550	hypothetical protein (DUF1685)	IPR012881,Protein of unknown function (DUF1685)			BR_1	DA_1	172.71	64.4422	1.01191	0.00384642	up
CsGy5G016550	zinc finger B-box protein		GO:0006367,transcription initiation from RNA polymerase II promoter | GO:0016021,integral component of membrane		BR_1	DA_1	269.482	96.5289	0.892322	0.0184821	up
CsGy3G007150	endoribonuclease Dicer homolog 1	IPR005034,Dicer dimerisation domain | IPR001650,Helicase conserved C-terminal domain | IPR006935,Type III restriction enzyme, res subunit	GO:0003677,DNA binding | GO:0003723,RNA binding | GO:0004525,ribonuclease III activity | GO:0005524,ATP binding | GO:0007275,multicellular organism development | GO:0035196,production of miRNAs involved in gene silencing by miRNA | GO:0090502,RNA phosphodiester bond hydrolysis, endonucleolytic		BR_1	DA_1	2338.23	642.972	1.52978	2.44e-07	up
CsGy5G019390	Unknown Protein				BR_1	DA_1	20.0676	1.02999	0.92928	0.00834936	up
CsGy6G012860	transmembrane E3 ubiquitin-protein ligase 1-like isoform X1	IPR001841,Ring finger domain	GO:0008270,zinc ion binding | GO:0016021,integral component of membrane | GO:0016874,ligase activity		BR_1	DA_1	488.345	277.175	0.659821	0.0305774	up
CsGy6G002670	S-acyltransferase	IPR001594,DHHC palmitoyltransferase	GO:0016021,integral component of membrane | GO:0019706,protein-cysteine S-palmitoyltransferase activity		BR_1	DA_1	508.703	304.967	0.635943	0.0173726	up
CsGy5G013400	SUPPRESSOR OF ABI3-5 isoform X1	IPR000504,RNA recognition motif. (a.k.a. RRM, RBD, or RNP domain) | IPR000504,RNA recognition motif. (a.k.a. RRM, RBD, or RNP domain) | IPR000467,G-patch domain	GO:0003723,RNA binding | GO:0046872,metal ion binding		BR_1	DA_1	1179.58	746.614	0.588963	0.0141072	up
CsGy5G013390	CoA ligase	IPR025110,AMP-binding enzyme C-terminal domain | IPR000873,AMP-binding enzyme	GO:0008152,metabolic process | GO:0016874,ligase activity		BR_1	DA_1	160.411	29.9995	0.816602	0.0282257	up
CsGy6G019490	Kinase family protein	IPR000719,Protein kinase domain	GO:0004672,protein kinase activity | GO:0005524,ATP binding | GO:0006468,protein phosphorylation | GO:0006950,response to stress		BR_1	DA_1	687.223	396.615	0.656781	0.0244093	up
CsGy6G005200	probable prolyl 4-hydroxylase 4	IPR005123,2OG-Fe(II) oxygenase superfamily | IPR003582,ShK domain-like	GO:0004656,procollagen-proline 4-dioxygenase activity | GO:0005506,iron ion binding | GO:0019511,peptidyl-proline hydroxylation | GO:0031418,L-ascorbic acid binding | GO:0055114,oxidation-reduction process		BR_1	DA_1	411.948	234.677	0.683283	0.0157139	up
CsGy3G005410	Thiamine thiazole synthase, chloroplastic		GO:0005829,cytosol | GO:0006950,response to stress | GO:0009228,thiamine biosynthetic process | GO:0009570,chloroplast stroma | GO:0046872,metal ion binding | GO:0052837,thiazole biosynthetic process		BR_1	DA_1	23035.6	15419.5	0.528111	0.0162033	up
CsGy3G024080	hypothetical protein				BR_1	DA_1	209.11	106.681	0.694436	0.0466622	up
CsGy6G035230	Subtilisin-like protease	IPR010259,Peptidase inhibitor I9 | IPR003137,PA domain | IPR000209,Subtilase family	GO:0004252,serine-type endopeptidase activity | GO:0006508,proteolysis		BR_1	DA_1	444.556	142.73	1.20536	0.000406459	up
CsGy7G004700	Actin-7	IPR004000,Actin	GO:0005524,ATP binding		BR_1	DA_1	258.498	156.066	0.604527	0.0377251	up
CsGy4G014230	ATP-dependent zinc metalloprotease FtsH	IPR003959,ATPase family associated with various cellular activities (AAA) | IPR000642,Peptidase family M41 | IPR011546,FtsH Extracellular	GO:0004222,metalloendopeptidase activity | GO:0005524,ATP binding | GO:0006508,proteolysis | GO:0008270,zinc ion binding | GO:0016021,integral component of membrane		BR_1	DA_1	643.995	395.7	0.601619	0.0268305	up
CsGy4G003970	Hexose transporter 3	IPR005828,Sugar (and other) transporter	GO:0005351,carbohydrate:proton symporter activity | GO:0005355,glucose transmembrane transporter activity | GO:0016021,integral component of membrane | GO:0046323,glucose import | GO:1902600,proton transmembrane transport		BR_1	DA_1	118.806	44.078	0.863888	0.0223621	up
CsGy2G001960	topless-related protein 4-like isoform X4	IPR001680,WD domain, G-beta repeat | IPR001680,WD domain, G-beta repeat	GO:0006355,regulation of transcription, DNA-templated		BR_1	DA_1	855.638	536.418	0.584998	0.0253652	up
CsGy5G018000	ADP-ribosylation factor	IPR006689,ADP-ribosylation factor family	GO:0005525,GTP binding | GO:0005794,Golgi apparatus		BR_1	DA_1	2808.67	1781.4	0.584021	0.0163728	up
CsGy1G026500	basic helix-loop-helix (bHLH) DNA-binding superfamily protein	IPR011598,Helix-loop-helix DNA-binding domain	GO:0046983,protein dimerization activity		BR_1	DA_1	288.278	139.299	0.813854	0.0116232	up
CsGy4G025690	wall-associated receptor kinase 2-like	IPR025287,Wall-associated receptor kinase galacturonan-binding | IPR000719,Protein kinase domain | IPR013695,Wall-associated kinase | IPR001881,Calcium-binding EGF domain	GO:0004674,protein serine/threonine kinase activity | GO:0005509,calcium ion binding | GO:0005524,ATP binding | GO:0006468,protein phosphorylation | GO:0016021,integral component of membrane | GO:0030247,polysaccharide binding		BR_1	DA_1	135.977	37.3665	0.951268	0.0140361	up
CsGy1G022780	Cytochrome P450	IPR001128,Cytochrome P450	GO:0005506,iron ion binding | GO:0007275,multicellular organism development | GO:0009687,abscisic acid metabolic process | GO:0010268,brassinosteroid homeostasis | GO:0016021,integral component of membrane | GO:0016125,sterol metabolic process | GO:0016132,brassinosteroid biosynthetic process | GO:0016709,oxidoreductase activity, acting on paired donors, with incorporation or reduction of molecul…		BR_1	DA_1	487.141	175.485	1.2527	5.72e-06	up
CsGy1G012320	receptor like protein 4	IPR001611,Leucine rich repeat | IPR024788,Carbohydrate-binding protein of the ER	GO:0005768,endosome | GO:0005802,trans-Golgi network | GO:0016021,integral component of membrane | GO:0016301,kinase activity | GO:0016310,phosphorylation		BR_1	DA_1	946.85	546.051	0.693795	0.0070302	up
CsGy6G036810	protein CHROMATIN REMODELING 4 isoform X1	IPR009463,Domain of Unknown Function (DUF1087) | IPR001650,Helicase conserved C-terminal domain | IPR023780,Chromo (CHRromatin Organisation MOdifier) domain | IPR019787,PHD-finger | IPR000330,SNF2 family N-terminal domain	GO:0003677,DNA binding | GO:0005524,ATP binding | GO:0005634,nucleus | GO:0046872,metal ion binding		BR_1	DA_1	467.368	267.268	0.681312	0.015112	up
CsGy5G003240	bifunctional dTDP-4-dehydrorhamnose 3,5-epimerase/dTDP-4-dehydrorhamnose reductase	IPR029903,RmlD substrate binding domain			BR_1	DA_1	1846.71	1089.6	0.615141	0.0437351	up
CsGy1G013690	alpha carbonic anhydrase 7-like	IPR001148,Eukaryotic-type carbonic anhydrase	GO:0004089,carbonate dehydratase activity | GO:0006730,one-carbon metabolic process | GO:0008270,zinc ion binding		BR_1	DA_1	419.88	109.807	1.59906	4.62e-08	up
CsGy5G025290	transmembrane protein		GO:0016021,integral component of membrane		BR_1	DA_1	284.024	135.723	0.835612	0.0087819	up
CsGy4G023460	Core-2/I-branching beta-1%2C6-N-acetylglucosaminyltransferase family protein	IPR003406,Core-2/I-Branching enzyme	GO:0008375,acetylglucosaminyltransferase activity | GO:0016021,integral component of membrane		BR_1	DA_1	190.189	62.6027	1.13227	0.00128588	up
CsGy5G001900	Short-chain dehydrogenase, putative				BR_1	DA_1	94.2659	44.9026	0.729925	0.0429336	up
CsGy3G021640	Cofilin/actin-depolymerizing factor-like protein	IPR002108,Cofilin/tropomyosin-type actin-binding protein	GO:0003779,actin binding | GO:0015629,actin cytoskeleton | GO:0030042,actin filament depolymerization		BR_1	DA_1	3469.2	671.111	2.01792	2.18e-13	up
CsGy5G012710	Uncharacterized protein		GO:0016021,integral component of membrane		BR_1	DA_1	151.914	47.8567	1.09991	0.00263937	up
CsGy5G007930	protein EARLY FLOWERING 4-like	IPR009741,Protein of unknown function (DUF1313)	GO:0005634,nucleus | GO:0009649,entrainment of circadian clock | GO:0009909,regulation of flower development | GO:0010017,red or far-red light signaling pathway | GO:0010114,response to red light | GO:0042753,positive regulation of circadian rhythm | GO:0042803,protein homodimerization activity | GO:0048573,photoperiodism, flowering | GO:0080167,response to karrikin		BR_1	DA_1	235.351	112.504	0.762799	0.0289808	up
CsGy5G030730	Multiple C2 and transmembrane domain-containing protein 1	IPR000008,C2 domain | IPR000008,C2 domain | IPR000008,C2 domain | IPR000008,C2 domain | IPR013583,Plant phosphoribosyltransferase C-terminal	GO:0009506,plasmodesma | GO:0009507,chloroplast | GO:0016021,integral component of membrane		BR_1	DA_1	305.075	172.972	0.643882	0.0425428	up
CsGy3G010160	protein NRT1/ PTR FAMILY 7.3-like	IPR000109,POT family	GO:0005886,plasma membrane | GO:0010167,response to nitrate | GO:0015112,nitrate transmembrane transporter activity | GO:0015706,nitrate transport | GO:0016021,integral component of membrane | GO:0046686,response to cadmium ion | GO:0055085,transmembrane transport		BR_1	DA_1	296.804	128.724	0.85923	0.0142185	up
CsGy4G003200	protein farnesyltransferase/geranylgeranyltransferase type-1 subunit alpha	IPR002088,Protein prenyltransferase alpha subunit repeat | IPR002088,Protein prenyltransferase alpha subunit repeat | IPR002088,Protein prenyltransferase alpha subunit repeat | IPR002088,Protein prenyltransferase alpha subunit repeat	GO:0008318,protein prenyltransferase activity | GO:0018342,protein prenylation		BR_1	DA_1	940.196	427.209	1.00037	7.46e-05	up
CsGy4G006900	probable apyrase 7	IPR000407,GDA1/CD39 (nucleoside phosphatase) family	GO:0009901,anther dehiscence | GO:0010584,pollen exine formation | GO:0016021,integral component of membrane | GO:0016787,hydrolase activity		BR_1	DA_1	176.037	96.6678	0.677458	0.0337435	up
CsGy6G033850	protein TRANSPORT INHIBITOR RESPONSE 1-like				BR_1	DA_1	663.977	383.162	0.66447	0.0198967	up
CsGy5G007480	hypothetical protein				BR_1	DA_1	217.183	101.19	0.778528	0.0273295	up
CsGy7G003460	transmembrane protein 97-like		GO:0005783,endoplasmic reticulum | GO:0016021,integral component of membrane		BR_1	DA_1	669.213	393.96	0.622003	0.0391169	up
CsGy6G030830	ATP-dependent zinc metalloprotease FtsH 1	IPR003959,ATPase family associated with various cellular activities (AAA) | IPR025753,Domain associated at C-terminal with AAA	GO:0005524,ATP binding | GO:0016021,integral component of membrane		BR_1	DA_1	46.9558	14.4651	0.876333	0.0235702	up
CsGy4G008010	Malate dehydrogenase	IPR022383,lactate/malate dehydrogenase, alpha/beta C-terminal domain | IPR001236,lactate/malate dehydrogenase, NAD binding domain	GO:0005975,carbohydrate metabolic process | GO:0006099,tricarboxylic acid cycle | GO:0006108,malate metabolic process | GO:0030060,L-malate dehydrogenase activity		BR_1	DA_1	5728.13	3217.78	0.75141	0.00104483	up
CsGy4G021780	VQ motif-containing protein 4	IPR008889,VQ motif			BR_1	DA_1	154.242	36.0496	1.53045	7.63e-06	up
CsGy2G010260	glycine-rich cell wall structural protein 1				BR_1	DA_1	106.708	17.389	1.09124	0.00457434	up
CsGy2G026190	transcription factor ILR3-like	IPR011598,Helix-loop-helix DNA-binding domain	GO:0046983,protein dimerization activity		BR_1	DA_1	675.963	404.266	0.623633	0.0278401	up
CsGy1G007940	ATP-dependent zinc metalloprotease FtsH	IPR003959,ATPase family associated with various cellular activities (AAA) | IPR025753,Domain associated at C-terminal with AAA	GO:0005524,ATP binding | GO:0016021,integral component of membrane		BR_1	DA_1	25.594	1.55253	1.02358	0.00472834	up
CsGy5G024620	hypothetical protein		GO:0030001,metal ion transport | GO:0046872,metal ion binding		BR_1	DA_1	1744.49	895.223	0.688404	0.0488923	up
CsGy3G013480	Dead box ATP-dependent RNA helicase, putative	IPR001650,Helicase conserved C-terminal domain | IPR011545,DEAD/DEAH box helicase	GO:0003676,nucleic acid binding | GO:0004386,helicase activity | GO:0005524,ATP binding		BR_1	DA_1	704.161	374.393	0.760914	0.00807355	up
CsGy1G017190	heptahelical transmembrane protein 1-like	IPR004254,Haemolysin-III related	GO:0016021,integral component of membrane		BR_1	DA_1	193.468	91.4726	0.784542	0.0232131	up
CsGy3G022160	transcription factor ILR3-like	IPR011598,Helix-loop-helix DNA-binding domain	GO:0046983,protein dimerization activity		BR_1	DA_1	839.372	447.525	0.778508	0.00397768	up
CsGy2G026380	Receptor-like protein kinase, putative	IPR001245,Protein tyrosine kinase | IPR024788,Carbohydrate-binding protein of the ER	GO:0004674,protein serine/threonine kinase activity | GO:0005524,ATP binding | GO:0006468,protein phosphorylation | GO:0016021,integral component of membrane		BR_1	DA_1	303.847	106.566	1.10707	0.00121242	up
CsGy5G026570	Aquaporin 2	IPR000425,Major intrinsic protein	GO:0015267,channel activity | GO:0016021,integral component of membrane | GO:0055085,transmembrane transport		BR_1	DA_1	652.24	256.911	0.957102	0.00631259	up
CsGy2G005860	Protein DETOXIFICATION	IPR002528,MatE | IPR002528,MatE	GO:0006855,drug transmembrane transport | GO:0015238,drug transmembrane transporter activity | GO:0015297,antiporter activity | GO:0016021,integral component of membrane		BR_1	DA_1	354.214	213.238	0.608699	0.0355275	up
CsGy5G024670	protein NIM1-INTERACTING 2		GO:0010112,regulation of systemic acquired resistance		BR_1	DA_1	219.382	117.343	0.722236	0.0198787	up
CsGy5G014010	allene oxide cyclase 1, chloroplastic	IPR009410,Allene oxide cyclase	GO:0007623,circadian rhythm | GO:0009507,chloroplast | GO:0009611,response to wounding | GO:0009625,response to insect | GO:0009637,response to blue light | GO:0009646,response to absence of light | GO:0009651,response to salt stress | GO:0009695,jasmonic acid biosynthetic process | GO:0009723,response to ethylene | GO:0009734,auxin-activated signaling pathway | GO:0009737,response to abscisic ac…		BR_1	DA_1	1763.01	733.17	1.03617	0.000515194	up
CsGy6G030210	Receptor protein kinase, putative	IPR000719,Protein kinase domain | IPR001611,Leucine Rich repeat | IPR013210,Leucine rich repeat N-terminal domain | IPR001611,Leucine rich repeat	GO:0004672,protein kinase activity | GO:0005524,ATP binding | GO:0005829,cytosol | GO:0005886,plasma membrane | GO:0006468,protein phosphorylation | GO:0016021,integral component of membrane		BR_1	DA_1	359.157	200.129	0.683633	0.0246349	up
CsGy5G010430	RNA pyrophosphohydrolase	IPR000086,NUDIX domain	GO:0016787,hydrolase activity		BR_1	DA_1	269.678	110.118	1.05779	0.000390157	up
CsGy1G012450	NAC domain-containing protein 73-like	IPR003441,No apical meristem (NAM) protein	GO:0003677,DNA binding | GO:0005634,nucleus | GO:0006355,regulation of transcription, DNA-templated		BR_1	DA_1	152.884	81.952	0.694601	0.0325107	up
CsGy4G012720	Dirigent protein	IPR004265,Dirigent-like protein	GO:0016021,integral component of membrane | GO:0048046,apoplast		BR_1	DA_1	298.131	105.596	1.23235	3.01e-05	up
CsGy4G005170	probable ubiquitin-conjugating enzyme E2 16	IPR000608,Ubiquitin-conjugating enzyme	GO:0003824,catalytic activity | GO:0005524,ATP binding		BR_1	DA_1	487.22	275.448	0.684021	0.0184751	up
CsGy6G014600	Protein arginine N-methyltransferase		GO:0006479,protein methylation | GO:0008168,methyltransferase activity		BR_1	DA_1	718.634	417.471	0.67146	0.0134748	up
CsGy3G041820	glucan endo-1,3-beta-glucosidase 5	IPR000490,Glycosyl hydrolases family 17 | IPR012946,X8 domain	GO:0005773,vacuole | GO:0005975,carbohydrate metabolic process | GO:0009505,plant-type cell wall | GO:0009506,plasmodesma | GO:0042973,glucan endo-1,3-beta-D-glucosidase activity | GO:0046658,anchored component of plasma membrane		BR_1	DA_1	369.966	186.307	0.812569	0.00612085	up
CsGy5G025460	beta-glucosidase BoGH3B isoform X2	IPR002772,Glycosyl hydrolase family 3 C-terminal domain | IPR001764,Glycosyl hydrolase family 3 N terminal domain	GO:0005886,plasma membrane | GO:0008422,beta-glucosidase activity | GO:0009969,xyloglucan biosynthetic process | GO:0016021,integral component of membrane		BR_1	DA_1	956.036	586.607	0.580465	0.0491408	up
CsGy6G028290	BTB/POZ domain-containing protein NPY4	IPR027356,NPH3 family | IPR000210,BTB/POZ domain			BR_1	DA_1	855.403	514.746	0.61459	0.0312295	up
CsGy7G001700	probable serine/threonine-protein kinase Cx32, chloroplastic	IPR001245,Protein tyrosine kinase	GO:0004674,protein serine/threonine kinase activity | GO:0005524,ATP binding | GO:0005886,plasma membrane | GO:0006468,protein phosphorylation		BR_1	DA_1	270.464	97.6223	1.10015	0.00103431	up
CsGy2G000650	leucine-rich repeat/extensin 2	IPR001611,Leucine rich repeat | IPR013210,Leucine rich repeat N-terminal domain			BR_1	DA_1	174.334	87.9809	0.747918	0.0238615	up
CsGy6G018200	WD repeat-containing protein DWA2-like				BR_1	DA_1	725.434	395.343	0.732624	0.0104412	up
CsGy6G017060	NADH dehydrogenase [ubiquinone] iron-sulfur protein 2		GO:0016651,oxidoreductase activity, acting on NAD(P)H | GO:0048038,quinone binding | GO:0051287,NAD binding | GO:0055114,oxidation-reduction process		BR_1	DA_1	197.857	81.7104	0.989511	0.00217191	up
CsGy5G029700	Hexosyltransferase	IPR002659,Galactosyltransferase | IPR025298,Domain of unknown function (DUF4094)	GO:0000139,Golgi membrane | GO:0006486,protein glycosylation | GO:0010407,non-classical arabinogalactan protein metabolic process | GO:0010584,pollen exine formation | GO:0016021,integral component of membrane | GO:0048531,beta-1,3-galactosyltransferase activity		BR_1	DA_1	51.1044	14.9424	0.901831	0.0198874	up
CsGy6G014950	Heavy metal-associated isoprenylated plant protein 33	IPR006121,Heavy-metal-associated domain	GO:0030001,metal ion transport | GO:0046872,metal ion binding		BR_1	DA_1	1061.93	662.627	0.591422	0.0236838	up
CsGy7G005120	tropomyosin				BR_1	DA_1	595.391	381.307	0.561732	0.029103	up
CsGy3G030200	Ankyrin repeat family protein	IPR020683,Ankyrin repeats (3 copies) | IPR020683,Ankyrin repeats (3 copies)	GO:0016874,ligase activity		BR_1	DA_1	233.907	127.142	0.663222	0.0467833	up
CsGy2G009530	Electron transport complex protein rnfC, putative isoform 1				BR_1	DA_1	382.46	206.278	0.735933	0.0120157	up
CsGy4G012660	branchpoint-bridging protein isoform X2	IPR004088,KH domain	GO:0003723,RNA binding		BR_1	DA_1	228.79	123.91	0.707722	0.0224656	up
CsGy6G021570	Unknown Protein				BR_1	DA_1	176.784	38.4207	0.903976	0.0183856	up
CsGy4G000430	PXMP2/4 family protein 4	IPR007248,Mpv17 / PMP22 family	GO:0016021,integral component of membrane		BR_1	DA_1	692.956	269.555	1.13505	8.26e-05	up
CsGy2G008550	RING/FYVE/PHD zinc finger superfamily protein	IPR022143,Protein of unknown function (DUF3675) | IPR011016,RING-variant domain	GO:0008270,zinc ion binding | GO:0016021,integral component of membrane		BR_1	DA_1	892.563	435.73	0.916565	0.000198124	up
CsGy1G002770	UDP-glucose 6-dehydrogenase	IPR001732,UDP-glucose/GDP-mannose dehydrogenase family, NAD binding domain | IPR014026,UDP-glucose/GDP-mannose dehydrogenase family, central domain | IPR014027,UDP-glucose/GDP-mannose dehydrogenase family, UDP binding domain	GO:0003979,UDP-glucose 6-dehydrogenase activity | GO:0051287,NAD binding | GO:0055114,oxidation-reduction process		BR_1	DA_1	51.3994	14.9726	0.955168	0.0133075	up
CsGy3G041810	E3 ubiquitin-protein ligase MIEL1-like	IPR001841,Ring finger domain | IPR008913,CHY zinc finger	GO:0008270,zinc ion binding | GO:0016874,ligase activity		BR_1	DA_1	422.657	156.809	1.03189	0.00291339	up
CsGy4G006220	transmembrane protein				BR_1	DA_1	476.216	265.812	0.727217	0.0061188	up
CsGy3G015420	hAT dimerization domain-containing protein	IPR007021,Protein of unknown function (DUF 659) | IPR008906,hAT family C-terminal dimerisation region | IPR003656,BED zinc finger | IPR003656,BED zinc finger	GO:0003677,DNA binding | GO:0046983,protein dimerization activity		BR_1	DA_1	816.3	432.344	0.785487	0.00377991	up
CsGy5G021830	Alanine aminotransferase family protein	IPR004839,Aminotransferase class I and II	GO:0008483,transaminase activity | GO:0009058,biosynthetic process | GO:0030170,pyridoxal phosphate binding		BR_1	DA_1	4206.07	2722.34	0.566807	0.0134136	up
CsGy1G002480	dnaJ homolog subfamily C member 16	IPR001623,DnaJ domain	GO:0016021,integral component of membrane		BR_1	DA_1	468.794	268.73	0.673081	0.0181409	up
CsGy7G001010	Major facilitator superfamily protein	IPR011701,Major Facilitator Superfamily	GO:0005215,transporter activity | GO:0016021,integral component of membrane | GO:0055085,transmembrane transport		BR_1	DA_1	383.314	177.635	0.790718	0.0239176	up
CsGy7G013430	Transducin/WD40 repeat-like superfamily protein isoform 2				BR_1	DA_1	753.544	446.525	0.617515	0.0390815	up
CsGy3G019740	Pentatricopeptide repeat-containing protein	IPR002885,PPR repeat family | IPR002885,PPR repeat family | IPR002885,Pentatricopeptide repeat domain | IPR002885,PPR repeat | IPR002885,PPR repeat | IPR002885,PPR repeat | IPR002885,PPR repeat	GO:0003723,RNA binding | GO:0004519,endonuclease activity | GO:0005524,ATP binding | GO:0005739,mitochondrion | GO:0006349,regulation of gene expression by genetic imprinting | GO:0009451,RNA modification | GO:0009507,chloroplast | GO:0009793,embryo development ending in seed dormancy | GO:0009960,endosperm development | GO:0090305,nucleic acid phosphodiester bond hydrolysis		BR_1	DA_1	1505.29	975.531	0.556172	0.0224301	up
CsGy5G000910	Heavy metal-associated isoprenylated plant protein 39	IPR006121,Heavy-metal-associated domain	GO:0030001,metal ion transport | GO:0046872,metal ion binding		BR_1	DA_1	107.7	25.5443	0.785676	0.0380952	up
CsGy3G015640	MLP-like protein 43	IPR000916,Pathogenesis-related protein Bet v I family	GO:0006952,defense response | GO:0009607,response to biotic stimulus		BR_1	DA_1	89.9544	9.67161	1.21688	0.00145529	up
CsGy3G017060	PAR1 protein	IPR009489,PAR1 protein			BR_1	DA_1	45.8333	1.55253	1.4502	0.000126857	up
CsGy3G010350	hypothetical protein				BR_1	DA_1	141.31	28.2114	1.54583	2.08e-05	up
CsGy5G024130	N-acetyltransferase, putative	IPR000182,Acetyltransferase (GNAT) family	GO:0004059,aralkylamine N-acetyltransferase activity | GO:0009507,chloroplast | GO:0030187,melatonin biosynthetic process		BR_1	DA_1	230.28	97.9787	0.9124	0.00713622	up
CsGy3G006300	Uncharacterized protein				BR_1	DA_1	157.515	78.711	0.7742	0.0168612	up
CsGy2G024490	dynamin-2A-like	IPR022812,Dynamin family | IPR003130,Dynamin GTPase effector domain | IPR001849,PH domain | IPR000375,Dynamin central region	GO:0003924,GTPase activity | GO:0005525,GTP binding		BR_1	DA_1	481.665	266.836	0.697015	0.0198613	up
CsGy7G000710	auxin transporter-like protein 2	IPR013057,Transmembrane amino acid transporter protein	GO:0016021,integral component of membrane		BR_1	DA_1	329.549	126.843	0.860784	0.0216142	up
CsGy7G014010	probable carboxylesterase 18	IPR013094,alpha/beta hydrolase fold	GO:0009056,catabolic process | GO:0009860,pollen tube growth | GO:0052689,carboxylic ester hydrolase activity		BR_1	DA_1	223.24	91.9649	0.982829	0.00262488	up
CsGy4G014830	signal recognition particle 19 kDa protein	IPR002778,SRP19 protein	GO:0005786,signal recognition particle, endoplasmic reticulum targeting | GO:0006616,SRP-dependent cotranslational protein targeting to membrane, translocation | GO:0006617,SRP-dependent cotranslational protein targeting to membrane, signal sequence recognition | GO:0008312,7S RNA binding		BR_1	DA_1	518.259	124.121	1.73392	8.3e-10	up
CsGy2G022310	basic leucine zipper 9	IPR004827,bZIP transcription factor	GO:0003700,DNA binding transcription factor activity | GO:0005634,nucleus | GO:0006355,regulation of transcription, DNA-templated | GO:0042803,protein homodimerization activity | GO:0046982,protein heterodimerization activity | GO:0071333,cellular response to glucose stimulus		BR_1	DA_1	372.211	217.448	0.658016	0.0177691	up
CsGy2G026760	Regulator of chromosome condensation, RCC1	IPR000408,Regulator of chromosome condensation (RCC1) repeat | IPR000408,Regulator of chromosome condensation (RCC1) repeat | IPR000408,Regulator of chromosome condensation (RCC1) repeat | IPR000408,Regulator of chromosome condensation (RCC1) repeat			BR_1	DA_1	817.53	440.361	0.749376	0.00833266	up
CsGy6G024560	Pyruvate kinase	IPR015795,Pyruvate kinase, alpha/beta domain | IPR015793,Pyruvate kinase, barrel domain	GO:0000287,magnesium ion binding | GO:0004743,pyruvate kinase activity | GO:0006096,glycolytic process | GO:0016301,kinase activity | GO:0030955,potassium ion binding		BR_1	DA_1	799.287	509.282	0.566478	0.0293525	up
CsGy4G018470	Peroxidase	IPR002016,Peroxidase	GO:0004601,peroxidase activity | GO:0005576,extracellular region | GO:0006979,response to oxidative stress | GO:0009505,plant-type cell wall | GO:0009506,plasmodesma | GO:0009664,plant-type cell wall organization | GO:0016021,integral component of membrane | GO:0020037,heme binding | GO:0042744,hydrogen peroxide catabolic process | GO:0046872,metal ion binding | GO:0055114,oxidation-reduction pro…		BR_1	DA_1	80.9396	33.0049	0.835165	0.0239543	up
CsGy3G009130	E3 ubiquitin-protein ligase At1g63170	IPR001841,Ring finger domain	GO:0016021,integral component of membrane | GO:0016874,ligase activity		BR_1	DA_1	428.386	237.178	0.68365	0.0271641	up
CsGy3G010640	heat stress transcription factor A-5	IPR000232,HSF-type DNA-binding | IPR008801,Rapid ALkalinization Factor (RALF)	GO:0003700,DNA binding transcription factor activity | GO:0005634,nucleus | GO:0006355,regulation of transcription, DNA-templated | GO:0043565,sequence-specific DNA binding		BR_1	DA_1	1670.26	684.012	0.993474	0.00224591	up
CsGy7G011260	Receptor-like protein kinase 2	IPR001611,Leucine Rich Repeat | IPR001245,Protein tyrosine kinase | IPR001611,Leucine rich repeat | IPR001611,Leucine rich repeat	GO:0004672,protein kinase activity | GO:0005524,ATP binding | GO:0006468,protein phosphorylation | GO:0016021,integral component of membrane		BR_1	DA_1	172.553	86.1928	0.761318	0.0213787	up
CsGy1G019800	Glycosyltransferase	IPR002213,UDP-glucoronosyl and UDP-glucosyl transferase	GO:0008152,metabolic process | GO:0016758,transferase activity, transferring hexosyl groups		BR_1	DA_1	28.9944	5.13484	0.906475	0.0165637	up
CsGy2G005520	S-adenosylmethionine decarboxylase proenzyme	IPR001985,Adenosylmethionine decarboxylase	GO:0004014,adenosylmethionine decarboxylase activity | GO:0005829,cytosol | GO:0006557,S-adenosylmethioninamine biosynthetic process | GO:0006597,spermine biosynthetic process | GO:0008295,spermidine biosynthetic process		BR_1	DA_1	54.2627	13.8973	0.867843	0.0246058	up
CsGy3G026710	Concanavalin A-like lectin/glucanase, subgroup	IPR000719,Protein kinase domain | IPR004837,Sodium/calcium exchanger protein | IPR004837,Sodium/calcium exchanger protein	GO:0004674,protein serine/threonine kinase activity | GO:0005524,ATP binding | GO:0006468,protein phosphorylation | GO:0015369,calcium:proton antiporter activity | GO:0016021,integral component of membrane | GO:0070588,calcium ion transmembrane transport		BR_1	DA_1	1029.89	629.743	0.605307	0.0274713	up
CsGy2G020080	bZIP transcription factor 53	IPR004827,bZIP transcription factor	GO:0003700,DNA binding transcription factor activity | GO:0006355,regulation of transcription, DNA-templated		BR_1	DA_1	111.833	51.0373	0.806979	0.0210689	up
CsGy3G016420	3-ketoacyl-CoA synthase	IPR013601,FAE1/Type III polyketide synthase-like protein | IPR013747,3-Oxoacyl-[acyl-carrier-protein (ACP)] synthase III C terminal	GO:0006633,fatty acid biosynthetic process | GO:0016021,integral component of membrane | GO:0016747,transferase activity, transferring acyl groups other than amino-acyl groups		BR_1	DA_1	49.4604	17.987	0.799202	0.0380124	up
CsGy6G035290	ABC transporter B family member 9	IPR003439,ABC transporter | IPR003439,ABC transporter | IPR011527,ABC transporter transmembrane region | IPR011527,ABC transporter transmembrane region	GO:0005524,ATP binding | GO:0016021,integral component of membrane | GO:0042626,ATPase activity, coupled to transmembrane movement of substances | GO:0055085,transmembrane transport		BR_1	DA_1	90.9932	44.2744	0.721621	0.0428662	up
CsGy7G009400	dihydrolipoyllysine-residue succinyltransferase component of 2-oxoglutarate dehydrogenase complex 1, mitochondrial	IPR000089,Biotin-requiring enzyme | IPR001078,2-oxoacid dehydrogenases acyltransferase (catalytic domain)	GO:0004149,dihydrolipoyllysine-residue succinyltransferase activity | GO:0006099,tricarboxylic acid cycle | GO:0045252,oxoglutarate dehydrogenase complex		BR_1	DA_1	1020.44	531.353	0.828231	0.00102593	up
CsGy2G019360	Serine/threonine-protein kinase 10	IPR000719,Protein kinase domain	GO:0004672,protein kinase activity | GO:0005524,ATP binding | GO:0006468,protein phosphorylation		BR_1	DA_1	209.332	94.5474	0.898377	0.00480864	up
CsGy4G020710	Bifunctional inhibitor/lipid-transfer protein/seed storage 2S albumin superfamily protein	IPR027923,Hydrophobic seed protein	GO:0005199,structural constituent of cell wall		BR_1	DA_1	131.544	19.9715	0.962175	0.010634	up
CsGy3G008700	Pectin lyase-like superfamily protein	IPR024535,Pectate lyase superfamily protein | IPR000743,Glycosyl hydrolases family 28	GO:0004650,polygalacturonase activity | GO:0005576,extracellular region | GO:0005975,carbohydrate metabolic process | GO:0071555,cell wall organization		BR_1	DA_1	1000.51	630.038	0.572797	0.0337532	up
CsGy1G004430	zinc finger CCHC domain-containing protein 7 isoform X4	IPR001878,Zinc knuckle | IPR001878,Zinc knuckle | IPR001878,Zinc knuckle | IPR001878,Zinc knuckle	GO:0003676,nucleic acid binding | GO:0008270,zinc ion binding		BR_1	DA_1	1465.22	807.121	0.750016	0.00375751	up
CsGy4G012850	Peroxidase	IPR002016,Peroxidase	GO:0004601,peroxidase activity | GO:0005576,extracellular region | GO:0006979,response to oxidative stress | GO:0020037,heme binding | GO:0042744,hydrogen peroxide catabolic process | GO:0046872,metal ion binding | GO:0055114,oxidation-reduction process | GO:0098869,cellular oxidant detoxification		BR_1	DA_1	183.267	62.0349	1.03054	0.00492605	up
CsGy2G015090	GDSL esterase/lipase 1-like	IPR001087,GDSL-like Lipase/Acylhydrolase	GO:0016788,hydrolase activity, acting on ester bonds		BR_1	DA_1	381.393	168.51	0.959447	0.00142688	up
CsGy7G018920	Phospholipase D	IPR000008,C2 domain | IPR022764,Rhomboid family | IPR001736,Phospholipase D Active site motif | IPR024632,Phospholipase D C terminal	GO:0004630,phospholipase D activity | GO:0005509,calcium ion binding | GO:0016020,membrane | GO:0016042,lipid catabolic process | GO:0046470,phosphatidylcholine metabolic process | GO:0070290,N-acylphosphatidylethanolamine-specific phospholipase D activity		BR_1	DA_1	2180.11	1019.56	0.908063	0.0018964	up
CsGy6G018080	Catalase	IPR011614,Catalase | IPR010582,Catalase-related immune-responsive	GO:0004096,catalase activity | GO:0005777,peroxisome | GO:0006979,response to oxidative stress | GO:0020037,heme binding | GO:0042744,hydrogen peroxide catabolic process | GO:0046872,metal ion binding | GO:0055114,oxidation-reduction process | GO:0098869,cellular oxidant detoxification		BR_1	DA_1	53426	34111	0.591814	0.00638456	up
CsGy5G018150	L-aspartate oxidase	IPR003953,FAD binding domain | IPR015939,Fumarate reductase flavoprotein C-term	GO:0008734,L-aspartate oxidase activity | GO:0009435,NAD biosynthetic process | GO:0009507,chloroplast | GO:0044318,L-aspartate:fumarate oxidoreductase activity | GO:0055114,oxidation-reduction process		BR_1	DA_1	138.052	54.6196	0.997916	0.0030336	up
CsGy1G024590	Berberine bridge enzyme-like 26	IPR012951,Berberine and berberine like	GO:0016614,oxidoreductase activity, acting on CH-OH group of donors | GO:0050660,flavin adenine dinucleotide binding | GO:0055114,oxidation-reduction process		BR_1	DA_1	21.6325	1.52233	0.753459	0.0256344	up
CsGy4G022080	ADR1-like 2	IPR008808,Arabidopsis broad-spectrum mildew resistance protein RPW8 | IPR002182,NB-ARC domain	GO:0043531,ADP binding		BR_1	DA_1	239.806	42.009	1.40305	0.000253676	up
CsGy1G000910	Sieve element occlusion	IPR027942,Sieve element occlusion N-terminus | IPR027944,Sieve element occlusion C-terminus	GO:0016021,integral component of membrane		BR_1	DA_1	50.4002	16.4647	0.858939	0.0261526	up
CsGy4G005180	Peroxidase	IPR002016,Peroxidase | IPR002016,Peroxidase	GO:0004601,peroxidase activity | GO:0005576,extracellular region | GO:0006979,response to oxidative stress | GO:0020037,heme binding | GO:0042744,hydrogen peroxide catabolic process | GO:0046872,metal ion binding | GO:0055114,oxidation-reduction process | GO:0098869,cellular oxidant detoxification		BR_1	DA_1	69.0372	9.22458	0.988496	0.00840099	up
CsGy6G029820	lipoxygenase homology domain-containing protein 1	IPR001024,PLAT/LH2 domain			BR_1	DA_1	2166.66	975.51	0.919519	0.00306387	up
CsGy3G041840	zinc finger FYVE domain protein	IPR000595,Cyclic nucleotide-binding domain | IPR021789,KHA, dimerisation domain of potassium ion channel | IPR005821,Ion transport protein			BR_1	DA_1	698.445	465.494	0.515737	0.039654	up
CsGy5G028280	zinc-finger homeodomain protein 10-like	IPR006456,ZF-HD protein dimerisation region	GO:0003677,DNA binding		BR_1	DA_1	320.006	173.017	0.691193	0.0315972	up
CsGy6G007470	ATP-dependent RNA helicase				BR_1	DA_1	273.27	131.262	0.810301	0.0134667	up
CsGy2G011910	deSI-like protein At4g17486	IPR008580,PPPDE putative peptidase domain	GO:0016021,integral component of membrane		BR_1	DA_1	331.175	190.206	0.671966	0.0180687	up
CsGy3G019760	Pectinesterase	IPR006501,Plant invertase/pectin methylesterase inhibitor | IPR000070,Pectinesterase	GO:0005618,cell wall | GO:0016021,integral component of membrane | GO:0030599,pectinesterase activity | GO:0042545,cell wall modification | GO:0043086,negative regulation of catalytic activity | GO:0045330,aspartyl esterase activity | GO:0045490,pectin catabolic process | GO:0046910,pectinesterase inhibitor activity		BR_1	DA_1	1143.97	559.441	0.862561	0.00267295	up
CsGy1G022310	3-ketoacyl-CoA synthase	IPR013601,FAE1/Type III polyketide synthase-like protein	GO:0006633,fatty acid biosynthetic process | GO:0016021,integral component of membrane | GO:0016747,transferase activity, transferring acyl groups other than amino-acyl groups		BR_1	DA_1	693.616	237.755	1.02324	0.00516441	up
CsGy3G041900	Protein arginine N-methyltransferase	IPR035248,PRMT5 oligomerisation domain | IPR035075,PRMT5 arginine-N-methyltransferase | IPR035247,PRMT5 TIM barrel domain	GO:0008168,methyltransferase activity | GO:0035246,peptidyl-arginine N-methylation		BR_1	DA_1	746.983	377.788	0.829367	0.00325068	up
CsGy3G028630	TOM1-like protein 2	IPR002014,VHS domain | IPR004152,GAT domain	GO:0005622,intracellular | GO:0006886,intracellular protein transport		BR_1	DA_1	363.442	220.07	0.607461	0.032874	up
CsGy4G025620	bZIP transcription factor 60	IPR004827,bZIP transcription factor	GO:0003700,DNA binding transcription factor activity | GO:0006355,regulation of transcription, DNA-templated		BR_1	DA_1	556.057	208.843	1.10687	0.000516622	up
CsGy2G016970	Polygalacturonase-1 non-catalytic subunit beta	IPR004873,BURP domain			BR_1	DA_1	3685.39	1996.28	0.781018	0.00170842	up
CsGy4G000710	ATP-dependent RNA helicase, putative	IPR001650,Helicase conserved C-terminal domain | IPR011545,DEAD/DEAH box helicase	GO:0003729,mRNA binding | GO:0004386,helicase activity | GO:0005524,ATP binding | GO:0009507,chloroplast | GO:0046872,metal ion binding		BR_1	DA_1	51.4632	19.6	0.777896	0.0429451	up
CsGy7G006950	Cysteine proteinase Cathepsin L	IPR000668,Papain family cysteine protease | IPR000118,Granulin | IPR013201,Cathepsin propeptide inhibitor domain (I29)	GO:0004197,cysteine-type endopeptidase activity | GO:0005615,extracellular space | GO:0005764,lysosome | GO:0032440,2-alkenal reductase [NAD(P)] activity | GO:0051603,proteolysis involved in cellular protein catabolic process | GO:0055114,oxidation-reduction process		BR_1	DA_1	320.389	197.365	0.578558	0.0480035	up
CsGy3G007500	ethylene-responsive transcription factor ERF038-like	IPR001471,AP2 domain	GO:0003677,DNA binding | GO:0003700,DNA binding transcription factor activity | GO:0005634,nucleus | GO:0006355,regulation of transcription, DNA-templated		BR_1	DA_1	59.1355	10.2848	1.26447	0.00109096	up
CsGy3G030780	POLAR LOCALIZATION DURING ASYMMETRIC DIVISION AND protein				BR_1	DA_1	376.434	178.629	0.850292	0.00697023	up
CsGy1G012130	callose synthase 11	IPR003440,1,3-beta-glucan synthase component | IPR026899,1,3-beta-glucan synthase subunit FKS1, domain-1	GO:0000148,1,3-beta-D-glucan synthase complex | GO:0003843,1,3-beta-D-glucan synthase activity | GO:0006075,(1->3)-beta-D-glucan biosynthetic process | GO:0016021,integral component of membrane		BR_1	DA_1	595.466	332.272	0.699823	0.015836	up
CsGy1G018030	cyclin-dependent kinase-activating kinase assembly factor-related / CDK-activating kinase assembly factor-like protein	IPR015877,CDK-activating kinase assembly factor MAT1	GO:0005675,holo TFIIH complex | GO:0006289,nucleotide-excision repair | GO:0045737,positive regulation of cyclin-dependent protein serine/threonine kinase activity | GO:0061575,cyclin-dependent protein serine/threonine kinase activator activity		BR_1	DA_1	761.824	481.636	0.569769	0.0334839	up
CsGy3G028190	cinnamoyl coa reductase	IPR001509,NAD dependent epimerase/dehydratase family	GO:0003824,catalytic activity | GO:0050662,coenzyme binding		BR_1	DA_1	22.0264	3.62761	0.695667	0.0496941	up
CsGy1G007900	HIPL1 protein-like	IPR012938,Glucose / Sorbosone dehydrogenase	GO:0003824,catalytic activity		BR_1	DA_1	614.4	396.751	0.550775	0.0326162	up
CsGy1G002470	NAC domain protein,	IPR003441,No apical meristem (NAM) protein	GO:0003677,DNA binding | GO:0005634,nucleus | GO:0006355,regulation of transcription, DNA-templated		BR_1	DA_1	66.4864	15.9724	1.04923	0.00671861	up
CsGy1G024040	Auxin response factor	IPR010525,Auxin response factor | IPR033389,AUX/IAA family | IPR003340,B3 DNA binding domain	GO:0003677,DNA binding | GO:0005634,nucleus | GO:0006355,regulation of transcription, DNA-templated | GO:0009734,auxin-activated signaling pathway		BR_1	DA_1	2014	1003.48	0.882824	0.000493815	up
CsGy7G016900	short-chain dehydrogenase reductase 3b-like				BR_1	DA_1	20.2547	3.05976	0.688382	0.0494603	up
CsGy3G012620	Unknown Protein				BR_1	DA_1	91.4422	27.1361	0.859942	0.0264968	up
CsGy4G002710	BAG-associated GRAM protein 1	IPR000008,C2 domain | IPR031968,Domain of unknown function (DUF4782) | IPR004182,GRAM domain	GO:0016021,integral component of membrane		BR_1	DA_1	139.115	68.2752	0.744719	0.0311166	up
CsGy6G016720	Two-component response regulator	IPR001789,Response regulator receiver domain | IPR001005,Myb-like DNA-binding domain	GO:0000160,phosphorelay signal transduction system | GO:0003677,DNA binding | GO:0003700,DNA binding transcription factor activity | GO:0005634,nucleus | GO:0006355,regulation of transcription, DNA-templated		BR_1	DA_1	320.703	178.78	0.688983	0.0213116	up
CsGy5G007780	Coronatine-insensitive 1				BR_1	DA_1	525.423	175.077	1.25044	7.42e-05	up
CsGy5G013590	Isocitrate dehydrogenase [NADP]	IPR024084,Isocitrate/isopropylmalate dehydrogenase	GO:0000287,magnesium ion binding | GO:0004450,isocitrate dehydrogenase (NADP+) activity | GO:0005777,peroxisome | GO:0005886,plasma membrane | GO:0006099,tricarboxylic acid cycle | GO:0006102,isocitrate metabolic process | GO:0051287,NAD binding		BR_1	DA_1	2504.68	1362.04	0.73057	0.0118232	up
CsGy6G009270	Unknown Protein				BR_1	DA_1	58.6777	19.168	0.816859	0.0349892	up
CsGy5G001520	methionine gamma-lyase-like	IPR000277,Cys/Met metabolism PLP-dependent enzyme	GO:0016829,lyase activity | GO:0030170,pyridoxal phosphate binding		BR_1	DA_1	17.1691	2.04487	0.672694	0.0480185	up
CsGy2G010670	protein SIEVE ELEMENT OCCLUSION B-like	IPR027944,Sieve element occlusion C-terminus | IPR027942,Sieve element occlusion N-terminus			BR_1	DA_1	548.776	249.964	0.736619	0.0462539	up
CsGy3G015660	probable glucan endo-1,3-beta-glucosidase A6	IPR012946,X8 domain | IPR000490,Glycosyl hydrolases family 17	GO:0004553,hydrolase activity, hydrolyzing O-glycosyl compounds | GO:0005975,carbohydrate metabolic process		BR_1	DA_1	21.2143	4.13505	0.735923	0.0447915	up
CsGy2G011430	heat stress transcription factor A-2e-like	IPR000232,HSF-type DNA-binding	GO:0003700,DNA binding transcription factor activity | GO:0005634,nucleus | GO:0006355,regulation of transcription, DNA-templated | GO:0043565,sequence-specific DNA binding		BR_1	DA_1	1202.27	539.116	0.783072	0.0305654	up
CsGy2G018780	Leucine-rich repeat (LRR) family protein				BR_1	DA_1	1609.89	558.516	1.26927	1.21e-05	up
CsGy5G006890	2-oxoglutarate dehydrogenase E1 component family protein	IPR032106,2-oxoglutarate dehydrogenase N-terminus | IPR031717,2-oxoglutarate dehydrogenase C-terminal | IPR001017,Dehydrogenase E1 component | IPR005475,Transketolase, pyrimidine binding domain	GO:0004591,oxoglutarate dehydrogenase (succinyl-transferring) activity | GO:0006099,tricarboxylic acid cycle | GO:0030976,thiamine pyrophosphate binding		BR_1	DA_1	902.808	530.483	0.6328	0.0318454	up
CsGy4G025060	L-ascorbate oxidase homolog	IPR011706,Multicopper oxidase | IPR001117,Multicopper oxidase | IPR011707,Multicopper oxidase	GO:0005507,copper ion binding | GO:0009505,plant-type cell wall | GO:0009506,plasmodesma | GO:0016722,oxidoreductase activity, oxidizing metal ions | GO:0055114,oxidation-reduction process		BR_1	DA_1	852.078	480.397	0.676562	0.0237038	up
CsGy6G029900	senescence-associated family protein%2C putative (DUF581)	IPR007650,zinc-finger of the FCS-type, C2-C2			BR_1	DA_1	100.023	45.4252	0.781977	0.0294386	up
CsGy4G010310	Ribosomal protein S5	IPR005324,Ribosomal protein S5, C-terminal domain | IPR013810,Ribosomal protein S5, N-terminal domain	GO:0003723,RNA binding | GO:0003735,structural constituent of ribosome | GO:0006412,translation | GO:0015935,small ribosomal subunit		BR_1	DA_1	11879.6	6436.38	0.672476	0.0419478	up
CsGy5G016640	Elongation factor 1-alpha	IPR004160,Elongation factor Tu C-terminal domain | IPR004161,Elongation factor Tu domain 2 | IPR000795,Elongation factor Tu GTP binding domain	GO:0003746,translation elongation factor activity | GO:0003924,GTPase activity | GO:0005525,GTP binding | GO:0005737,cytoplasm | GO:0006414,translational elongation | GO:0016779,nucleotidyltransferase activity		BR_1	DA_1	34.8796	6.11952	0.836235	0.0247277	up
CsGy3G000900	urea-proton symporter DUR3	IPR001734,Sodium:solute symporter family	GO:0005887,integral component of plasma membrane | GO:0015204,urea transmembrane transporter activity | GO:0015293,symporter activity | GO:0071918,urea transmembrane transport		BR_1	DA_1	308.759	159.086	0.74051	0.0221783	up
CsGy7G008580	golgin family A protein				BR_1	DA_1	490.869	317.834	0.537523	0.0470325	up
CsGy1G000290	mitochondrial import inner membrane translocase subunit TIM8	IPR004217,Tim10/DDP family zinc finger	GO:0005758,mitochondrial intermembrane space | GO:0015031,protein transport | GO:0046872,metal ion binding		BR_1	DA_1	3942.63	598.396	2.41124	8.41e-23	up
CsGy3G006840	SNARE associated Golgi protein family	IPR032816,SNARE associated Golgi protein	GO:0008152,metabolic process | GO:0008810,cellulase activity | GO:0016021,integral component of membrane		BR_1	DA_1	120.283	47.8567	0.94945	0.00653832	up
CsGy4G002330	Carboxypeptidase	IPR001563,Serine carboxypeptidase	GO:0004185,serine-type carboxypeptidase activity | GO:0006508,proteolysis		BR_1	DA_1	999.567	405.244	1.03306	0.000989714	up
CsGy6G022990	blue copper protein-like	IPR003245,Plastocyanin-like domain	GO:0009055,electron transfer activity | GO:0016021,integral component of membrane | GO:0022900,electron transport chain		BR_1	DA_1	239.938	93.5326	0.943416	0.00817526	up
CsGy4G005300	Gamma carbonic anhydrase 1, mitochondrial	IPR001451,Bacterial transferase hexapeptide (six repeats) | IPR001451,Bacterial transferase hexapeptide (six repeats)	GO:0016740,transferase activity		BR_1	DA_1	505.82	308.86	0.618476	0.0179061	up
CsGy6G020610	Aquaporin protein 4	IPR000425,Major intrinsic protein	GO:0015267,channel activity | GO:0016021,integral component of membrane | GO:0055085,transmembrane transport		BR_1	DA_1	94.7391	16.8815	1.20138	0.00193614	up
CsGy1G005210	transcription factor TCP15-like	IPR005333,TCP family transcription factor	GO:0003677,DNA binding | GO:0005634,nucleus | GO:0006355,regulation of transcription, DNA-templated | GO:0009725,response to hormone		BR_1	DA_1	73.1947	17.4192	1.09658	0.00451826	up
CsGy7G009970	Amine oxidase	IPR015798,Copper amine oxidase, enzyme domain | IPR015800,Copper amine oxidase, N2 domain | IPR015802,Copper amine oxidase, N3 domain	GO:0005507,copper ion binding | GO:0008131,primary amine oxidase activity | GO:0009308,amine metabolic process | GO:0048038,quinone binding | GO:0055114,oxidation-reduction process		BR_1	DA_1	287.499	93.9403	1.04916	0.00443059	up
CsGy1G030730	Core-2/I-branching beta-1%2C6-N-acetylglucosaminyltransferase family protein	IPR003406,Core-2/I-Branching enzyme	GO:0008375,acetylglucosaminyltransferase activity | GO:0016021,integral component of membrane		BR_1	DA_1	266.976	134.321	0.751559	0.0233205	up
CsGy4G015960	receptor-like protein kinase FERONIA	IPR024788,Carbohydrate-binding protein of the ER	GO:0006468,protein phosphorylation | GO:0007275,multicellular organism development | GO:0009725,response to hormone | GO:0016020,membrane | GO:0016301,kinase activity | GO:0048523,negative regulation of cellular process | GO:0051704,multi-organism process | GO:0071944,cell periphery		BR_1	DA_1	738.49	418.302	0.686552	0.0165369	up
CsGy3G042380	ABC1 family protein	IPR001466,Beta-lactamase | IPR004147,ABC1 family			BR_1	DA_1	401.485	244.986	0.596448	0.0367669	up
CsGy7G017560	carotenoid 9,10(9',10')-cleavage dioxygenase 1		GO:0016702,oxidoreductase activity, acting on single donors with incorporation of molecular oxygen, incorporation of two atoms of oxygen | GO:0046872,metal ion binding | GO:0055114,oxidation-reduction process		BR_1	DA_1	718.508	484.179	0.501807	0.0452771	up
CsGy4G005760	from the Czech 'roh' meaning 'corner'	IPR008511,Protein BYPASS1-related			BR_1	DA_1	284.904	168.622	0.620708	0.0372151	up
CsGy2G026430	probable LRR receptor-like serine/threonine-protein kinase At4g37250	IPR013210,Leucine rich repeat N-terminal domain | IPR000719,Protein kinase domain | IPR001611,Leucine Rich Repeat | IPR025875,Leucine Rich repeats (2 copies)	GO:0004672,protein kinase activity | GO:0005524,ATP binding | GO:0006468,protein phosphorylation | GO:0016021,integral component of membrane		BR_1	DA_1	330.563	177.566	0.691857	0.0331752	up
CsGy3G003790	probable WRKY transcription factor 2	IPR003657,WRKY DNA -binding domain | IPR003657,WRKY DNA -binding domain	GO:0003700,DNA binding transcription factor activity | GO:0005634,nucleus | GO:0006355,regulation of transcription, DNA-templated | GO:0043565,sequence-specific DNA binding		BR_1	DA_1	448.093	290.336	0.540347	0.0427636	up
CsGy4G008990	30S ribosomal protein S11	IPR001971,Ribosomal protein S11	GO:0003735,structural constituent of ribosome | GO:0005840,ribosome | GO:0006412,translation		BR_1	DA_1	906.844	410.557	1.004	7.46e-05	up
CsGy6G008870	squamosa promoter-binding-like protein 8	IPR004333,SBP domain	GO:0003677,DNA binding | GO:0005634,nucleus | GO:0046872,metal ion binding		BR_1	DA_1	146.955	57.5132	0.957361	0.00653465	up
CsGy4G008220	1-aminocyclopropane-1-carboxylate oxidase	IPR026992,non-haem dioxygenase in morphine synthesis N-terminal | IPR005123,2OG-Fe(II) oxygenase superfamily	GO:0002229,defense response to oomycetes | GO:0009620,response to fungus | GO:0009751,response to salicylic acid | GO:0010150,leaf senescence | GO:0033759,flavone synthase activity | GO:0034785,salicylate 5-hydroxylase activity | GO:0042742,defense response to bacterium | GO:0046872,metal ion binding | GO:0051553,flavone biosynthetic process | GO:0055114,oxidation-reduction process		BR_1	DA_1	829.73	321.927	1.0168	0.00260666	up
CsGy3G003000	non-specific lipid-transfer protein 1	IPR016140,Probable lipid transfer			BR_1	DA_1	966.871	600.187	0.596252	0.0233917	up
CsGy6G022690	Serine/threonine-protein kinase	IPR000719,Protein kinase domain	GO:0004672,protein kinase activity | GO:0005524,ATP binding | GO:0006468,protein phosphorylation		BR_1	DA_1	501.303	277.1	0.685964	0.026286	up
CsGy1G029100	L-ascorbate oxidase	IPR011706,Multicopper oxidase | IPR011707,Multicopper oxidase | IPR001117,Multicopper oxidase	GO:0005507,copper ion binding | GO:0005576,extracellular region | GO:0008447,L-ascorbate oxidase activity | GO:0055114,oxidation-reduction process		BR_1	DA_1	32767.8	12756.3	1.23331	4.84e-08	up
CsGy4G004530	protein UPSTREAM OF FLC-like isoform X2	IPR010369,Domain of unknown function (DUF966) | IPR010369,Domain of unknown function (DUF966)			BR_1	DA_1	32.1241	7.68715	0.834183	0.0293789	up
CsGy7G020750	Lipoxygenase	IPR013819,Lipoxygenase | IPR001024,PLAT/LH2 domain	GO:0016702,oxidoreductase activity, acting on single donors with incorporation of molecular oxygen, incorporation of two atoms of oxygen | GO:0031408,oxylipin biosynthetic process | GO:0046872,metal ion binding | GO:0055114,oxidation-reduction process		BR_1	DA_1	947.162	290.713	0.849746	0.0283295	up
CsGy1G019060	WD repeat-containing protein 11 isoform X1				BR_1	DA_1	317.79	169.329	0.705065	0.0287603	up
CsGy1G031710	carboxyl-terminal peptidase (DUF239)	IPR025521,Neprosin activation peptide | IPR004314,Neprosin			BR_1	DA_1	623.155	311.443	0.875684	0.000627176	up
CsGy2G009860	Ammonium transporter	IPR024041,Ammonium Transporter Family	GO:0008519,ammonium transmembrane transporter activity | GO:0016021,integral component of membrane | GO:0072488,ammonium transmembrane transport		BR_1	DA_1	87.4696	22.2731	1.09378	0.0044251	up
CsGy2G013170	Pollen Ole e 1 allergen/extensin		GO:0010374,stomatal complex development		BR_1	DA_1	450.408	101.585	0.911799	0.0177737	up
CsGy3G036260	myb domain protein 16	IPR001005,Myb-like DNA-binding domain | IPR001005,Myb-like DNA-binding domain	GO:0003677,DNA binding		BR_1	DA_1	150.096	62.7689	0.763065	0.0436926	up
CsGy7G017620	Protein DETOXIFICATION	IPR002528,MatE | IPR002528,MatE	GO:0006855,drug transmembrane transport | GO:0015238,drug transmembrane transporter activity | GO:0015297,antiporter activity | GO:0016021,integral component of membrane		BR_1	DA_1	104.058	34.0349	0.975302	0.0098415	up
CsGy4G005520	B-box zinc finger protein 18-like	IPR000315,B-box zinc finger | IPR000315,B-box zinc finger	GO:0005622,intracellular | GO:0006508,proteolysis | GO:0008236,serine-type peptidase activity | GO:0008270,zinc ion binding | GO:0016021,integral component of membrane		BR_1	DA_1	354.056	87.2711	1.14146	0.00290557	up
CsGy6G023240	protein LATERAL ROOT PRIMORDIUM 1-like isoform X1				BR_1	DA_1	23.03	3.07486	0.86415	0.0183591	up
CsGy2G016250	enabled-like protein (DUF1635)	IPR012862,Protein of unknown function (DUF1635)			BR_1	DA_1	101.998	35.2008	0.818701	0.034109	up
CsGy6G011930	alpha-L-fucosidase 1	IPR000933,Alpha-L-fucosidase	GO:0004560,alpha-L-fucosidase activity | GO:0005975,carbohydrate metabolic process		BR_1	DA_1	115.509	11.8675	1.89719	5.5e-07	up
CsGy1G006850	Poly(A) polymerase	IPR006747,Protein of unknown function, DUF599 | IPR002934,Nucleotidyltransferase domain | IPR007010,Poly(A) polymerase predicted RNA binding domain | IPR007010,Poly(A) polymerase predicted RNA binding domain | IPR007012,Poly(A) polymerase central domain	GO:0003723,RNA binding | GO:0004652,polynucleotide adenylyltransferase activity | GO:0005524,ATP binding | GO:0005634,nucleus | GO:0008285,negative regulation of cell proliferation | GO:0031123,RNA 3'-end processing | GO:0043631,RNA polyadenylation | GO:0045824,negative regulation of innate immune response | GO:0046872,metal ion binding | GO:0048366,leaf development | GO:0048451,petal formation		BR_1	DA_1	717.815	406.338	0.723135	0.00398549	up
CsGy1G018130	probable LRR receptor-like serine/threonine-protein kinase At2g23950	IPR013210,Leucine rich repeat N-terminal domain | IPR000719,Protein kinase domain | IPR001611,Leucine rich repeat	GO:0004674,protein serine/threonine kinase activity | GO:0005524,ATP binding | GO:0006468,protein phosphorylation | GO:0016021,integral component of membrane		BR_1	DA_1	499.298	245.191	0.856606	0.00285844	up
CsGy6G031270	calcium-dependent protein kinase 28-like	IPR002048,EF-hand domain pair | IPR002048,EF-hand domain pair | IPR000719,Protein kinase domain	GO:0004672,protein kinase activity | GO:0005509,calcium ion binding | GO:0005524,ATP binding | GO:0006468,protein phosphorylation		BR_1	DA_1	3087.05	1203.51	0.901695	0.0136868	up
CsGy5G006210	Pentatricopeptide repeat-containing protein At2g16880	IPR002885,Pentatricopeptide repeat domain | IPR002885,PPR repeat | IPR002885,PPR repeat family | IPR002885,PPR repeat family | IPR002885,PPR repeat family | IPR002885,PPR repeat family | IPR002885,PPR repeat family | IPR002885,PPR repeat | IPR002885,PPR repeat | IPR002885,PPR repeat			BR_1	DA_1	117.754	55.9758	0.758363	0.0313854	up
CsGy3G039690	cytochrome P450 CYP82D47-like	IPR001128,Cytochrome P450	GO:0004497,monooxygenase activity | GO:0005506,iron ion binding | GO:0016021,integral component of membrane | GO:0016705,oxidoreductase activity, acting on paired donors, with incorporation or reduction of molecular oxygen | GO:0020037,heme binding | GO:0055114,oxidation-reduction process		BR_1	DA_1	157.981	57.8304	0.995908	0.00545843	up
CsGy7G007590	diphthamide biosynthesis protein 3-like	IPR007872,CSL zinc finger	GO:0046872,metal ion binding		BR_1	DA_1	720.762	197.401	1.6162	9.71e-10	up
CsGy6G030040	prostatic spermine-binding protein isoform X1				BR_1	DA_1	7888.32	2603.2	1.34617	1.92e-06	up
CsGy5G025430	Pectinesterase	IPR000070,Pectinesterase | IPR000070,Pectinesterase	GO:0009987,cellular process | GO:0016788,hydrolase activity, acting on ester bonds		BR_1	DA_1	35.6675	4.08975	0.954229	0.00974162	up
CsGy3G028580	stress response NST1-like protein		GO:0016021,integral component of membrane		BR_1	DA_1	413.975	232.309	0.696548	0.0151251	up
CsGy3G036070	DNA-(apurinic or apyrimidinic site) lyase		GO:0003677,DNA binding | GO:0004528,phosphodiesterase I activity | GO:0008408,3'-5' exonuclease activity | GO:0016311,dephosphorylation | GO:0016791,phosphatase activity | GO:0033683,nucleotide-excision repair, DNA incision | GO:0042644,chloroplast nucleoid | GO:0046872,metal ion binding | GO:0140078,class I DNA-(apurinic or apyrimidinic site) endonuclease activity | GO:0140080,class III/IV DNA-(…		BR_1	DA_1	936.796	238.423	1.56446	6e-07	up
CsGy6G017070	NADH-quinone oxidoreductase subunit D	IPR001135,Respiratory-chain NADH dehydrogenase, 49 Kd subunit	GO:0005739,mitochondrion | GO:0016651,oxidoreductase activity, acting on NAD(P)H | GO:0048038,quinone binding | GO:0051287,NAD binding | GO:0055114,oxidation-reduction process		BR_1	DA_1	39.4662	8.2399	1.02325	0.00819176	up
CsGy7G004830	Beta-D-xylosidase 4	IPR026891,Fibronectin type III-like domain | IPR002772,Glycosyl hydrolase family 3 C-terminal domain | IPR001764,Glycosyl hydrolase family 3 N terminal domain	GO:0004553,hydrolase activity, hydrolyzing O-glycosyl compounds | GO:0005975,carbohydrate metabolic process		BR_1	DA_1	2469.74	1586.9	0.559361	0.0281624	up
CsGy1G007690	protein kinase 2B, chloroplastic-like	IPR001245,Protein tyrosine kinase	GO:0004674,protein serine/threonine kinase activity | GO:0005524,ATP binding | GO:0006468,protein phosphorylation		BR_1	DA_1	946.579	286.092	1.25604	0.000263376	up
CsGy5G015150	Receptor-like kinase 1	IPR013210,Leucine rich repeat N-terminal domain | IPR001611,Leucine rich repeat | IPR001245,Protein tyrosine kinase	GO:0004672,protein kinase activity | GO:0005524,ATP binding | GO:0006468,protein phosphorylation | GO:0016021,integral component of membrane		BR_1	DA_1	168.337	76.9229	0.828258	0.0156771	up
CsGy1G018960	Tetratricopeptide repeat (TPR)-like superfamily protein				BR_1	DA_1	447.221	275.067	0.605831	0.0225799	up
CsGy4G010940	NAC domain-containing protein 79-like	IPR003441,No apical meristem (NAM) protein	GO:0003677,DNA binding | GO:0005634,nucleus | GO:0006355,regulation of transcription, DNA-templated		BR_1	DA_1	17.3561	2.07508	0.70568	0.0407823	up
CsGy1G004780	indeterminate(ID)-domain 14		GO:0003676,nucleic acid binding		BR_1	DA_1	170.698	89.0411	0.738857	0.0198014	up
CsGy4G025160	O-fucosyltransferase family protein	IPR019378,GDP-fucose protein O-fucosyltransferase	GO:0006004,fucose metabolic process | GO:0016021,integral component of membrane | GO:0016757,transferase activity, transferring glycosyl groups		BR_1	DA_1	615.593	348.888	0.689213	0.0149634	up
CsGy6G022710	BEL1-like homeodomain protein 1	IPR006563,Associated with HOX | IPR008422,Homeobox KN domain	GO:0003677,DNA binding | GO:0005634,nucleus | GO:0006355,regulation of transcription, DNA-templated		BR_1	DA_1	772.43	471.396	0.6016	0.0323949	up
CsGy7G015150	Leucine-rich repeat (LRR) family protein	IPR013210,Leucine rich repeat N-terminal domain | IPR001611,Leucine rich repeat | IPR001611,Leucine rich repeat	GO:0016021,integral component of membrane | GO:0016301,kinase activity | GO:0016310,phosphorylation		BR_1	DA_1	387.469	132.932	0.930591	0.0139779	up
CsGy3G029990	E3 ubiquitin-protein ligase RING1-like	IPR001841,Ring finger domain | IPR010543,Protein of unknown function (DUF1117)	GO:0016874,ligase activity		BR_1	DA_1	124.077	52.3481	0.871022	0.0139993	up
CsGy1G022250	phenolic glucoside malonyltransferase 1-like	IPR003480,Transferase family | IPR003480,Transferase family	GO:0016747,transferase activity, transferring acyl groups other than amino-acyl groups		BR_1	DA_1	176.519	74.7874	0.952664	0.00349119	up
CsGy3G009480	growth-regulating factor 9	IPR014977,WRC | IPR014977,WRC | IPR014978,QLQ	GO:0005524,ATP binding | GO:0005634,nucleus | GO:0006355,regulation of transcription, DNA-templated | GO:0032502,developmental process		BR_1	DA_1	314.328	111.187	1.04721	0.00317972	up
CsGy3G039310	dynein light chain 2, cytoplasmic-like	IPR001372,Dynein light chain type 1	GO:0007017,microtubule-based process | GO:0016021,integral component of membrane | GO:0030286,dynein complex		BR_1	DA_1	490.378	84.5949	1.08417	0.00491265	up
CsGy6G013360	Hexosyltransferase	IPR002495,Glycosyl transferase family 8	GO:0000139,Golgi membrane | GO:0016021,integral component of membrane | GO:0045489,pectin biosynthetic process | GO:0047262,polygalacturonate 4-alpha-galacturonosyltransferase activity | GO:0071555,cell wall organization		BR_1	DA_1	859.589	368.992	1.03528	0.000190497	up
CsGy4G015120	RNA polymerase II C-terminal domain phosphatase-like 2	IPR004274,NLI interacting factor-like phosphatase | IPR014720,Double-stranded RNA binding motif	GO:0003723,RNA binding | GO:0004647,phosphoserine phosphatase activity | GO:0005634,nucleus | GO:0005737,cytoplasm | GO:0006970,response to osmotic stress | GO:0009734,auxin-activated signaling pathway | GO:0016311,dephosphorylation | GO:0045893,positive regulation of transcription, DNA-templated | GO:0048589,developmental growth		BR_1	DA_1	360.388	202.279	0.675641	0.0262087	up
CsGy6G005440	homeobox-leucine zipper protein ANTHOCYANINLESS 2	IPR001356,Homeobox domain | IPR002913,START domain	GO:0005634,nucleus | GO:0006355,regulation of transcription, DNA-templated | GO:0008289,lipid binding | GO:0043565,sequence-specific DNA binding		BR_1	DA_1	1209.08	659.129	0.699956	0.0240638	up
CsGy2G015200	WRKY transcription factor 15	IPR003657,WRKY DNA -binding domain	GO:0003700,DNA binding transcription factor activity | GO:0005634,nucleus | GO:0006355,regulation of transcription, DNA-templated | GO:0043565,sequence-specific DNA binding		BR_1	DA_1	263.001	53.0821	1.80959	1.16e-08	up
CsGy1G023050	Neutral ceramidase	IPR031331,Neutral/alkaline non-lysosomal ceramidase, C-terminal | IPR031329,Neutral/alkaline non-lysosomal ceramidase, N-terminal			BR_1	DA_1	609.466	342.624	0.721976	0.00579104	up
CsGy1G007440	probable metal-nicotianamine transporter YSL7	IPR004813,OPT oligopeptide transporter protein	GO:0016021,integral component of membrane | GO:0055085,transmembrane transport		BR_1	DA_1	271.538	147.234	0.687213	0.0327601	up
CsGy2G020940	O-fucosyltransferase family protein	IPR019378,GDP-fucose protein O-fucosyltransferase	GO:0005737,cytoplasm | GO:0006004,fucose metabolic process | GO:0016021,integral component of membrane | GO:0016757,transferase activity, transferring glycosyl groups		BR_1	DA_1	685.598	281.422	1.10583	3.74e-05	up
CsGy1G021770	trihelix transcription factor ASIL2-like				BR_1	DA_1	1302.63	620.249	0.876242	0.00332476	up
CsGy1G014100	protein argonaute 5	IPR032474,N-terminal domain of argonaute | IPR003165,Piwi domain | IPR032472,Argonaute linker 2 domain | IPR032473,Mid domain of argonaute | IPR003100,PAZ domain | IPR014811,Argonaute linker 1 domain	GO:0003743,translation initiation factor activity | GO:0006413,translational initiation | GO:0031047,gene silencing by RNA		BR_1	DA_1	717.907	204.164	1.55946	6.5e-09	up
CsGy6G016870	ethylene-responsive transcription factor RAP2-3-like	IPR001471,AP2 domain	GO:0003677,DNA binding | GO:0003700,DNA binding transcription factor activity | GO:0005634,nucleus | GO:0006355,regulation of transcription, DNA-templated		BR_1	DA_1	783.808	214.778	1.20015	0.00119724	up
CsGy5G020830	Carbonyl reductase	IPR002347,short chain dehydrogenase | IPR002347,short chain dehydrogenase	GO:0016491,oxidoreductase activity | GO:0055114,oxidation-reduction process		BR_1	DA_1	187.7	100.712	0.700266	0.0290499	up
CsGy4G006770	Pectin acetylesterase	IPR004963,Pectinacetylesterase	GO:0005576,extracellular region | GO:0005618,cell wall | GO:0016787,hydrolase activity | GO:0071555,cell wall organization		BR_1	DA_1	1534.53	737.625	0.804267	0.014872	up
CsGy3G017680	homeobox-leucine zipper protein HDG11-like isoform X2	IPR001356,Homeobox domain | IPR002913,START domain	GO:0005634,nucleus | GO:0006355,regulation of transcription, DNA-templated | GO:0008289,lipid binding | GO:0043565,sequence-specific DNA binding		BR_1	DA_1	255.918	121.288	0.840905	0.00864314	up
CsGy1G002710	LYR motif-containing protein 4	IPR008011,Complex 1 protein (LYR family)			BR_1	DA_1	87.573	36.0345	0.856158	0.0186419	up
CsGy4G005130	protein SHI RELATED SEQUENCE 1-like				BR_1	DA_1	100.235	37.6927	0.942719	0.00960434	up
CsGy2G001430	Protein kinase	IPR001611,Leucine Rich Repeat | IPR013210,Leucine rich repeat N-terminal domain | IPR000719,Protein kinase domain | IPR001611,Leucine rich repeat	GO:0004672,protein kinase activity | GO:0005524,ATP binding | GO:0006468,protein phosphorylation | GO:0016021,integral component of membrane		BR_1	DA_1	946.48	613.761	0.549405	0.0293867	up
CsGy6G007370	MEI2-like protein 1	IPR000504,RNA recognition motif. (a.k.a. RRM, RBD, or RNP domain) | IPR000504,RNA recognition motif. (a.k.a. RRM, RBD, or RNP domain) | IPR007201,RNA recognition motif 2	GO:0003723,RNA binding		BR_1	DA_1	569.694	380.975	0.508346	0.0466231	up
CsGy6G017680	Basic blue protein	IPR003245,Plastocyanin-like domain	GO:0009055,electron transfer activity | GO:0022900,electron transport chain | GO:0046872,metal ion binding		BR_1	DA_1	259.356	78.1824	0.981673	0.0104457	up
CsGy2G016540	Hexosyltransferase	IPR025298,Domain of unknown function (DUF4094) | IPR002659,Galactosyltransferase	GO:0000139,Golgi membrane | GO:0006486,protein glycosylation | GO:0008378,galactosyltransferase activity | GO:0016021,integral component of membrane		BR_1	DA_1	282.782	79.892	1.47071	1.43e-06	up
CsGy7G009840	folate-biopterin transporter 1, chloroplastic	IPR004324,BT1 family | IPR007650,zinc-finger of the FCS-type, C2-C2	GO:0016021,integral component of membrane		BR_1	DA_1	1261.58	725.244	0.690632	0.00910726	up
CsGy3G008750	E3 ubiquitin-protein ligase isoform X2	IPR001841,Ring finger domain	GO:0016874,ligase activity		BR_1	DA_1	105.726	46.3797	0.758843	0.041114	up
CsGy3G035960	Serine/threonine specific protein phosphatase PP1, catalytic subunit	IPR004843,Calcineurin-like phosphoesterase	GO:0016787,hydrolase activity		BR_1	DA_1	307.076	156.105	0.73471	0.0276679	up
CsGy4G015490	Protein DETOXIFICATION	IPR002528,MatE | IPR002528,MatE	GO:0006855,drug transmembrane transport | GO:0015238,drug transmembrane transporter activity | GO:0015297,antiporter activity | GO:0016021,integral component of membrane		BR_1	DA_1	1031.69	608.391	0.628146	0.0329184	up
CsGy6G016430	Kinesin-like protein	IPR001752,Kinesin motor domain	GO:0003777,microtubule motor activity | GO:0005524,ATP binding | GO:0005871,kinesin complex | GO:0005874,microtubule | GO:0007018,microtubule-based movement | GO:0008017,microtubule binding | GO:0016887,ATPase activity		BR_1	DA_1	2266.78	1020.6	1.00098	0.000124658	up
CsGy2G012530	SUMO-activating enzyme subunit 2	IPR028077,Ubiquitin/SUMO-activating enzyme ubiquitin-like domain | IPR019572,Ubiquitin-activating enzyme active site | IPR000594,ThiF family	GO:0005524,ATP binding | GO:0005634,nucleus | GO:0005829,cytosol | GO:0009506,plasmodesma | GO:0009793,embryo development ending in seed dormancy | GO:0016881,acid-amino acid ligase activity | GO:0016925,protein sumoylation | GO:0019948,SUMO activating enzyme activity | GO:0046872,metal ion binding		BR_1	DA_1	1199.29	467.092	1.2116	5.43e-07	up
CsGy3G040690	WAT1-related protein	IPR000620,EamA-like transporter family | IPR000620,EamA-like transporter family	GO:0005886,plasma membrane | GO:0009705,plant-type vacuole membrane | GO:0009826,unidimensional cell growth | GO:0009834,plant-type secondary cell wall biogenesis | GO:0010315,auxin efflux | GO:0016021,integral component of membrane | GO:0022857,transmembrane transporter activity | GO:0055085,transmembrane transport | GO:0090355,positive regulation of auxin metabolic process | GO:0090358,positive…		BR_1	DA_1	227.512	97.4864	0.876711	0.0119448	up
CsGy3G004700	Uncharacterized protein				BR_1	DA_1	287.882	142.084	0.770022	0.0207686	up
CsGy6G009260	Pentatricopeptide repeat-containing protein At4g26680, mitochondrial	IPR002885,PPR repeat | IPR002885,PPR repeat | IPR002885,PPR repeat family | IPR002885,PPR repeat family | IPR002885,PPR repeat family			BR_1	DA_1	148.381	24.1972	1.8292	2.01e-07	up
CsGy6G007460	protein TIFY 9	IPR010399,tify domain	GO:0048583,regulation of response to stimulus | GO:0050794,regulation of cellular process		BR_1	DA_1	124.323	41.571	1.07159	0.00299964	up
CsGy5G014020	IST1 homolog	IPR005061,Regulator of Vps4 activity in the MVB pathway | IPR005061,Regulator of Vps4 activity in the MVB pathway	GO:0015031,protein transport		BR_1	DA_1	567.026	377.362	0.512702	0.0468493	up
CsGy1G022220	calcium-transporting ATPase 4, endoplasmic reticulum-type-like	IPR006068,Cation transporting ATPase, C-terminus | IPR004014,Cation transporter/ATPase, N-terminus	GO:0005524,ATP binding | GO:0016021,integral component of membrane | GO:0016787,hydrolase activity		BR_1	DA_1	2739.97	1449.2	0.788487	0.00353763	up
CsGy2G006520	Subtilisin-like protease	IPR010259,Peptidase inhibitor I9 | IPR003137,PA domain | IPR000209,Subtilase family | IPR010435,Fn3-like domain	GO:0004252,serine-type endopeptidase activity | GO:0005618,cell wall | GO:0006508,proteolysis | GO:0016020,membrane		BR_1	DA_1	874.729	505.032	0.68511	0.00980869	up
CsGy7G021640	Avr9/Cf-9 rapidly elicited protein				BR_1	DA_1	36.5874	8.19459	0.890663	0.0203672	up
CsGy1G012860	Ubiquinone/menaquinone biosynthesis C-methyltransferase UbiE	IPR004033,ubiE/COQ5 methyltransferase family	GO:0006744,ubiquinone biosynthetic process | GO:0008425,2-polyprenyl-6-methoxy-1,4-benzoquinone methyltransferase activity | GO:0016021,integral component of membrane | GO:0031314,extrinsic component of mitochondrial inner membrane | GO:0032259,methylation | GO:0102005,2-octaprenyl-6-methoxy-1,4-benzoquinone methylase activity		BR_1	DA_1	205.111	111.671	0.682158	0.0344531	up
CsGy5G018600	G-type lectin S-receptor-like serine/threonine-protein kinase SD2-2	IPR000858,S-locus glycoprotein domain | IPR000719,Protein kinase domain | IPR003609,PAN-like domain | IPR001480,D-mannose binding lectin	GO:0004674,protein serine/threonine kinase activity | GO:0005524,ATP binding | GO:0005886,plasma membrane | GO:0006468,protein phosphorylation | GO:0016021,integral component of membrane | GO:0030246,carbohydrate binding | GO:0048544,recognition of pollen		BR_1	DA_1	100.8	45.842	0.768198	0.0337661	up
CsGy4G022050	serpin-ZX-like	IPR023796,Serpin (serine protease inhibitor)	GO:0005615,extracellular space		BR_1	DA_1	145.621	69.9788	0.792764	0.0181474	up
CsGy2G011590	probable carboxylesterase 12	IPR013094,alpha/beta hydrolase fold	GO:0009056,catabolic process | GO:0016787,hydrolase activity		BR_1	DA_1	754.693	457.87	0.618507	0.022265	up
CsGy3G042490	Sulfite exporter TauE/SafE family protein	IPR002781,Sulfite exporter TauE/SafE | IPR002781,Sulfite exporter TauE/SafE	GO:0016021,integral component of membrane		BR_1	DA_1	641.451	266.275	0.97576	0.00279436	up
CsGy7G020350	Alanine aminotransferase 2	IPR004839,Aminotransferase class I and II	GO:0009058,biosynthetic process | GO:0016740,transferase activity | GO:0030170,pyridoxal phosphate binding		BR_1	DA_1	141.704	47.8567	1.16064	0.00060165	up
CsGy4G003610	Unknown Protein				BR_1	DA_1	400.118	139.486	0.92969	0.013718	up
CsGy7G020970	Dead box ATP-dependent RNA helicase, putative	IPR011545,DEAD/DEAH box helicase | IPR001650,Helicase conserved C-terminal domain	GO:0003743,translation initiation factor activity | GO:0004004,ATP-dependent RNA helicase activity | GO:0005524,ATP binding | GO:0005730,nucleolus | GO:0005737,cytoplasm | GO:0006413,translational initiation | GO:0010468,regulation of gene expression | GO:0010501,RNA secondary structure unwinding		BR_1	DA_1	10446	5652.72	0.757512	0.00548917	up
CsGy2G022940	N-alpha-acetyltransferase 50	IPR000182,Acetyltransferase (GNAT) family	GO:0006474,N-terminal protein amino acid acetylation | GO:0007064,mitotic sister chromatid cohesion | GO:0008080,N-acetyltransferase activity | GO:0016573,histone acetylation | GO:0031415,NatA complex		BR_1	DA_1	884.168	150.689	2.10407	7.67e-13	up
CsGy5G022170	BHLH transcription factor	IPR011598,Helix-loop-helix DNA-binding domain | IPR025610,bHLH-MYC and R2R3-MYB transcription factors N-terminal	GO:0046983,protein dimerization activity		BR_1	DA_1	470.392	106.566	1.73037	1.26e-08	up
CsGy3G008210	vestitone reductase-like	IPR002225,3-beta hydroxysteroid dehydrogenase/isomerase family | IPR001509,NAD dependent epimerase/dehydratase family | IPR008030,NmrA-like family	GO:0003854,3-beta-hydroxy-delta5-steroid dehydrogenase activity | GO:0006694,steroid biosynthetic process | GO:0050662,coenzyme binding | GO:0055114,oxidation-reduction process		BR_1	DA_1	303.545	109.306	0.841239	0.0281076	up
CsGy6G007960	beclin-1-like protein	IPR007243,Autophagy protein Apg6	GO:0000045,autophagosome assembly | GO:0000407,phagophore assembly site | GO:0006623,protein targeting to vacuole | GO:0009846,pollen germination | GO:0050832,defense response to fungus		BR_1	DA_1	1058.35	478.724	1.00683	6.44e-05	up
CsGy3G005950	cyclic nucleotide-gated ion channel 4	IPR005821,Ion transport protein | IPR000595,Cyclic nucleotide-binding domain	GO:0005216,ion channel activity | GO:0016021,integral component of membrane | GO:0034220,ion transmembrane transport		BR_1	DA_1	119.18	45.7061	0.908597	0.0132466	up
CsGy3G018650	hydroxyproline-rich glycoprotein family protein		GO:0016021,integral component of membrane		BR_1	DA_1	132.442	71.6672	0.664135	0.0476747	up
CsGy2G005350	signal recognition particle receptor subunit alpha homolog	IPR013822,SRP54-type protein, helical bundle domain | IPR000897,SRP54-type protein, GTPase domain | IPR007222,Signal recognition particle, alpha subunit, N-terminal	GO:0003924,GTPase activity | GO:0005047,signal recognition particle binding | GO:0005525,GTP binding | GO:0005785,signal recognition particle receptor complex | GO:0006614,SRP-dependent cotranslational protein targeting to membrane		BR_1	DA_1	1297.07	893.643	0.481801	0.0412983	up
CsGy2G007940	GDSL esterase/lipase	IPR001087,GDSL-like Lipase/Acylhydrolase	GO:0016788,hydrolase activity, acting on ester bonds		BR_1	DA_1	2617.48	1149.19	0.874434	0.010396	up
CsGy5G005780	protein ROOT PRIMORDIUM DEFECTIVE 1	IPR021099,Plant organelle RNA recognition domain	GO:0016787,hydrolase activity		BR_1	DA_1	111.105	39.5866	1.01208	0.00497204	up
CsGy4G004510	protein UPSTREAM OF FLC	IPR010369,Domain of unknown function (DUF966)			BR_1	DA_1	13.3505	0.522545	0.632198	0.04285	up
CsGy6G006740	F-box only protein 6	IPR001810,F-box domain			BR_1	DA_1	354.692	205.082	0.650953	0.0272306	up
CsGy7G003470	homeobox-leucine zipper protein HDG2	IPR002913,START domain | IPR001356,Homeobox domain	GO:0005634,nucleus | GO:0006355,regulation of transcription, DNA-templated | GO:0008289,lipid binding | GO:0043565,sequence-specific DNA binding		BR_1	DA_1	745.291	442.375	0.626006	0.0308913	up
CsGy6G029890	2,3-bisphosphoglycerate-dependent phosphoglycerate mutase-like	IPR013078,Histidine phosphatase superfamily (branch 1) | IPR013078,Histidine phosphatase superfamily (branch 1)	GO:0004619,phosphoglycerate mutase activity | GO:0006096,glycolytic process		BR_1	DA_1	985.664	427.261	1.01662	0.000307783	up
CsGy3G028420	vacuolar-sorting receptor 1	IPR003137,PA domain	GO:0005509,calcium ion binding | GO:0016021,integral component of membrane		BR_1	DA_1	517.57	319.783	0.588961	0.0340241	up
CsGy7G016850	Uncharacterized protein	IPR031425,NPR1 interacting	GO:0010112,regulation of systemic acquired resistance		BR_1	DA_1	100.792	20.6904	1.32236	0.00052055	up
CsGy3G037320	homeobox-leucine zipper protein HAT5	IPR001356,Homeobox domain | IPR003106,Homeobox associated leucine zipper	GO:0003700,DNA binding transcription factor activity | GO:0005634,nucleus | GO:0006355,regulation of transcription, DNA-templated | GO:0043565,sequence-specific DNA binding		BR_1	DA_1	169.91	81.9218	0.804732	0.0141627	up
CsGy5G025820	germin-like protein subfamily 3 member 2	IPR006045,Cupin	GO:0005576,extracellular region | GO:0030145,manganese ion binding | GO:0045735,nutrient reservoir activity		BR_1	DA_1	23.9698	5.14994	0.740323	0.0462884	up
CsGy4G009700	receptor-like protein kinase FERONIA	IPR001245,Protein tyrosine kinase | IPR024788,Carbohydrate-binding protein of the ER	GO:0004672,protein kinase activity | GO:0005524,ATP binding | GO:0006468,protein phosphorylation | GO:0016021,integral component of membrane		BR_1	DA_1	248.614	79.6413	0.986234	0.00922469	up
CsGy7G010230	ARM repeat superfamily protein isoform 2				BR_1	DA_1	611.55	336.489	0.736968	0.00681265	up
CsGy6G006970	ABC transporter C family member 5	IPR003439,ABC transporter | IPR003439,ABC transporter | IPR011527,ABC transporter transmembrane region | IPR011527,ABC transporter transmembrane region	GO:0000325,plant-type vacuole | GO:0005524,ATP binding | GO:0005774,vacuolar membrane | GO:0008281,sulfonylurea receptor activity | GO:0009651,response to salt stress | GO:0016021,integral component of membrane | GO:0030007,cellular potassium ion homeostasis | GO:0042626,ATPase activity, coupled to transmembrane movement of substances | GO:0055085,transmembrane transport | GO:1901527,abscisic aci…		BR_1	DA_1	1116.63	616.289	0.76376	0.00157417	up
CsGy2G003810	TIR-NBS-LRR-AAA+ATPase class resistance protein	IPR002182,NB-ARC domain | IPR000157,TIR domain	GO:0007165,signal transduction | GO:0016020,membrane | GO:0043531,ADP binding		BR_1	DA_1	110.409	1.04509	1.37144	0.000184621	up
CsGy7G003030	Glycosyltransferase	IPR002213,UDP-glucoronosyl and UDP-glucosyl transferase	GO:0008152,metabolic process | GO:0016758,transferase activity, transferring hexosyl groups		BR_1	DA_1	252.971	149.167	0.627503	0.0335542	up
CsGy3G005170	protein translation factor SUI1 homolog 2	IPR001950,Translation initiation factor SUI1	GO:0003743,translation initiation factor activity | GO:0006413,translational initiation		BR_1	DA_1	972.818	482.276	0.895591	0.00029522	up
CsGy6G022300	protein TIME FOR COFFEE isoform X1				BR_1	DA_1	2876.89	1868.75	0.539905	0.0398946	up
CsGy1G022430	dof zinc finger protein DOF3.6	IPR003851,Dof domain, zinc finger	GO:0003677,DNA binding | GO:0005634,nucleus | GO:0006355,regulation of transcription, DNA-templated		BR_1	DA_1	130.814	52.2877	0.895338	0.0133038	up
CsGy4G015630	protein SCAR2 isoform X2		GO:0003779,actin binding | GO:0005856,cytoskeleton | GO:0030036,actin cytoskeleton organization		BR_1	DA_1	607.91	373.78	0.615158	0.0156955	up
CsGy1G014530	spectrin beta chain%2C brain				BR_1	DA_1	610.991	391.229	0.564358	0.026412	up
CsGy6G008130	Major pollen allergen Ole e 6	IPR015333,Pollen allergen ole e 6			BR_1	DA_1	214.896	96.6437	0.75467	0.0402529	up
CsGy6G023160	protein CLT1, chloroplastic	IPR013936,CRT-like, chloroquine-resistance transporter-like	GO:0016021,integral component of membrane		BR_1	DA_1	238.509	128.673	0.716676	0.0197111	up
CsGy2G003360	Disease resistance protein (CC-NBS-LRR class) family	IPR008808,Arabidopsis broad-spectrum mildew resistance protein RPW8 | IPR002182,NB-ARC domain	GO:0043531,ADP binding		BR_1	DA_1	251.42	102.186	0.783365	0.0385965	up
CsGy2G022060	aquaporin TIP4-1	IPR000425,Major intrinsic protein	GO:0005887,integral component of plasma membrane | GO:0006833,water transport | GO:0009705,plant-type vacuole membrane | GO:0015250,water channel activity | GO:0034220,ion transmembrane transport | GO:0042807,central vacuole		BR_1	DA_1	526.6	243.367	0.911821	0.00221942	up
CsGy2G016230	Ras-related protein Rab-18-B	IPR001806,Ras family	GO:0003924,GTPase activity | GO:0005525,GTP binding		BR_1	DA_1	49.2733	15.912	0.845592	0.028864	up
CsGy5G002750	Glutathione peroxidase	IPR000889,Glutathione peroxidase	GO:0004602,glutathione peroxidase activity | GO:0005739,mitochondrion | GO:0005829,cytosol | GO:0005886,plasma membrane | GO:0006979,response to oxidative stress | GO:0009507,chloroplast | GO:0009651,response to salt stress | GO:0046686,response to cadmium ion | GO:0048046,apoplast | GO:0055114,oxidation-reduction process | GO:0098869,cellular oxidant detoxification		BR_1	DA_1	2001.06	674.645	1.31693	3.57e-06	up
CsGy7G012020	Carboxypeptidase	IPR001563,Serine carboxypeptidase	GO:0004185,serine-type carboxypeptidase activity | GO:0006508,proteolysis | GO:0016021,integral component of membrane		BR_1	DA_1	904.8	233.39	1.70193	5.5e-11	up
CsGy5G019160	probable ribose-5-phosphate isomerase 1	IPR004788,Ribose 5-phosphate isomerase A (phosphoriboisomerase A)	GO:0004751,ribose-5-phosphate isomerase activity | GO:0009052,pentose-phosphate shunt, non-oxidative branch		BR_1	DA_1	836.26	421.576	0.846523	0.00184053	up
CsGy6G003050	clathrin interactor EPSIN 3-like isoform X2	IPR013809,ENTH domain			BR_1	DA_1	869.302	509.989	0.681432	0.00572799	up
CsGy3G027160	Hexosyltransferase	IPR002495,Glycosyl transferase family 8	GO:0006012,galactose metabolic process | GO:0047216,inositol 3-alpha-galactosyltransferase activity		BR_1	DA_1	185.068	83.1119	0.842486	0.0142805	up
CsGy3G026010	myb family transcription factor APL	IPR001005,Myb-like DNA-binding domain | IPR025756,MYB-CC type transfactor, LHEQLE motif	GO:0003677,DNA binding | GO:0005634,nucleus | GO:0006355,regulation of transcription, DNA-templated		BR_1	DA_1	70.4678	25.2574	0.90464	0.0163581	up
CsGy7G018070	tRNA-splicing ligase (DUF239)	IPR025521,Neprosin activation peptide | IPR004314,Neprosin			BR_1	DA_1	555.663	360.511	0.536981	0.0452157	up
CsGy1G000850	DELLA protein GAI-like	IPR005202,GRAS domain family	GO:0003700,DNA binding transcription factor activity | GO:0005634,nucleus | GO:0006355,regulation of transcription, DNA-templated | GO:0043565,sequence-specific DNA binding		BR_1	DA_1	109.014	51.8256	0.73336	0.0415983	up
CsGy3G019280	beta-glucuronosyltransferase GlcAT14B-like	IPR003406,Core-2/I-Branching enzyme	GO:0008375,acetylglucosaminyltransferase activity | GO:0016021,integral component of membrane		BR_1	DA_1	367.175	179.674	0.786302	0.0168872	up
CsGy7G016830	ADP-ribosylation factor	IPR006689,ADP-ribosylation factor family	GO:0005525,GTP binding | GO:0005622,intracellular		BR_1	DA_1	2752.42	1873.93	0.491173	0.0463726	up
CsGy3G024040	F-box/kelch-repeat protein At3g27150	IPR006652,Kelch motif | IPR006652,Kelch motif			BR_1	DA_1	126.375	65.889	0.685229	0.0460826	up
CsGy6G002770	Somatic embryogenesis receptor kinase 1	IPR013210,Leucine rich repeat N-terminal domain | IPR000719,Protein kinase domain | IPR001611,Leucine Rich Repeat	GO:0004675,transmembrane receptor protein serine/threonine kinase activity | GO:0005102,signaling receptor binding | GO:0005524,ATP binding | GO:0005886,plasma membrane | GO:0006468,protein phosphorylation | GO:0007178,transmembrane receptor protein serine/threonine kinase signaling pathway | GO:0016021,integral component of membrane		BR_1	DA_1	471.677	268.41	0.69343	0.0114916	up
CsGy6G018950	Glycosyltransferase	IPR002213,UDP-glucoronosyl and UDP-glucosyl transferase	GO:0008152,metabolic process | GO:0016758,transferase activity, transferring hexosyl groups		BR_1	DA_1	37.0496	7.24012	0.944469	0.0137098	up
CsGy1G020510	Leucine rich repeat protein	IPR001611,Leucine rich repeat | IPR001611,Leucine rich repeat | IPR001611,Leucine rich repeat			BR_1	DA_1	262.237	141.214	0.728641	0.0151096	up
CsGy2G016940	Cytoplasmic tRNA 2-thiolation protein 1	IPR011063,PP-loop family	GO:0000049,tRNA binding | GO:0002098,tRNA wobble uridine modification | GO:0005737,cytoplasm | GO:0016779,nucleotidyltransferase activity | GO:0032447,protein urmylation | GO:0034227,tRNA thio-modification		BR_1	DA_1	858.717	350.456	1.06484	0.000305816	up
CsGy5G014330	mitogen-activated protein kinase kinase kinase 1-like	IPR000719,Protein kinase domain	GO:0004672,protein kinase activity | GO:0005524,ATP binding | GO:0006468,protein phosphorylation		BR_1	DA_1	1023.18	605.887	0.607643	0.0480621	up
CsGy3G029570	PAR1 protein	IPR009489,PAR1 protein			BR_1	DA_1	5177.34	2345.36	0.880549	0.00683097	up
CsGy6G005280	Uncharacterized protein				BR_1	DA_1	45.0168	2.61273	1.13524	0.00205868	up
CsGy2G010210	Mycolic acid cyclopropane synthase	IPR029063,Mycolic acid cyclopropane synthetase			BR_1	DA_1	34.0234	4.61229	1.08183	0.00458004	up
CsGy3G021460	casein kinase I-like	IPR000719,Protein kinase domain	GO:0004674,protein serine/threonine kinase activity | GO:0005524,ATP binding | GO:0006468,protein phosphorylation		BR_1	DA_1	435.567	231.947	0.722683	0.0207247	up
CsGy6G020990	Histone H1.2	IPR005818,linker histone H1 and H5 family	GO:0000786,nucleosome | GO:0003677,DNA binding | GO:0005634,nucleus | GO:0006334,nucleosome assembly		BR_1	DA_1	3457.65	1874.95	0.692739	0.0296632	up
CsGy7G001710	bromodomain-containing protein 4-like	IPR001487,Bromodomain			BR_1	DA_1	693.489	451.778	0.535791	0.0416703	up
CsGy3G023860	probable WRKY transcription factor 75	IPR003657,WRKY DNA -binding domain	GO:0003700,DNA binding transcription factor activity | GO:0005634,nucleus | GO:0006355,regulation of transcription, DNA-templated | GO:0043565,sequence-specific DNA binding		BR_1	DA_1	144.281	58.7848	0.802496	0.0326033	up
CsGy7G003840	transmembrane protein		GO:0046658,anchored component of plasma membrane		BR_1	DA_1	118.438	50.7956	0.793362	0.0317219	up
CsGy5G029890	Ribosome biogenesis protein BOP1 homolog	IPR012953,BOP1NT (NUC169) domain | IPR012953,BOP1NT (NUC169) domain | IPR001680,WD domain, G-beta repeat	GO:0000463,maturation of LSU-rRNA from tricistronic rRNA transcript (SSU-rRNA, 5.8S rRNA, LSU-rRNA) | GO:0000466,maturation of 5.8S rRNA from tricistronic rRNA transcript (SSU-rRNA, 5.8S rRNA, LSU-rRNA) | GO:0005654,nucleoplasm | GO:0005730,nucleolus | GO:0030687,preribosome, large subunit precursor | GO:0043021,ribonucleoprotein complex binding		BR_1	DA_1	991.178	604.298	0.600502	0.0338872	up
CsGy4G003600	extensin-2-like				BR_1	DA_1	730.162	206.837	1.0824	0.00436445	up
CsGy5G011950	ATPase subunit 8	IPR009455,Mitochondrial domain of unknown function (DUF1082) | IPR003319,Plant ATP synthase F0	GO:0004129,cytochrome-c oxidase activity | GO:0005739,mitochondrion | GO:0016021,integral component of membrane | GO:0019646,aerobic electron transport chain | GO:1902600,proton transmembrane transport		BR_1	DA_1	28.9306	4.58209	0.690848	0.0496973	up
CsGy4G009270	Tudor/PWWP/MBT superfamily protein	IPR000313,PWWP domain			BR_1	DA_1	267.72	131.446	0.810811	0.0100963	up
CsGy2G017860	heat stress transcription factor A-2	IPR000232,HSF-type DNA-binding	GO:0003700,DNA binding transcription factor activity | GO:0005634,nucleus | GO:0006355,regulation of transcription, DNA-templated | GO:0043565,sequence-specific DNA binding		BR_1	DA_1	486.936	251.393	0.781765	0.00857671	up
CsGy5G021920	NEP-interacting protein%2C putative (DUF239)	IPR025521,Neprosin activation peptide | IPR004314,Neprosin | IPR004314,Neprosin			BR_1	DA_1	169.213	86.7546	0.703129	0.0410449	up
CsGy3G008590	WRKY transcription factor 22	IPR003657,WRKY DNA -binding domain	GO:0003700,DNA binding transcription factor activity | GO:0005634,nucleus | GO:0006355,regulation of transcription, DNA-templated | GO:0010150,leaf senescence | GO:0010200,response to chitin | GO:0043565,sequence-specific DNA binding		BR_1	DA_1	130.061	62.2765	0.790885	0.0192217	up
CsGy4G025000	Alpha-amylase	IPR006047,Alpha amylase, catalytic domain | IPR012850,Alpha-amylase C-terminal beta-sheet domain	GO:0004556,alpha-amylase activity | GO:0005509,calcium ion binding | GO:0005975,carbohydrate metabolic process | GO:0103025,alpha-amylase activity (releasing maltohexaose)		BR_1	DA_1	40.1154	11.8373	0.849917	0.028301	up
CsGy6G035380	PLASMODESMATA CALLOSE-BINDING PROTEIN 3-like	IPR012946,X8 domain	GO:0016021,integral component of membrane		BR_1	DA_1	438.477	224.637	0.813098	0.00394284	up
CsGy6G033090	ankyrin repeat domain-containing protein 13C	IPR021832,GPCR-chaperone			BR_1	DA_1	158.279	48.1074	1.03756	0.00607677	up
CsGy5G011730	putative triglyceride lipase	IPR000008,C2 domain	GO:0006629,lipid metabolic process | GO:0016787,hydrolase activity		BR_1	DA_1	22.9464	2.56742	0.91861	0.0121775	up
CsGy4G001650	phosphatidylcholine:diacylglycerol cholinephosphotransferase 1-like		GO:0016021,integral component of membrane | GO:0016740,transferase activity		BR_1	DA_1	512.598	263.656	0.763169	0.0144178	up
CsGy3G017220	protein SRC2 homolog	IPR000008,C2 domain			BR_1	DA_1	212.4	77.7716	0.936211	0.0114303	up
CsGy2G022750	Serine/threonine protein phosphatase 2A regulatory subunit	IPR002554,Protein phosphatase 2A regulatory B subunit (B56 family)	GO:0000159,protein phosphatase type 2A complex | GO:0005737,cytoplasm | GO:0007165,signal transduction | GO:0019888,protein phosphatase regulator activity | GO:0043666,regulation of phosphoprotein phosphatase activity		BR_1	DA_1	2319.87	1065.08	1.01346	1.05e-05	up
CsGy4G023530	SNF2 domain protein				BR_1	DA_1	315.582	172.54	0.676005	0.0364777	up
CsGy3G012910	early light-induced protein 1, chloroplastic	IPR022796,Chlorophyll A-B binding protein | IPR022796,Chlorophyll A-B binding protein			BR_1	DA_1	364.946	71.5313	1.77877	7.41e-08	up
CsGy4G023190	Serine carboxypeptidase-like 7	IPR001563,Serine carboxypeptidase | IPR001563,Serine carboxypeptidase | IPR001563,Serine carboxypeptidase	GO:0004185,serine-type carboxypeptidase activity | GO:0006508,proteolysis		BR_1	DA_1	191.338	68.3054	1.006	0.00542803	up
CsGy1G030480	glucan endo-1,3-beta-glucosidase 4-like	IPR012946,X8 domain | IPR000490,Glycosyl hydrolases family 17	GO:0004553,hydrolase activity, hydrolyzing O-glycosyl compounds | GO:0005975,carbohydrate metabolic process | GO:0016021,integral component of membrane		BR_1	DA_1	1123.8	728.425	0.538308	0.0452013	up
CsGy4G015200	vacuolar cation/proton exchanger 3	IPR004837,Sodium/calcium exchanger protein | IPR004837,Sodium/calcium exchanger protein	GO:0015369,calcium:proton antiporter activity | GO:0016021,integral component of membrane | GO:0070588,calcium ion transmembrane transport		BR_1	DA_1	801.563	405.356	0.755846	0.0207877	up
CsGy1G011890	1%2C3-beta-glucan synthase component (DUF1218)	IPR009606,Protein of unknown function (DUF1218)	GO:0016021,integral component of membrane		BR_1	DA_1	716.021	233.59	1.31261	1.38e-05	up
CsGy1G020120	replication protein A 32 kDa subunit B-like	IPR014892,Replication protein A C terminal	GO:0003676,nucleic acid binding | GO:0006259,DNA metabolic process		BR_1	DA_1	189.141	108.49	0.631906	0.0456326	up
CsGy2G018490	Adenine phosphoribosyltransferase 1 family protein	IPR000836,Phosphoribosyl transferase domain	GO:0003999,adenine phosphoribosyltransferase activity | GO:0005737,cytoplasm | GO:0006168,adenine salvage | GO:0009116,nucleoside metabolic process		BR_1	DA_1	980.089	622.759	0.569426	0.0284889	up
CsGy6G013770	Alkyl transferase	IPR001441,Putative undecaprenyl diphosphate synthase	GO:0002094,polyprenyltransferase activity | GO:0009570,chloroplast stroma | GO:0009668,plastid membrane organization		BR_1	DA_1	476.638	251.885	0.791839	0.00315137	up
CsGy1G002060	Pentatricopeptide repeat (PPR) superfamily protein	IPR002885,PPR repeat | IPR002885,PPR repeat family | IPR002885,PPR repeat family | IPR002885,PPR repeat family | IPR002885,PPR repeat | IPR002885,PPR repeat			BR_1	DA_1	311.414	136.254	0.963202	0.00160645	up
CsGy5G006530	3-ketoacyl-CoA synthase	IPR013601,FAE1/Type III polyketide synthase-like protein | IPR013747,3-Oxoacyl-[acyl-carrier-protein (ACP)] synthase III C terminal	GO:0006633,fatty acid biosynthetic process | GO:0016021,integral component of membrane | GO:0016747,transferase activity, transferring acyl groups other than amino-acyl groups		BR_1	DA_1	356.813	84.0512	1.16104	0.00251301	up
CsGy1G029800	DUF604 domain-containing protein	IPR006740,Protein of unknown function, DUF604	GO:0016021,integral component of membrane		BR_1	DA_1	57.6301	16.4496	0.782145	0.0422544	up
CsGy2G011710	myb family transcription factor EFM-like		GO:0003677,DNA binding | GO:0005634,nucleus | GO:0006355,regulation of transcription, DNA-templated		BR_1	DA_1	139.562	60.0202	0.79172	0.0317836	up
CsGy5G005230	Uncharacterized protein				BR_1	DA_1	348.032	154.278	0.857427	0.0124843	up
CsGy6G012340	Unknown Protein				BR_1	DA_1	245.678	114.791	0.866912	0.00592664	up
CsGy5G006440	SAC3 family protein A isoform X1	IPR005062,SAC3/GANP family			BR_1	DA_1	1095.71	634.832	0.673632	0.0133143	up
CsGy7G004290	Phosphoenolpyruvate carboxylase 1	IPR021135,Phosphoenolpyruvate carboxylase	GO:0006099,tricarboxylic acid cycle | GO:0008964,phosphoenolpyruvate carboxylase activity | GO:0015977,carbon fixation		BR_1	DA_1	745.76	443.783	0.649744	0.013238	up
CsGy2G008290	Interferon-induced GTP-binding protein mx	IPR003130,Dynamin GTPase effector domain | IPR022812,Dynamin family | IPR000375,Dynamin central region | IPR000375,Dynamin central region	GO:0003924,GTPase activity | GO:0005525,GTP binding		BR_1	DA_1	690.658	204.801	1.4684	2.75e-07	up
CsGy2G017810	F-box protein At1g67340-like	IPR002893,MYND finger			BR_1	DA_1	312.884	178.689	0.648645	0.0352329	up
CsGy6G005580	Unknown Protein				BR_1	DA_1	67.2743	28.7641	0.760125	0.0429119	up
CsGy4G006940	ATPase WRNIP1	IPR032423,AAA C-terminal domain | IPR015940,UBA/TS-N domain | IPR021886,MgsA AAA+ ATPase C terminal	GO:0003677,DNA binding | GO:0005524,ATP binding | GO:0006260,DNA replication		BR_1	DA_1	222.579	93.5779	0.993573	0.00146484	up
CsGy0G001640	proline-, glutamic acid- and leucine-rich protein 1				BR_1	DA_1	315.954	170.616	0.721231	0.017152	up
CsGy7G016240	Pectinesterase	IPR006501,Plant invertase/pectin methylesterase inhibitor | IPR000070,Pectinesterase	GO:0005618,cell wall | GO:0030599,pectinesterase activity | GO:0042545,cell wall modification | GO:0043086,negative regulation of catalytic activity | GO:0045330,aspartyl esterase activity | GO:0045490,pectin catabolic process | GO:0046910,pectinesterase inhibitor activity		BR_1	DA_1	726.988	419.996	0.659062	0.0227099	up
CsGy1G013390	heavy metal-associated isoprenylated plant protein 3-like	IPR006121,Heavy-metal-associated domain | IPR006121,Heavy-metal-associated domain	GO:0030001,metal ion transport | GO:0046872,metal ion binding		BR_1	DA_1	432.816	201.666	0.802069	0.0200199	up
CsGy2G014760	protein RALF-like 34	IPR008801,Rapid ALkalinization Factor (RALF)	GO:0004871,signal transducer activity | GO:0005622,intracellular | GO:0009506,plasmodesma | GO:0019722,calcium-mediated signaling		BR_1	DA_1	463.924	205.62	0.756999	0.0411086	up
CsGy6G009320	SNF1-related protein kinase regulatory subunit beta-2-like	IPR032640,Glycogen recognition site of AMP-activated protein kinase | IPR006828,5'-AMP-activated protein kinase beta subunit, interaction domain	GO:0016301,kinase activity | GO:0016310,phosphorylation		BR_1	DA_1	413.255	138.526	1.26969	3.35e-05	up
CsGy2G013850	F-box protein At5g67140	IPR001810,F-box-like	GO:0016021,integral component of membrane		BR_1	DA_1	135.319	17.5702	1.16289	0.00241358	up
CsGy3G025430	ribonuclease P protein subunit p25-like isoform X1	IPR002775,Alba	GO:0003676,nucleic acid binding		BR_1	DA_1	1529.03	197.951	2.06836	4.33e-09	up
CsGy2G022630	Core-2/I-branching beta-1%2C6-N-acetylglucosaminyltransferase family protein	IPR003406,Core-2/I-Branching enzyme	GO:0008375,acetylglucosaminyltransferase activity | GO:0016021,integral component of membrane		BR_1	DA_1	379.493	195.477	0.793598	0.0064576	up
CsGy3G036860	Actin cross-linking protein	IPR007679,Domain of unknown function (DUF569) | IPR007679,Domain of unknown function (DUF569)			BR_1	DA_1	96.392	41.1542	0.834894	0.0207653	up
CsGy3G012460	Protease inhibitor protein	IPR000864,Potato inhibitor I family	GO:0004867,serine-type endopeptidase inhibitor activity | GO:0009611,response to wounding | GO:0010951,negative regulation of endopeptidase activity		BR_1	DA_1	354.249	182.722	0.696317	0.0431352	up
CsGy7G012240	protein trichome birefringence-like 26	IPR025846,PMR5 N terminal Domain | IPR026057,GDSL/SGNH-like Acyl-Esterase family found in Pmr5 and Cas1p	GO:0005794,Golgi apparatus | GO:0016020,membrane | GO:0016413,O-acetyltransferase activity | GO:0071554,cell wall organization or biogenesis		BR_1	DA_1	136.408	53.4688	0.971517	0.00514539	up
CsGy3G043760	anaphase-promoting complex subunit cdh1-like	IPR008889,VQ motif			BR_1	DA_1	77.8539	27.8399	0.895944	0.0178001	up
CsGy5G001250	Tumor necrosis factor receptor superfamily member 21				BR_1	DA_1	788.628	299.373	1.16425	5.5e-05	up
CsGy4G020700	leucine-rich repeat extensin-like protein 3	IPR012946,X8 domain			BR_1	DA_1	227.906	77.8411	1.00638	0.0063966	up
CsGy6G034170	Protein kinase (PK)	IPR001245,Protein tyrosine kinase	GO:0004672,protein kinase activity | GO:0005524,ATP binding | GO:0006468,protein phosphorylation		BR_1	DA_1	715.585	376.559	0.814624	0.00124406	up
CsGy3G010630	trihelix transcription factor ASIL2				BR_1	DA_1	828.411	365.144	0.88413	0.00851532	up
CsGy3G033050	RNA pyrophosphohydrolase	IPR000086,NUDIX domain	GO:0016787,hydrolase activity		BR_1	DA_1	398.527	239.48	0.601093	0.0438902	up
CsGy3G027080	shaggy-related kinase 11	IPR000719,Protein kinase domain	GO:0004674,protein serine/threonine kinase activity | GO:0005524,ATP binding | GO:0006468,protein phosphorylation | GO:0050321,tau-protein kinase activity		BR_1	DA_1	523.295	241.525	0.784807	0.0265433	up
CsGy5G027660	xyloglucan glycosyltransferase 4	IPR001173,Glycosyl transferase family group 2	GO:0016021,integral component of membrane | GO:0016740,transferase activity		BR_1	DA_1	59.514	24.1216	0.760469	0.0461832	up
CsGy5G027360	Glucan endo-1,3-beta-glucosidase, putative	IPR000490,Glycosyl hydrolases family 17 | IPR012946,X8 domain	GO:0004553,hydrolase activity, hydrolyzing O-glycosyl compounds | GO:0005975,carbohydrate metabolic process | GO:0016021,integral component of membrane		BR_1	DA_1	376.346	227.893	0.591745	0.048363	up
CsGy4G008570	ATP-dependent 6-phosphofructokinase	IPR000023,Phosphofructokinase	GO:0003872,6-phosphofructokinase activity | GO:0005524,ATP binding | GO:0006002,fructose 6-phosphate metabolic process | GO:0009507,chloroplast | GO:0046872,metal ion binding | GO:0061615,glycolytic process through fructose-6-phosphate		BR_1	DA_1	184.801	82.982	0.905116	0.00450554	up
CsGy3G020270	S-adenosylmethionine decarboxylase	IPR012511,S-adenosyl-l-methionine decarboxylase leader peptide	GO:0004014,adenosylmethionine decarboxylase activity | GO:0006597,spermine biosynthetic process | GO:0008295,spermidine biosynthetic process		BR_1	DA_1	9677.09	5680.69	0.700472	0.00146524	up
CsGy6G029730	N-lysine methyltransferase	IPR025131,Protein of unknown function (DUF4057)			BR_1	DA_1	3719.41	2198.67	0.677689	0.00458364	up
CsGy4G009030	Ubiquinol oxidase	IPR002680,Alternative oxidase	GO:0005739,mitochondrion | GO:0009916,alternative oxidase activity | GO:0016021,integral component of membrane | GO:0046872,metal ion binding | GO:0055114,oxidation-reduction process | GO:0070469,respiratory chain | GO:0102721,ubiquinol:oxygen oxidoreductase activity		BR_1	DA_1	412.099	225.483	0.717007	0.0149956	up
CsGy4G007740	pathogen-related protein-like				BR_1	DA_1	187.134	56.5436	1.31073	7.21e-05	up
CsGy3G032980	Uncharacterized protein				BR_1	DA_1	86.7829	11.4205	0.686891	0.0456311	up
CsGy6G032910	probable WRKY transcription factor 31	IPR003657,WRKY DNA -binding domain	GO:0003700,DNA binding transcription factor activity | GO:0005634,nucleus | GO:0006355,regulation of transcription, DNA-templated | GO:0043565,sequence-specific DNA binding		BR_1	DA_1	98.2715	38.1247	0.948141	0.0077905	up
CsGy1G018680	F-box/kelch-repeat protein	IPR006652,Kelch motif | IPR001810,F-box domain			BR_1	DA_1	798.103	411.935	0.831545	0.0013258	up
CsGy3G044090	glycine-rich cell wall structural protein 1.8-like				BR_1	DA_1	154.015	42.1691	1.33452	0.000127852	up
CsGy7G016370	Hexosyltransferase	IPR002495,Glycosyl transferase family 8	GO:0016757,transferase activity, transferring glycosyl groups		BR_1	DA_1	300.202	172.811	0.659928	0.0236932	up
CsGy5G015350	protein IQ-DOMAIN 14	IPR025064,Protein of unknown function (DUF4005) | IPR000048,IQ calmodulin-binding motif	GO:0005886,plasma membrane		BR_1	DA_1	522.964	315.638	0.634964	0.0142768	up
CsGy3G036050	Ankyrin repeat domain-containing protein 1	IPR020683,Ankyrin repeats (3 copies) | IPR020683,Ankyrin repeats (3 copies)	GO:0000502,proteasome complex | GO:0003950,NAD+ ADP-ribosyltransferase activity		BR_1	DA_1	1197.48	353.57	1.45402	7.06e-07	up
CsGy3G024220	transcription repressor MYB6		GO:0003677,DNA binding		BR_1	DA_1	242.61	92.1311	1.0091	0.00360817	up
CsGy7G006980	protein IRX15-LIKE-like	IPR021148,Polysaccharide biosynthesis	GO:0016021,integral component of membrane | GO:0045492,xylan biosynthetic process		BR_1	DA_1	1024.97	653.13	0.558296	0.0386955	up
CsGy6G007090	hypothetical protein				BR_1	DA_1	190.702	89.6241	0.863235	0.00599509	up
CsGy3G000340	probable acyl-activating enzyme 2	IPR025110,AMP-binding enzyme C-terminal domain | IPR000873,AMP-binding enzyme	GO:0003824,catalytic activity | GO:0008152,metabolic process		BR_1	DA_1	21.6126	1.55253	0.870163	0.0133659	up
CsGy6G005450	Peroxisomal membrane protein 11-1	IPR008733,Peroxisomal biogenesis factor 11 (PEX11)	GO:0005779,integral component of peroxisomal membrane | GO:0016559,peroxisome fission		BR_1	DA_1	779.437	484.3	0.586861	0.0318573	up
CsGy2G013210	Dirigent protein	IPR004265,Dirigent-like protein	GO:0048046,apoplast		BR_1	DA_1	306.781	141.087	0.836554	0.012902	up
CsGy3G007180	probable WRKY transcription factor 12	IPR003657,WRKY DNA -binding domain | IPR003657,WRKY DNA -binding domain	GO:0003700,DNA binding transcription factor activity | GO:0005634,nucleus | GO:0006355,regulation of transcription, DNA-templated | GO:0043565,sequence-specific DNA binding		BR_1	DA_1	231.581	35.4817	1.97466	7.08e-09	up
CsGy5G026540	GATA transcription factor	IPR000679,GATA zinc finger	GO:0003700,DNA binding transcription factor activity | GO:0005634,nucleus | GO:0008270,zinc ion binding | GO:0043565,sequence-specific DNA binding | GO:0045893,positive regulation of transcription, DNA-templated		BR_1	DA_1	1467.7	556.668	1.18352	2.26e-05	up
CsGy2G016220	NAC domain-containing protein 78-like isoform X1	IPR003441,No apical meristem (NAM) protein	GO:0003677,DNA binding | GO:0005634,nucleus | GO:0006355,regulation of transcription, DNA-templated | GO:0016021,integral component of membrane		BR_1	DA_1	337.483	171.395	0.809259	0.00556831	up
CsGy3G029030	Transducin family protein / WD-40 repeat family protein, putative isoform 1		GO:0016021,integral component of membrane | GO:0016192,vesicle-mediated transport		BR_1	DA_1	192.251	95.0096	0.76972	0.0202972	up
CsGy3G043290	Phosphoenolpyruvate carboxykinase (ATP)	IPR001272,Phosphoenolpyruvate carboxykinase	GO:0004612,phosphoenolpyruvate carboxykinase (ATP) activity | GO:0005524,ATP binding | GO:0005737,cytoplasm | GO:0006094,gluconeogenesis | GO:0016301,kinase activity | GO:0016310,phosphorylation		BR_1	DA_1	3859.17	2465.53	0.565647	0.027218	up
CsGy2G018260	growth-regulating factor 6-like	IPR014977,WRC | IPR014978,QLQ	GO:0005524,ATP binding | GO:0005634,nucleus | GO:0006355,regulation of transcription, DNA-templated | GO:0032502,developmental process		BR_1	DA_1	997.82	532.766	0.739436	0.0136376	up
CsGy7G019140	Putative serine/threonine-protein kinase receptor	IPR003609,PAN-like domain | IPR001480,D-mannose binding lectin | IPR001245,Protein tyrosine kinase | IPR000719,Protein kinase domain	GO:0004674,protein serine/threonine kinase activity | GO:0005524,ATP binding | GO:0006468,protein phosphorylation | GO:0016021,integral component of membrane | GO:0030246,carbohydrate binding		BR_1	DA_1	80.5214	30.066	0.781211	0.0425629	up
CsGy6G023350	Phosphotransferase	IPR022672,Hexokinase | IPR022672,Hexokinase | IPR022673,Hexokinase	GO:0001678,cellular glucose homeostasis | GO:0004340,glucokinase activity | GO:0005524,ATP binding | GO:0005536,glucose binding | GO:0005829,cytosol | GO:0006096,glycolytic process | GO:0008865,fructokinase activity | GO:0019158,mannokinase activity | GO:0046835,carbohydrate phosphorylation | GO:0051156,glucose 6-phosphate metabolic process		BR_1	DA_1	298.864	189.041	0.556398	0.0489448	up
CsGy3G031860	leucine-rich repeat receptor-like protein kinase PXC1	IPR000719,Protein kinase domain | IPR013210,Leucine rich repeat N-terminal domain | IPR001611,Leucine Rich Repeat	GO:0004672,protein kinase activity | GO:0005524,ATP binding | GO:0005886,plasma membrane | GO:0006468,protein phosphorylation | GO:0009834,plant-type secondary cell wall biogenesis | GO:0016021,integral component of membrane		BR_1	DA_1	783.192	405.746	0.711851	0.0337628	up
CsGy6G014270	Receptor-like cytoplasmic kinase 176	IPR001245,Protein tyrosine kinase	GO:0004675,transmembrane receptor protein serine/threonine kinase activity | GO:0005524,ATP binding | GO:0005886,plasma membrane | GO:0006468,protein phosphorylation | GO:0007178,transmembrane receptor protein serine/threonine kinase signaling pathway		BR_1	DA_1	1075.39	634.358	0.634196	0.0282107	up
CsGy2G021880	monoglyceride lipase	IPR022742,Serine aminopeptidase, S33	GO:0005783,endoplasmic reticulum | GO:0005794,Golgi apparatus | GO:0016021,integral component of membrane | GO:0016787,hydrolase activity		BR_1	DA_1	280.465	168.29	0.61606	0.0316983	up
CsGy3G041030	thaumatin-like protein 1	IPR001938,Thaumatin family			BR_1	DA_1	882.595	488.311	0.64905	0.0499593	up
CsGy3G005910	malonate--CoA ligase isoform X1	IPR000873,AMP-binding enzyme | IPR000873,AMP-binding enzyme | IPR025110,AMP-binding enzyme C-terminal domain	GO:0005634,nucleus | GO:0005739,mitochondrion | GO:0005829,cytosol | GO:0006633,fatty acid biosynthetic process | GO:0016020,membrane | GO:0090409,malonyl-CoA synthetase activity | GO:0090410,malonate catabolic process		BR_1	DA_1	2059.98	1192.57	0.697992	0.00471064	up
CsGy4G010130	C2 calcium/lipid-binding plant phosphoribosyltransferase family protein	IPR000008,C2 domain | IPR000008,C2 domain | IPR000008,C2 domain | IPR013583,Plant phosphoribosyltransferase C-terminal	GO:0016021,integral component of membrane | GO:0016757,transferase activity, transferring glycosyl groups		BR_1	DA_1	36.6116	7.20992	0.966597	0.0119201	up
CsGy4G015310	Photosystem II D2 protein	IPR000484,Photosynthetic reaction centre protein	GO:0005506,iron ion binding | GO:0009523,photosystem II | GO:0009535,chloroplast thylakoid membrane | GO:0009772,photosynthetic electron transport in photosystem II | GO:0016021,integral component of membrane | GO:0016168,chlorophyll binding | GO:0018298,protein-chromophore linkage | GO:0045156,electron transporter, transferring electrons within the cyclic electron transport pathway of photosynth…		BR_1	DA_1	140.326	60.5427	0.860516	0.0142566	up
CsGy6G033220	Cytochrome P450 family 87 protein	IPR001128,Cytochrome P450	GO:0005506,iron ion binding | GO:0016021,integral component of membrane | GO:0016709,oxidoreductase activity, acting on paired donors, with incorporation or reduction of molecular oxygen, NAD(P)H as one donor, and incorporation of one atom of oxygen | GO:0020037,heme binding | GO:0044550,secondary metabolite biosynthetic process | GO:0055114,oxidation-reduction process		BR_1	DA_1	1327.71	491.866	1.07224	0.00141354	up
CsGy1G008740	protein NBR1 homolog	IPR000433,Zinc finger, ZZ type | IPR000270,PB1 domain | IPR032350,Ig-like domain from next to BRCA1 gene	GO:0005773,vacuole | GO:0008270,zinc ion binding | GO:0016236,macroautophagy | GO:0043130,ubiquitin binding | GO:0051258,protein polymerization		BR_1	DA_1	848.525	559.277	0.532043	0.0316316	up
CsGy4G012610	DEAD-box ATP-dependent RNA helicase 37-like	IPR001650,Helicase conserved C-terminal domain | IPR011545,DEAD/DEAH box helicase	GO:0003676,nucleic acid binding | GO:0004386,helicase activity | GO:0005524,ATP binding		BR_1	DA_1	1559.75	1037.63	0.521426	0.0338891	up
CsGy6G000860	Heavy metal-associated isoprenylated plant protein 39	IPR006121,Heavy-metal-associated domain	GO:0030001,metal ion transport | GO:0046872,metal ion binding		BR_1	DA_1	421.455	244.319	0.670425	0.0148434	up
CsGy3G036500	cytochrome P450 CYP72A219-like	IPR001128,Cytochrome P450	GO:0004497,monooxygenase activity | GO:0005506,iron ion binding | GO:0016021,integral component of membrane | GO:0016705,oxidoreductase activity, acting on paired donors, with incorporation or reduction of molecular oxygen | GO:0020037,heme binding | GO:0055114,oxidation-reduction process		BR_1	DA_1	1194.59	416.318	1.28703	4.02e-06	up
CsGy3G013250	Pentatricopeptide repeat	IPR002885,PPR repeat | IPR002885,PPR repeat | IPR002885,PPR repeat | IPR002885,PPR repeat | IPR002885,PPR repeat | IPR002885,PPR repeat | IPR002885,PPR repeat | IPR002885,PPR repeat	GO:0008270,zinc ion binding		BR_1	DA_1	150.38	71.9934	0.808418	0.0143758	up
CsGy6G018920	Glycosyltransferase	IPR002213,UDP-glucoronosyl and UDP-glucosyl transferase	GO:0008152,metabolic process | GO:0016758,transferase activity, transferring hexosyl groups		BR_1	DA_1	102.548	31.0054	1.12279	0.00229803	up
CsGy3G003090	peptidyl-tRNA hydrolase ICT1, mitochondrial		GO:0003747,translation release factor activity | GO:0006415,translational termination | GO:0016787,hydrolase activity		BR_1	DA_1	136.197	39.4809	1.2041	0.000873526	up
CsGy7G004220	Structural constituent of cell wall	IPR010820,UBA-like domain (DUF1421)			BR_1	DA_1	250.068	134.672	0.719898	0.0187284	up
CsGy3G007190	Unknown Protein				BR_1	DA_1	98.6897	17.9568	1.52054	4.73e-05	up
CsGy7G015120	gibberellin receptor GID1B	IPR013094,alpha/beta hydrolase fold	GO:0008152,metabolic process | GO:0016787,hydrolase activity		BR_1	DA_1	63.4514	23.1823	0.760281	0.0494265	up
CsGy5G027200	probable protein arginine N-methyltransferase 3		GO:0003676,nucleic acid binding | GO:0006479,protein methylation | GO:0008168,methyltransferase activity		BR_1	DA_1	460.129	236.961	0.753439	0.0174966	up
CsGy7G018850	blue copper protein	IPR003245,Plastocyanin-like domain | IPR003245,Plastocyanin-like domain | IPR003245,Plastocyanin-like domain	GO:0009055,electron transfer activity | GO:0022900,electron transport chain		BR_1	DA_1	3622.69	1878.06	0.763907	0.0126802	up
CsGy1G019230	leucine-rich repeat/extensin 1				BR_1	DA_1	218.105	34.793	1.18454	0.00219622	up
CsGy3G023870	squamosa promoter-binding-like protein 13A	IPR004333,SBP domain	GO:0003677,DNA binding | GO:0005634,nucleus | GO:0046872,metal ion binding		BR_1	DA_1	6552.38	1645.58	1.70722	3.19e-10	up
CsGy5G021970	high affinity nitrate transporter 2.5	IPR011701,Major Facilitator Superfamily	GO:0015706,nitrate transport | GO:0016021,integral component of membrane | GO:0055085,transmembrane transport		BR_1	DA_1	16.6475	0.522545	0.72818	0.0244977	up
CsGy4G006740	Unknown Protein				BR_1	DA_1	260.21	148.539	0.657899	0.0291549	up
CsGy2G024020	DNA-directed RNA polymerase subunit 10-like protein	IPR000268,RNA polymerases N / 8 kDa subunit	GO:0001054,RNA polymerase I activity | GO:0001055,RNA polymerase II activity | GO:0001056,RNA polymerase III activity | GO:0003677,DNA binding | GO:0005665,DNA-directed RNA polymerase II, core complex | GO:0005666,DNA-directed RNA polymerase III complex | GO:0005736,DNA-directed RNA polymerase I complex | GO:0006360,transcription by RNA polymerase I | GO:0006366,transcription by RNA polymerase II…		BR_1	DA_1	1651.72	774.959	0.934405	0.000592704	up
CsGy4G022940	Glycosyl hydrolase family 35 protein, putative				BR_1	DA_1	93.6607	22.5993	1.30631	0.000426019	up
CsGy6G033770	putative PAP-specific phosphatase, mitochondrial isoform X1	IPR000760,Inositol monophosphatase family	GO:0046854,phosphatidylinositol phosphorylation		BR_1	DA_1	1173.93	797.854	0.498152	0.0366491	up
CsGy4G021720	Squamosa promoter-binding protein	IPR004333,SBP domain	GO:0003677,DNA binding | GO:0005634,nucleus | GO:0046872,metal ion binding		BR_1	DA_1	134.194	34.497	1.40804	4.86e-05	up
CsGy6G022330	mavicyanin	IPR003245,Plastocyanin-like domain	GO:0009055,electron transfer activity | GO:0016021,integral component of membrane | GO:0022900,electron transport chain		BR_1	DA_1	132.24	52.8103	0.836849	0.0248274	up
CsGy1G014760	OTU domain-containing protein 5-B	IPR003323,OTU-like cysteine protease	GO:0004843,thiol-dependent ubiquitin-specific protease activity | GO:0016579,protein deubiquitination		BR_1	DA_1	1054.99	632.156	0.632906	0.0196339	up
CsGy5G002340	heavy metal-associated isoprenylated plant protein 3-like	IPR006121,Heavy-metal-associated domain	GO:0030001,metal ion transport | GO:0046872,metal ion binding		BR_1	DA_1	17.607	0	0.794527	0.0138656	up
CsGy5G028630	Chorismate mutase		GO:0004106,chorismate mutase activity | GO:0009073,aromatic amino acid family biosynthetic process | GO:0046417,chorismate metabolic process		BR_1	DA_1	146.689	71.8726	0.754422	0.0275289	up
CsGy5G001560	Metal-nicotianamine transporter YSL1	IPR004813,OPT oligopeptide transporter protein	GO:0016021,integral component of membrane | GO:0055085,transmembrane transport		BR_1	DA_1	450.835	101.437	1.4677	4.43e-05	up
CsGy6G008030	protein LHY-like isoform X2	IPR001005,Myb-like DNA-binding domain	GO:0003677,DNA binding | GO:0005634,nucleus | GO:0006355,regulation of transcription, DNA-templated		BR_1	DA_1	549.575	213.778	0.845849	0.0242628	up
CsGy3G043420	formin-like protein (DUF1005)	IPR010410,Protein of unknown function (DUF1005)			BR_1	DA_1	206.17	89.76	0.851582	0.0154443	up
CsGy1G028380	YTH domain family protein 2	IPR007275,YT521-B-like domain	GO:0003723,RNA binding		BR_1	DA_1	14727.4	8057.18	0.78649	0.000575884	up
CsGy4G025680	squamosa promoter-binding-like protein 14	IPR004333,SBP domain	GO:0003677,DNA binding | GO:0005634,nucleus | GO:0046872,metal ion binding		BR_1	DA_1	1178.28	539.538	0.974677	0.000235231	up
CsGy7G020160	Calcium-transporting ATPase	IPR004014,Cation transporter/ATPase, N-terminus | IPR006068,Cation transporting ATPase, C-terminus | IPR024750,Ca2+-ATPase N terminal autoinhibitory domain	GO:0005388,calcium-transporting ATPase activity | GO:0005516,calmodulin binding | GO:0005524,ATP binding | GO:0016021,integral component of membrane | GO:0070588,calcium ion transmembrane transport | GO:0099132,ATP hydrolysis coupled cation transmembrane transport		BR_1	DA_1	661.089	315.729	0.924159	0.000441477	up
CsGy1G022080	protein UPSTREAM OF FLC	IPR010369,Domain of unknown function (DUF966)			BR_1	DA_1	249.195	113.851	0.752612	0.0394372	up
CsGy2G019700	Sugar transporter, putative	IPR010608,Protein of unknown function (DUF1195)	GO:0016021,integral component of membrane		BR_1	DA_1	789.826	459.737	0.670902	0.0126696	up
CsGy1G019460	probable inactive receptor kinase At2g26730	IPR001611,Leucine Rich Repeat | IPR000719,Protein kinase domain | IPR013210,Leucine rich repeat N-terminal domain	GO:0004672,protein kinase activity | GO:0005524,ATP binding | GO:0006468,protein phosphorylation | GO:0016021,integral component of membrane		BR_1	DA_1	350.061	216.026	0.58012	0.0442499	up
CsGy3G005260	RNA helicase	IPR011545,DEAD/DEAH box helicase | IPR001650,Helicase conserved C-terminal domain | IPR025313,Domain of unknown function (DUF4217)	GO:0003723,RNA binding | GO:0004004,ATP-dependent RNA helicase activity | GO:0005524,ATP binding | GO:0005730,nucleolus | GO:0005737,cytoplasm | GO:0010501,RNA secondary structure unwinding		BR_1	DA_1	701.515	426.983	0.626695	0.0143978	up
CsGy3G036940	ATP-dependent zinc metalloprotease FtsH-like	IPR025753,Domain associated at C-terminal with AAA | IPR003959,ATPase family associated with various cellular activities (AAA)	GO:0005524,ATP binding | GO:0016021,integral component of membrane		BR_1	DA_1	52.7375	16.0328	0.839073	0.0303872	up
CsGy5G013800	Eukaryotic aspartyl protease family protein	IPR032799,Xylanase inhibitor C-terminal | IPR032861,Xylanase inhibitor N-terminal	GO:0004190,aspartic-type endopeptidase activity | GO:0006508,proteolysis		BR_1	DA_1	131.96	47.7963	1.06062	0.00214198	up
CsGy2G009520	UDP-glucuronate 4-epimerase 6	IPR001509,NAD dependent epimerase/dehydratase family	GO:0005975,carbohydrate metabolic process | GO:0016021,integral component of membrane | GO:0016857,racemase and epimerase activity, acting on carbohydrates and derivatives | GO:0050662,coenzyme binding		BR_1	DA_1	1522.84	944.182	0.597125	0.0236093	up
CsGy4G017270	Cytochrome P450	IPR001128,Cytochrome P450	GO:0005506,iron ion binding | GO:0016021,integral component of membrane | GO:0016709,oxidoreductase activity, acting on paired donors, with incorporation or reduction of molecular oxygen, NAD(P)H as one donor, and incorporation of one atom of oxygen | GO:0020037,heme binding | GO:0044550,secondary metabolite biosynthetic process | GO:0055114,oxidation-reduction process		BR_1	DA_1	264.473	27.0002	1.57205	4.98e-05	up
CsGy5G010630	Leucine-rich repeat transmembrane protein kinase		GO:0004672,protein kinase activity | GO:0005524,ATP binding | GO:0006468,protein phosphorylation | GO:0016021,integral component of membrane		BR_1	DA_1	174.314	58.9359	1.06957	0.00292032	up
CsGy4G007800	BES1/BZR1 homolog protein 4	IPR008540,BES1/BZR1 plant transcription factor, N-terminal	GO:0003700,DNA binding transcription factor activity | GO:0006355,regulation of transcription, DNA-templated | GO:0009742,brassinosteroid mediated signaling pathway		BR_1	DA_1	290.741	138.671	0.835465	0.0089825	up
CsGy7G016230	Endoglucanase	IPR001701,Glycosyl hydrolase family 9 | IPR001701,Glycosyl hydrolase family 9	GO:0008810,cellulase activity | GO:0030245,cellulose catabolic process		BR_1	DA_1	729.418	431.356	0.637241	0.0245039	up
CsGy4G010500	transmembrane protein (DUF2215)	IPR019358,NEMP family	GO:0016021,integral component of membrane		BR_1	DA_1	573.266	355.285	0.599597	0.0217827	up
CsGy3G008100	cyclic nucleotide-gated ion channel 1	IPR005821,Ion transport protein	GO:0005216,ion channel activity | GO:0016021,integral component of membrane | GO:0034220,ion transmembrane transport		BR_1	DA_1	509.53	300.494	0.637698	0.0257652	up
CsGy6G013690	zinc finger CCCH domain-containing protein 66	IPR020683,Ankyrin repeats (3 copies) | IPR000571,Zinc finger C-x8-C-x5-C-x3-H type (and similar)	GO:0046872,metal ion binding		BR_1	DA_1	609.386	387.2	0.574684	0.023328	up
CsGy2G001270	leucine-rich repeat/extensin 2	IPR001611,Leucine Rich Repeat | IPR013210,Leucine rich repeat N-terminal domain | IPR001611,Leucine rich repeat			BR_1	DA_1	552.525	171.06	0.841796	0.029846	up
CsGy6G012870	transcription factor TCP4-like	IPR005333,TCP family transcription factor	GO:0003677,DNA binding | GO:0005634,nucleus | GO:0006355,regulation of transcription, DNA-templated		BR_1	DA_1	129.018	44.3197	1.11194	0.00133504	up
CsGy2G000730	mitogen-activated protein kinase kinase 6	IPR000719,Protein kinase domain	GO:0004674,protein serine/threonine kinase activity | GO:0005524,ATP binding | GO:0006468,protein phosphorylation		BR_1	DA_1	348.223	179.061	0.713126	0.0351737	up
CsGy3G001090	early-responsive to dehydration stress protein (ERD4)	IPR003864,Calcium-dependent channel, 7TM region, putative phosphate | IPR027815,Cytosolic domain of 10TM putative phosphate transporter | IPR032880,Late exocytosis, associated with Golgi transport	GO:0016021,integral component of membrane		BR_1	DA_1	729.262	413.729	0.714643	0.0055171	up
CsGy2G022610	selenium binding protein				BR_1	DA_1	1303.13	754.758	0.685611	0.00851552	up
CsGy3G042760	FAM91 carboxy-terminus protein	IPR028091,FAM91 N-terminus | IPR028097,FAM91 C-terminus | IPR028097,FAM91 C-terminus | IPR028097,FAM91 C-terminus			BR_1	DA_1	436.129	245.101	0.692456	0.01645	up
CsGy2G001870	cucumber peeling cupredoxin-like	IPR003245,Plastocyanin-like domain	GO:0009055,electron transfer activity | GO:0016021,integral component of membrane | GO:0022900,electron transport chain		BR_1	DA_1	177.052	63.7384	1.04279	0.00304918	up
CsGy6G025920	NAC domain-containing protein 82	IPR003441,No apical meristem (NAM) protein	GO:0003677,DNA binding | GO:0005634,nucleus | GO:0006355,regulation of transcription, DNA-templated		BR_1	DA_1	322.986	129.271	1.07663	0.000335766	up
CsGy3G025820	probable glucan endo-1,3-beta-glucosidase A6	IPR000490,Glycosyl hydrolases family 17 | IPR012946,X8 domain	GO:0004553,hydrolase activity, hydrolyzing O-glycosyl compounds | GO:0005975,carbohydrate metabolic process | GO:0009505,plant-type cell wall | GO:0009506,plasmodesma		BR_1	DA_1	428.828	246.249	0.636147	0.0423176	up
CsGy6G019270	alpha-1,4-glucan-protein synthase [UDP-forming]	IPR004901,Reversibly glycosylated polypeptide	GO:0005794,Golgi apparatus | GO:0005829,cytosol | GO:0009832,plant-type cell wall biogenesis | GO:0033356,UDP-L-arabinose metabolic process | GO:0052691,UDP-arabinopyranose mutase activity		BR_1	DA_1	2525.7	1634.33	0.547553	0.0346216	up
CsGy5G003780	Pectinesterase inhibitor 10	IPR006501,Plant invertase/pectin methylesterase inhibitor	GO:0004857,enzyme inhibitor activity | GO:0043086,negative regulation of catalytic activity		BR_1	DA_1	440.647	264.701	0.620746	0.0271519	up
CsGy3G002690	scarecrow-like protein 6	IPR005202,GRAS domain family | IPR005202,GRAS domain family	GO:0006355,regulation of transcription, DNA-templated		BR_1	DA_1	767.137	356.318	0.922694	0.00135853	up
CsGy1G004250	Auxin efflux carrier component	IPR004776,Membrane transport protein	GO:0009734,auxin-activated signaling pathway | GO:0016021,integral component of membrane | GO:0055085,transmembrane transport		BR_1	DA_1	41.1785	9.77733	0.99607	0.0101657	up
CsGy2G019650	protein indeterminate-domain 1-like		GO:0003676,nucleic acid binding		BR_1	DA_1	447.855	225.598	0.722149	0.0358765	up
CsGy5G011130	Clathrin assembly protein, putative	IPR011417,ANTH domain	GO:0005545,1-phosphatidylinositol binding | GO:0030136,clathrin-coated vesicle | GO:0030276,clathrin binding | GO:0048268,clathrin coat assembly		BR_1	DA_1	356.908	190.838	0.69564	0.0328414	up
CsGy5G019930	Pyruvate kinase	IPR015795,Pyruvate kinase, alpha/beta domain | IPR015793,Pyruvate kinase, barrel domain	GO:0000287,magnesium ion binding | GO:0004743,pyruvate kinase activity | GO:0006096,glycolytic process | GO:0016301,kinase activity | GO:0030955,potassium ion binding		BR_1	DA_1	333.4	201.506	0.602256	0.0393643	up
CsGy4G008240	O-methyltransferase, putative	IPR001077,O-methyltransferase	GO:0005634,nucleus | GO:0005737,cytoplasm | GO:0005886,plasma membrane | GO:0009506,plasmodesma | GO:0009809,lignin biosynthetic process | GO:0030744,luteolin O-methyltransferase activity | GO:0030755,quercetin 3-O-methyltransferase activity | GO:0032259,methylation | GO:0033799,myricetin 3'-O-methyltransferase activity | GO:0046983,protein dimerization activity | GO:0047763,caffeate O-methyltran…		BR_1	DA_1	332.172	139.595	0.923223	0.00661292	up
CsGy3G007340	vacuolar protein sorting-associated protein 8 homolog	IPR025941,Golgi CORVET complex core vacuolar protein 8 | IPR000547,Region in Clathrin and VPS	GO:0005622,intracellular | GO:0006886,intracellular protein transport | GO:0016192,vesicle-mediated transport		BR_1	DA_1	537.092	256.672	0.91441	0.000701094	up
CsGy1G015050	Phosphatidylinositol-phosphatidylcholine transfer protein SEC14 Ssh1	IPR001251,CRAL/TRIO domain | IPR011074,CRAL/TRIO, N-terminal domain			BR_1	DA_1	2792.67	1197.2	0.99554	0.000938625	up
CsGy1G019510	Protein argonaute 10	IPR003165,Piwi domain | IPR032474,N-terminal domain of argonaute | IPR014811,Argonaute linker 1 domain | IPR032473,Mid domain of argonaute | IPR003100,PAZ domain | IPR032472,Argonaute linker 2 domain	GO:0003676,nucleic acid binding | GO:0031047,gene silencing by RNA		BR_1	DA_1	135.715	73.0234	0.674883	0.0428137	up
CsGy6G026930	BTB/POZ domain-containing protein family	IPR027356,NPH3 family			BR_1	DA_1	408.208	225.002	0.652445	0.0488112	up
CsGy3G033630	histone-lysine N-methyltransferase ATXR4 isoform X1	IPR001214,SET domain	GO:0008168,methyltransferase activity | GO:0032259,methylation		BR_1	DA_1	83.0216	34.4819	0.840222	0.0216197	up
CsGy2G025240	zinc finger protein 511		GO:0003676,nucleic acid binding		BR_1	DA_1	898.659	112.263	2.34732	1.45e-13	up
CsGy2G000630	NAC domain-containing protein 75	IPR003441,No apical meristem (NAM) protein	GO:0003677,DNA binding | GO:0005634,nucleus | GO:0006355,regulation of transcription, DNA-templated		BR_1	DA_1	57.7621	21.5089	0.762529	0.0483354	up
CsGy6G018580	PHD finger protein ALFIN-LIKE 4	IPR021998,Alfin | IPR019787,PHD-finger	GO:0006355,regulation of transcription, DNA-templated | GO:0042393,histone binding | GO:0046872,metal ion binding		BR_1	DA_1	10676.8	1812.12	2.23379	4.28e-18	up
CsGy1G011130	cysteine-rich receptor-like protein kinase 28	IPR002902,Salt stress response/antifungal | IPR002902,Salt stress response/antifungal | IPR001245,Protein tyrosine kinase	GO:0004672,protein kinase activity | GO:0005524,ATP binding | GO:0006468,protein phosphorylation | GO:0016021,integral component of membrane		BR_1	DA_1	69.3695	10.7771	0.981386	0.0095824	up
CsGy5G002270	respiratory burst oxidase homolog protein A	IPR013130,Ferric reductase like transmembrane component | IPR013121,Ferric reductase NAD binding domain | IPR013112,FAD-binding domain | IPR013623,Respiratory burst NADPH oxidase	GO:0002679,respiratory burst involved in defense response | GO:0004601,peroxidase activity | GO:0005509,calcium ion binding | GO:0005886,plasma membrane | GO:0007231,osmosensory signaling pathway | GO:0009723,response to ethylene | GO:0010119,regulation of stomatal movement | GO:0016021,integral component of membrane | GO:0016174,NAD(P)H oxidase activity | GO:0033500,carbohydrate homeostasis | GO…		BR_1	DA_1	76.978	11.3752	1.42746	0.000219026	up
CsGy6G030060	translation initiation factor				BR_1	DA_1	958.459	471.239	0.807073	0.0108326	up
CsGy3G017460	ABC transporter G family member 8	IPR013525,ABC-2 type transporter | IPR003439,ABC transporter	GO:0005524,ATP binding | GO:0016021,integral component of membrane | GO:0016887,ATPase activity		BR_1	DA_1	312.107	107.394	1.01906	0.00533688	up
CsGy1G007750	protein QUIRKY	IPR000008,C2 domain | IPR000008,C2 domain | IPR000008,C2 domain | IPR000008,C2 domain | IPR013583,Plant phosphoribosyltransferase C-terminal	GO:0016021,integral component of membrane		BR_1	DA_1	191.435	84.9362	0.927747	0.00316426	up
CsGy6G019960	lysM domain-containing GPI-anchored protein 1	IPR018392,LysM domain | IPR018392,LysM domain	GO:0016021,integral component of membrane		BR_1	DA_1	810.633	363.803	0.745226	0.0443604	up
CsGy6G019100	beta-glucosidase 40	IPR001360,Glycosyl hydrolase family 1 | IPR001360,Glycosyl hydrolase family 1	GO:0004553,hydrolase activity, hydrolyzing O-glycosyl compounds | GO:0005975,carbohydrate metabolic process | GO:0016021,integral component of membrane		BR_1	DA_1	282.023	140.746	0.743687	0.0280186	up
CsGy1G006420	aspartyl protease APCB1 isoform X2	IPR032861,Xylanase inhibitor N-terminal	GO:0004190,aspartic-type endopeptidase activity | GO:0006508,proteolysis | GO:0016021,integral component of membrane		BR_1	DA_1	71.2359	29.8243	0.794685	0.0331447	up
CsGy3G007290	protein IQ-DOMAIN 1	IPR000048,IQ calmodulin-binding motif | IPR000048,IQ calmodulin-binding motif | IPR025064,Protein of unknown function (DUF4005)			BR_1	DA_1	258.016	150.478	0.617179	0.0491523	up
CsGy7G011700	F-box protein CPR30-like	IPR001810,F-box domain			BR_1	DA_1	152.721	63.3971	0.939843	0.00551424	up
CsGy7G016250	Pectinesterase	IPR006501,Plant invertase/pectin methylesterase inhibitor | IPR000070,Pectinesterase	GO:0004857,enzyme inhibitor activity | GO:0005618,cell wall | GO:0030599,pectinesterase activity | GO:0042545,cell wall modification | GO:0043086,negative regulation of catalytic activity | GO:0045330,aspartyl esterase activity | GO:0045490,pectin catabolic process		BR_1	DA_1	319.326	81.807	0.966309	0.0126555	up
CsGy0G000870	proline-, glutamic acid- and leucine-rich protein 1	IPR012583,rRNA processing/ribosome biogenesis			BR_1	DA_1	131.232	66.7982	0.718649	0.0347311	up
CsGy6G023720	Aquaporin	IPR000425,Major intrinsic protein	GO:0015267,channel activity | GO:0016021,integral component of membrane | GO:0055085,transmembrane transport		BR_1	DA_1	1350.84	905.812	0.515726	0.0304044	up
CsGy6G026670	shikimate kinase 1, chloroplastic	IPR031322,Shikimate kinase	GO:0016301,kinase activity | GO:0016310,phosphorylation		BR_1	DA_1	237.523	126.362	0.694532	0.0347721	up
CsGy1G032290	mitochondrial import inner membrane translocase subunit TIM23-2	IPR003397,Tim17/Tim22/Tim23/Pmp24 family	GO:0005744,mitochondrial inner membrane presequence translocase complex | GO:0030150,protein import into mitochondrial matrix | GO:0031305,integral component of mitochondrial inner membrane		BR_1	DA_1	100.939	44.7365	0.800875	0.0263129	up
CsGy3G015930	Uncharacterized protein				BR_1	DA_1	181.931	89.6996	0.730205	0.0363075	up
CsGy4G004700	regulation of nuclear pre-mRNA domain-containing protein 1B	IPR003034,SAP domain | IPR006903,RNA polymerase II-binding domain. | IPR032552,RNSP1-SAP18 binding (RSB) motif	GO:0003676,nucleic acid binding		BR_1	DA_1	1448.63	766.018	0.735742	0.0175078	up
CsGy3G017090	Pectin acetylesterase	IPR004963,Pectinacetylesterase	GO:0005576,extracellular region | GO:0005618,cell wall | GO:0016787,hydrolase activity | GO:0071555,cell wall organization		BR_1	DA_1	346.126	186.102	0.741755	0.0111873	up
CsGy4G010380	ABC transporter A family member 1 isoform X1	IPR003439,ABC transporter | IPR003439,ABC transporter	GO:0005524,ATP binding | GO:0016021,integral component of membrane | GO:0042626,ATPase activity, coupled to transmembrane movement of substances | GO:0055085,transmembrane transport		BR_1	DA_1	237.702	127.583	0.733292	0.0143395	up
CsGy6G000060	Hexosyltransferase	IPR002495,Glycosyl transferase family 8	GO:0006012,galactose metabolic process | GO:0009408,response to heat | GO:0009409,response to cold | GO:0009414,response to water deprivation | GO:0009644,response to high light intensity | GO:0009651,response to salt stress | GO:0009737,response to abscisic acid | GO:0042542,response to hydrogen peroxide | GO:0047216,inositol 3-alpha-galactosyltransferase activity		BR_1	DA_1	220.887	45.3799	0.752199	0.0418822	up
CsGy1G002610	Leucine-rich repeat protein kinase family protein	IPR001611,Leucine Rich repeat | IPR000719,Protein kinase domain | IPR013210,Leucine rich repeat N-terminal domain | IPR001611,Leucine rich repeat | IPR001611,Leucine rich repeat	GO:0004674,protein serine/threonine kinase activity | GO:0004721,phosphoprotein phosphatase activity | GO:0005524,ATP binding | GO:0006468,protein phosphorylation | GO:0006470,protein dephosphorylation | GO:0016021,integral component of membrane		BR_1	DA_1	61.2659	24.2123	0.817006	0.0303605	up
CsGy7G005170	calmodulin-binding transcription activator 2 isoform X2	IPR000048,IQ calmodulin-binding motif | IPR000048,IQ calmodulin-binding motif | IPR005559,CG-1 domain | IPR002909,IPT/TIG domain	GO:0003677,DNA binding | GO:0005634,nucleus		BR_1	DA_1	1181.02	742.603	0.58285	0.024894	up
CsGy2G010770	protein SIEVE ELEMENT OCCLUSION B-like	IPR027944,Sieve element occlusion C-terminus | IPR027942,Sieve element occlusion N-terminus			BR_1	DA_1	704.101	384.255	0.718084	0.0152799	up
CsGy4G002290	Receptor-like kinase	IPR000719,Protein kinase domain	GO:0004672,protein kinase activity | GO:0005524,ATP binding | GO:0006468,protein phosphorylation | GO:0016021,integral component of membrane		BR_1	DA_1	61.7039	22.705	0.858836	0.0236899	up
CsGy3G041140	Putative glyoxalase/Bleomycin resistance protein/Dihydroxybiphenyl dioxygenase		GO:0005829,cytosol		BR_1	DA_1	468.975	152.387	0.840524	0.029907	up
CsGy1G003630	protein ASPARTIC PROTEASE IN GUARD CELL 1-like	IPR032799,Xylanase inhibitor C-terminal | IPR032861,Xylanase inhibitor N-terminal	GO:0004190,aspartic-type endopeptidase activity | GO:0006508,proteolysis | GO:0009414,response to water deprivation | GO:0009737,response to abscisic acid		BR_1	DA_1	285.28	55.0122	1.35548	0.000391416	up
CsGy3G004500	NAC domain-containing protein 91-like	IPR003441,No apical meristem (NAM) protein	GO:0003677,DNA binding | GO:0005634,nucleus | GO:0006355,regulation of transcription, DNA-templated | GO:0016021,integral component of membrane		BR_1	DA_1	315.837	95.212	1.24704	0.000323701	up
CsGy7G012900	accelerated cell death 11	IPR014830,Glycolipid transfer protein (GLTP)	GO:0005737,cytoplasm | GO:0120009,intermembrane lipid transfer | GO:0120013,intermembrane lipid transfer activity		BR_1	DA_1	325.57	185.543	0.665191	0.0251918	up
CsGy2G021160	transcription factor bHLH143-like isoform X1		GO:0046983,protein dimerization activity		BR_1	DA_1	804.664	444.979	0.750883	0.00298834	up
CsGy4G024110	putative receptor-like protein kinase At1g72540	IPR000719,Protein kinase domain	GO:0004715,non-membrane spanning protein tyrosine kinase activity | GO:0005524,ATP binding | GO:0018108,peptidyl-tyrosine phosphorylation		BR_1	DA_1	19.6495	3.10507	0.729829	0.0412397	up
CsGy7G017580	nuclear transcription factor Y subunit A-9-like	IPR001289,CCAAT-binding transcription factor (CBF-B/NF-YA) subunit B	GO:0003677,DNA binding | GO:0003700,DNA binding transcription factor activity | GO:0006355,regulation of transcription, DNA-templated | GO:0016602,CCAAT-binding factor complex		BR_1	DA_1	93.5968	41.7976	0.77664	0.0332369	up
CsGy2G003410	protein HASTY 1 isoform X2	IPR013598,Exportin 1-like protein | IPR000719,Protein kinase domain	GO:0005634,nucleus		BR_1	DA_1	919.862	538.545	0.643857	0.025554	up
CsGy4G020610	Glycosyltransferase	IPR002213,UDP-glucoronosyl and UDP-glucosyl transferase	GO:0008152,metabolic process | GO:0016758,transferase activity, transferring hexosyl groups		BR_1	DA_1	249.322	75.8023	1.09376	0.00325092	up
CsGy2G016280	Pectate lyase		GO:0016021,integral component of membrane | GO:0030570,pectate lyase activity | GO:0045490,pectin catabolic process | GO:0046872,metal ion binding		BR_1	DA_1	170.773	65.2759	0.970808	0.00621186	up
CsGy6G023390	protein RETICULATA-RELATED 4, chloroplastic-like	IPR021825,Protein RETICULATA-related			BR_1	DA_1	919.887	344.152	1.2339	2.15e-06	up
CsGy3G022070	Formin-like protein	IPR015425,Formin Homology 2 Domain	GO:0016021,integral component of membrane		BR_1	DA_1	945.978	453.14	0.898181	0.00133772	up
CsGy4G012550	C-type mannose receptor (DUF620)	IPR006873,Protein of unknown function (DUF620)			BR_1	DA_1	365.934	162.089	0.870842	0.0102403	up
CsGy6G031590	winged-helix DNA-binding transcription factor family protein	IPR006630,La domain	GO:0003723,RNA binding		BR_1	DA_1	255.417	79.3544	1.33848	1.85e-05	up
CsGy5G002110	Ubiquitin-conjugating enzyme E2 28	IPR000608,Ubiquitin-conjugating enzyme	GO:0005524,ATP binding		BR_1	DA_1	2470.11	1358.82	0.773609	0.0010095	up
CsGy3G028340	protein LURP-one-related 8	IPR007612,LURP-one-related			BR_1	DA_1	155.913	29.8243	0.95439	0.0126194	up
CsGy6G001770	Phosphoinositide phospholipase C	IPR001711,Phosphatidylinositol-specific phospholipase C, Y domain | IPR000008,C2 domain | IPR000909,Phosphatidylinositol-specific phospholipase C, X domain	GO:0004435,phosphatidylinositol phospholipase C activity | GO:0004871,signal transducer activity | GO:0005622,intracellular | GO:0016042,lipid catabolic process | GO:0035556,intracellular signal transduction		BR_1	DA_1	217.112	92.1915	0.992707	0.00124964	up
CsGy3G024360	Succinate dehydrogenase [ubiquinone] iron-sulfur subunit, mitochondrial	IPR025192,2Fe-2S iron-sulfur cluster binding domain	GO:0005743,mitochondrial inner membrane | GO:0006099,tricarboxylic acid cycle | GO:0008177,succinate dehydrogenase (ubiquinone) activity | GO:0009055,electron transfer activity | GO:0022900,electron transport chain | GO:0046872,metal ion binding | GO:0051537,2 iron, 2 sulfur cluster binding | GO:0051538,3 iron, 4 sulfur cluster binding | GO:0051539,4 iron, 4 sulfur cluster binding		BR_1	DA_1	1153.17	560.232	0.788185	0.0176805	up
CsGy3G041760	Enhancer of polycomb-like transcription factor protein, putative isoform 1	IPR019542,Enhancer of polycomb-like			BR_1	DA_1	606.153	368.147	0.622135	0.0188439	up
CsGy1G025270	calmodulin-binding protein 60 B-like isoform X2	IPR012416,Calmodulin binding protein-like	GO:0005516,calmodulin binding | GO:0006950,response to stress		BR_1	DA_1	18.3157	1.04509	0.724945	0.0282075	up
CsGy5G001410	Starch synthase, chloroplastic/amyloplastic	IPR001296,Glycosyl transferases group 1 | IPR013534,Starch synthase catalytic domain	GO:0004373,glycogen (starch) synthase activity | GO:0009501,amyloplast | GO:0009569,chloroplast starch grain | GO:0019252,starch biosynthetic process		BR_1	DA_1	1332.82	582.771	0.761495	0.0406837	up
CsGy2G005900	Oxygen-dependent choline dehydrogenase	IPR007867,GMC oxidoreductase | IPR007867,GMC oxidoreductase | IPR007867,GMC oxidoreductase | IPR007867,GMC oxidoreductase | IPR007867,GMC oxidoreductase | IPR000172,GMC oxidoreductase | IPR000172,GMC oxidoreductase | IPR000172,GMC oxidoreductase | IPR000172,GMC oxidoreductase | IPR000172,GMC oxidoreductase | IPR000172,GMC oxidoreductase	GO:0016021,integral component of membrane | GO:0016614,oxidoreductase activity, acting on CH-OH group of donors | GO:0016829,lyase activity | GO:0050660,flavin adenine dinucleotide binding | GO:0055114,oxidation-reduction process		BR_1	DA_1	39.8007	8.79265	0.970138	0.012086	up
CsGy4G014690	Glycosyltransferase	IPR002213,UDP-glucoronosyl and UDP-glucosyl transferase	GO:0008152,metabolic process | GO:0043231,intracellular membrane-bounded organelle | GO:0080043,quercetin 3-O-glucosyltransferase activity | GO:0080044,quercetin 7-O-glucosyltransferase activity		BR_1	DA_1	187.497	67.1002	1.08269	0.00159411	up
CsGy2G012450	bZIP transcription factor 53-like	IPR004827,bZIP transcription factor	GO:0003700,DNA binding transcription factor activity | GO:0005634,nucleus | GO:0009744,response to sucrose | GO:0043565,sequence-specific DNA binding | GO:0045893,positive regulation of transcription, DNA-templated | GO:0046982,protein heterodimerization activity | GO:0080149,sucrose induced translational repression		BR_1	DA_1	220.095	113.184	0.721044	0.031287	up
CsGy6G009790	protein EXORDIUM-like 5	IPR006766,Phosphate-induced protein 1 conserved region	GO:0008168,methyltransferase activity | GO:0032259,methylation		BR_1	DA_1	235.382	90.5997	0.769272	0.045471	up
CsGy6G032400	protein C2-DOMAIN ABA-RELATED 11-like	IPR000008,C2 domain	GO:0005773,vacuole | GO:0005886,plasma membrane		BR_1	DA_1	152.904	59.1563	1.0356	0.00182203	up
CsGy3G005620	transcription factor bHLH123-like		GO:0046983,protein dimerization activity		BR_1	DA_1	71.1126	24.8254	0.887819	0.0198512	up
CsGy3G013850	Pyruvate, phosphate dikinase	IPR008279,PEP-utilising enzyme, mobile domain | IPR002192,Pyruvate phosphate dikinase, PEP/pyruvate binding domain | IPR002192,Pyruvate phosphate dikinase, PEP/pyruvate binding domain | IPR000121,PEP-utilising enzyme, TIM barrel domain	GO:0005524,ATP binding | GO:0006090,pyruvate metabolic process | GO:0016301,kinase activity | GO:0016310,phosphorylation | GO:0046872,metal ion binding | GO:0050242,pyruvate, phosphate dikinase activity		BR_1	DA_1	167.557	82.4292	0.734897	0.0346367	up
CsGy4G018490	PHD finger protein At1g33420	IPR019787,PHD-finger	GO:0046872,metal ion binding		BR_1	DA_1	331.618	204.43	0.589122	0.0358429	up
CsGy1G007030	phosphoethanolamine N-methyltransferase 1-like	IPR013216,Methyltransferase domain | IPR025714,Methyltransferase domain	GO:0000234,phosphoethanolamine N-methyltransferase activity | GO:0006656,phosphatidylcholine biosynthetic process | GO:0032259,methylation		BR_1	DA_1	13194.5	3442.56	1.21917	0.00109576	up
CsGy4G001370	Signal peptidase complex catalytic subunit sec11	IPR015927,Peptidase S24-like	GO:0005787,signal peptidase complex | GO:0006465,signal peptide processing | GO:0008233,peptidase activity | GO:0016021,integral component of membrane		BR_1	DA_1	1113.69	603.624	0.738675	0.0100119	up
CsGy3G032220	GDSL esterase/lipase At5g03610	IPR001087,GDSL-like Lipase/Acylhydrolase	GO:0016788,hydrolase activity, acting on ester bonds		BR_1	DA_1	937.111	557.118	0.664286	0.00706651	up
CsGy1G008590	NEP-interacting protein%2C putative (DUF239)	IPR025521,Neprosin activation peptide | IPR004314,Neprosin			BR_1	DA_1	569.707	353.543	0.580646	0.0388292	up
CsGy6G028870	Malate dehydrogenase	IPR022383,lactate/malate dehydrogenase, alpha/beta C-terminal domain | IPR001236,lactate/malate dehydrogenase, NAD binding domain	GO:0006097,glyoxylate cycle | GO:0006099,tricarboxylic acid cycle | GO:0006108,malate metabolic process | GO:0009514,glyoxysome | GO:0030060,L-malate dehydrogenase activity		BR_1	DA_1	6366.55	3692.74	0.653814	0.0239953	up
CsGy1G011010	Putative cysteine-rich repeat secretory protein 21	IPR002902,Salt stress response/antifungal | IPR002902,Salt stress response/antifungal	GO:0016301,kinase activity | GO:0016310,phosphorylation		BR_1	DA_1	20.7763	4.13505	0.722567	0.0484426	up
CsGy5G007310	ultraviolet-B receptor UVR8 isoform X2	IPR000408,Regulator of chromosome condensation (RCC1) repeat | IPR000408,Regulator of chromosome condensation (RCC1) repeat | IPR000408,Regulator of chromosome condensation (RCC1) repeat			BR_1	DA_1	79.1525	15.8364	0.914818	0.0166121	up
CsGy2G000800	mitochondrial import inner membrane translocase subunit TIM17-2-like	IPR003397,Tim17/Tim22/Tim23/Pmp24 family	GO:0005741,mitochondrial outer membrane | GO:0005743,mitochondrial inner membrane | GO:0016021,integral component of membrane		BR_1	DA_1	752.43	301.829	1.00592	0.00223443	up
CsGy3G037050	Alpha-mannosidase	IPR015341,Alpha mannosidase middle domain | IPR000602,Glycosyl hydrolases family 38 N-terminal domain | IPR011682,Glycosyl hydrolases family 38 C-terminal domain	GO:0004559,alpha-mannosidase activity | GO:0006013,mannose metabolic process | GO:0016021,integral component of membrane | GO:0030246,carbohydrate binding | GO:0046872,metal ion binding		BR_1	DA_1	76.7271	14.9122	1.33753	0.000467537	up
CsGy2G014440	BEL1-like homeodomain protein 4	IPR008422,Homeobox KN domain | IPR006563,Associated with HOX	GO:0003677,DNA binding | GO:0005634,nucleus | GO:0006355,regulation of transcription, DNA-templated		BR_1	DA_1	591.198	389.109	0.52916	0.0376489	up
CsGy3G040290	DNA-3-methyladenine glycosylase 1	IPR003265,HhH-GPD superfamily base excision DNA repair protein	GO:0003824,catalytic activity | GO:0006284,base-excision repair		BR_1	DA_1	486.48	241.096	0.804403	0.0101608	up
CsGy5G024700	NAD(P)-binding Rossmann-fold superfamily protein		GO:0003824,catalytic activity | GO:0050662,coenzyme binding		BR_1	DA_1	53.2151	17.9568	0.848848	0.0277208	up
CsGy2G008660	S-adenosyl-L-methionine-dependent methyltransferases superfamily protein	IPR004159,Putative S-adenosyl-L-methionine-dependent methyltransferase	GO:0008168,methyltransferase activity | GO:0016021,integral component of membrane | GO:0032259,methylation		BR_1	DA_1	2012.43	1123.66	0.736079	0.00402016	up
CsGy3G043910	Homeobox-leucine zipper family protein	IPR002913,START domain | IPR001356,Homeobox domain	GO:0005634,nucleus | GO:0006355,regulation of transcription, DNA-templated | GO:0008289,lipid binding | GO:0043565,sequence-specific DNA binding		BR_1	DA_1	802.69	230.334	1.40007	1.35e-05	up
CsGy6G029500	homeobox-leucine zipper protein ATHB-6-like	IPR001356,Homeobox domain | IPR003106,Homeobox associated leucine zipper	GO:0003700,DNA binding transcription factor activity | GO:0005634,nucleus | GO:0006355,regulation of transcription, DNA-templated | GO:0043565,sequence-specific DNA binding		BR_1	DA_1	3194.85	1207.62	1.20908	6.29e-06	up
CsGy4G000300	Trypsin inhibitor 1	IPR000737,Squash family serine protease inhibitor	GO:0004867,serine-type endopeptidase inhibitor activity | GO:0010951,negative regulation of endopeptidase activity		BR_1	DA_1	1044.09	542.402	0.743415	0.0191243	up
CsGy1G023600	probable N-acetyltransferase HLS1	IPR000182,Acetyltransferase (GNAT) family	GO:0008080,N-acetyltransferase activity		BR_1	DA_1	102.453	25.1214	1.06648	0.00578323	up
CsGy3G015380	signal recognition particle 19 kDa protein	IPR002778,SRP19 protein	GO:0005786,signal recognition particle, endoplasmic reticulum targeting | GO:0006616,SRP-dependent cotranslational protein targeting to membrane, translocation | GO:0006617,SRP-dependent cotranslational protein targeting to membrane, signal sequence recognition | GO:0008312,7S RNA binding		BR_1	DA_1	290.301	113.601	1.02407	0.00203203	up
CsGy4G020600	Glycosyltransferase	IPR002213,UDP-glucoronosyl and UDP-glucosyl transferase | IPR002213,UDP-glucoronosyl and UDP-glucosyl transferase	GO:0008152,metabolic process | GO:0016758,transferase activity, transferring hexosyl groups		BR_1	DA_1	287.081	130.377	0.77248	0.0325499	up
CsGy3G020890	major latex protein 149-like	IPR000916,Pathogenesis-related protein Bet v I family	GO:0006952,defense response | GO:0009607,response to biotic stimulus		BR_1	DA_1	185.301	0.522545	2.46408	2.01e-10	up
CsGy5G024970	hypothetical protein (DUF789)	IPR008507,Protein of unknown function (DUF789)			BR_1	DA_1	323.952	188.693	0.642488	0.0296056	up
CsGy5G004900	Ethylene-responsive transcription factor 5	IPR001471,AP2 domain	GO:0003677,DNA binding | GO:0003700,DNA binding transcription factor activity | GO:0005634,nucleus | GO:0006355,regulation of transcription, DNA-templated		BR_1	DA_1	304.534	157.597	0.751197	0.0171684	up
CsGy4G005640	BTB/POZ-like protein				BR_1	DA_1	99.7857	29.3622	0.870405	0.0247104	up
CsGy5G019020	DELLA protein GAIP-B	IPR005202,GRAS domain family | IPR021914,Transcriptional regulator DELLA protein N terminal	GO:0000989,transcription factor activity, transcription factor binding | GO:0003700,DNA binding transcription factor activity | GO:0005634,nucleus | GO:0006355,regulation of transcription, DNA-templated | GO:0009723,response to ethylene | GO:0009737,response to abscisic acid | GO:0009863,salicylic acid mediated signaling pathway | GO:0009867,jasmonic acid mediated signaling pathway | GO:0009938,n…		BR_1	DA_1	888.379	479.618	0.688284	0.0336001	up
CsGy5G025400	protein RBL isoform X1	IPR001680,WD domain, G-beta repeat | IPR001680,WD domain, G-beta repeat | IPR001680,WD domain, G-beta repeat	GO:0010228,vegetative to reproductive phase transition of meristem | GO:0048188,Set1C/COMPASS complex		BR_1	DA_1	285.844	169.108	0.620563	0.0373573	up
CsGy3G003410	Phospholipase D	IPR024632,Phospholipase D C terminal | IPR000008,C2 domain | IPR001736,Phospholipase D Active site motif | IPR001736,Phospholipase D Active site motif	GO:0004630,phospholipase D activity | GO:0005509,calcium ion binding | GO:0016020,membrane | GO:0016042,lipid catabolic process | GO:0046470,phosphatidylcholine metabolic process | GO:0070290,N-acylphosphatidylethanolamine-specific phospholipase D activity		BR_1	DA_1	216.285	92.1069	0.852089	0.0170818	up
CsGy6G021830	glucan endo-1,3-beta-glucosidase 12	IPR000490,Glycosyl hydrolases family 17 | IPR012946,X8 domain	GO:0004553,hydrolase activity, hydrolyzing O-glycosyl compounds | GO:0005975,carbohydrate metabolic process | GO:0016021,integral component of membrane		BR_1	DA_1	2384.52	1269.69	0.71074	0.0264066	up
CsGy6G015000	polyadenylate-binding protein RBP47	IPR000504,RNA recognition motif. (a.k.a. RRM, RBD, or RNP domain)	GO:0003723,RNA binding		BR_1	DA_1	39.3627	9.25479	0.978188	0.0115698	up
CsGy1G006020	squamosa promoter-binding-like protein 12 isoform X2	IPR004333,SBP domain	GO:0003677,DNA binding | GO:0005634,nucleus | GO:0046872,metal ion binding		BR_1	DA_1	670.269	380.011	0.704699	0.00869583	up
CsGy1G032760	STRUBBELIG-receptor family 8	IPR001611,Leucine rich repeat | IPR013210,Leucine rich repeat N-terminal domain | IPR001245,Protein tyrosine kinase	GO:0004672,protein kinase activity | GO:0005524,ATP binding | GO:0006468,protein phosphorylation | GO:0016021,integral component of membrane		BR_1	DA_1	280.421	133.346	0.88795	0.00238882	up
CsGy2G010660	protein SIEVE ELEMENT OCCLUSION B-like	IPR027942,Sieve element occlusion N-terminus | IPR027944,Sieve element occlusion C-terminus			BR_1	DA_1	4438.43	2086.49	0.96161	0.000112282	up
CsGy6G027790	probable WRKY transcription factor 15	IPR003657,WRKY DNA -binding domain | IPR018872,Plant zinc cluster domain	GO:0003700,DNA binding transcription factor activity | GO:0005634,nucleus | GO:0006355,regulation of transcription, DNA-templated | GO:0043565,sequence-specific DNA binding		BR_1	DA_1	318.853	172.911	0.686322	0.0329957	up
CsGy4G002640	protein IQ-DOMAIN 14 isoform X2	IPR025064,Protein of unknown function (DUF4005)			BR_1	DA_1	2556.87	1407.45	0.737796	0.0065679	up
CsGy1G019590	Pentatricopeptide repeat-containing protein, putative	IPR002885,PPR repeat | IPR002885,PPR repeat | IPR002885,PPR repeat | IPR002885,PPR repeat family | IPR002885,Pentatricopeptide repeat domain	GO:0090304,nucleic acid metabolic process		BR_1	DA_1	1885.29	1194.68	0.575159	0.0252315	up
CsGy6G017300	WRKY transcription factor 32	IPR003657,WRKY DNA -binding domain	GO:0003700,DNA binding transcription factor activity | GO:0005634,nucleus | GO:0006355,regulation of transcription, DNA-templated | GO:0043565,sequence-specific DNA binding		BR_1	DA_1	84.8131	25.8856	0.947529	0.0137847	up
CsGy5G029410	allene oxide cyclase 4, chloroplastic-like	IPR009410,Allene oxide cyclase	GO:0009507,chloroplast | GO:0009695,jasmonic acid biosynthetic process | GO:0046423,allene-oxide cyclase activity		BR_1	DA_1	951.359	577.449	0.596247	0.0413149	up
CsGy5G009280	probable aldo-keto reductase 1	IPR023210,Aldo/keto reductase family	GO:0016491,oxidoreductase activity | GO:0055114,oxidation-reduction process		BR_1	DA_1	1025.23	166.556	2.22774	6.53e-16	up
CsGy4G013480	Protein DETOXIFICATION	IPR002528,MatE | IPR002528,MatE	GO:0006855,drug transmembrane transport | GO:0015238,drug transmembrane transporter activity | GO:0015297,antiporter activity | GO:0016021,integral component of membrane		BR_1	DA_1	823.508	319.882	0.997097	0.00367376	up
CsGy4G004000	Derlin		GO:0005789,endoplasmic reticulum membrane | GO:0016021,integral component of membrane		BR_1	DA_1	273.44	112.368	0.801997	0.0322586	up
CsGy7G003760	Leucine-rich repeat-containing protein 48				BR_1	DA_1	392.503	204.856	0.711588	0.0316022	up
CsGy6G023650	Zinc finger protein	IPR022755,Zinc-finger double-stranded RNA-binding	GO:0003676,nucleic acid binding | GO:0046872,metal ion binding		BR_1	DA_1	68.7709	10.8375	1.30311	0.000770069	up
CsGy3G009870	Annexin A11				BR_1	DA_1	286.689	128.286	0.933841	0.00230574	up
CsGy2G019470	Uncharacterized protein		GO:0003677,DNA binding | GO:0005634,nucleus | GO:0006355,regulation of transcription, DNA-templated		BR_1	DA_1	27.4934	3.59741	0.997903	0.00799336	up
CsGy6G015850	Auxin response factor	IPR003340,B3 DNA binding domain | IPR033389,AUX/IAA family | IPR010525,Auxin response factor	GO:0003677,DNA binding | GO:0005634,nucleus | GO:0006355,regulation of transcription, DNA-templated | GO:0009734,auxin-activated signaling pathway		BR_1	DA_1	595.316	258.548	1.00356	0.000494283	up
CsGy6G007610	Kinase superfamily protein	IPR000719,Protein kinase domain	GO:0004674,protein serine/threonine kinase activity | GO:0004715,non-membrane spanning protein tyrosine kinase activity | GO:0005524,ATP binding | GO:0018108,peptidyl-tyrosine phosphorylation		BR_1	DA_1	445.449	226.667	0.821006	0.00361106	up
CsGy2G012710	Protein DETOXIFICATION	IPR002528,MatE	GO:0006855,drug transmembrane transport | GO:0015238,drug transmembrane transporter activity | GO:0015297,antiporter activity | GO:0016021,integral component of membrane		BR_1	DA_1	988.197	604.841	0.59291	0.0379948	up
CsGy4G025670	calponin homology domain-containing protein DDB_G0272472		GO:0016021,integral component of membrane		BR_1	DA_1	948.712	521.579	0.721566	0.0119437	up
CsGy2G016710	Rac-like GTP-binding protein 5	IPR001806,Ras family	GO:0003924,GTPase activity | GO:0005525,GTP binding | GO:0005829,cytosol | GO:0005886,plasma membrane | GO:0007264,small GTPase mediated signal transduction | GO:0015031,protein transport | GO:0030906,retromer, cargo-selective complex | GO:0042147,retrograde transport, endosome to Golgi		BR_1	DA_1	5328.56	553.23	2.72019	3.69e-21	up
CsGy5G013450	Uncharacterized protein				BR_1	DA_1	199.662	10.1942	2.14167	2.8e-08	up
CsGy5G005700	Glycerol-3-phosphate transporter	IPR011701,Major Facilitator Superfamily	GO:0016021,integral component of membrane | GO:0022857,transmembrane transporter activity | GO:0055085,transmembrane transport		BR_1	DA_1	205.267	77.6508	1.09181	0.000667173	up
CsGy4G012710	Dirigent protein	IPR004265,Dirigent-like protein	GO:0048046,apoplast		BR_1	DA_1	45.5538	12.8522	0.759118	0.047792	up
CsGy4G022070	nucleobase-ascorbate transporter 3	IPR006043,Permease family	GO:0005886,plasma membrane | GO:0009506,plasmodesma | GO:0015207,adenine transmembrane transporter activity | GO:0015208,guanine transmembrane transporter activity | GO:0015210,uracil transmembrane transporter activity | GO:0015294,solute:cation symporter activity | GO:0016021,integral component of membrane | GO:0035344,hypoxanthine transport | GO:0098655,cation transmembrane transport | GO:00987…		BR_1	DA_1	777.234	502.966	0.551706	0.029163	up
CsGy4G012200	protein argonaute 5	IPR003100,PAZ domain | IPR032474,N-terminal domain of argonaute | IPR032473,Mid domain of argonaute | IPR032472,Argonaute linker 2 domain | IPR014811,Argonaute linker 1 domain | IPR003165,Piwi domain	GO:0003743,translation initiation factor activity | GO:0006413,translational initiation | GO:0031047,gene silencing by RNA		BR_1	DA_1	1249.22	208.725	2.19481	1.61e-15	up
CsGy3G009680	hypothetical protein (DUF1442)	IPR009902,Protein of unknown function (DUF1442)			BR_1	DA_1	243.191	85.634	0.895085	0.0184507	up
CsGy3G013980	chromatin structure-remodeling complex protein SYD isoform X1	IPR001650,Helicase conserved C-terminal domain | IPR029295,Snf2-ATP coupling, chromatin remodelling complex | IPR000330,SNF2 family N-terminal domain	GO:0005524,ATP binding | GO:0005634,nucleus | GO:0006355,regulation of transcription, DNA-templated | GO:0042393,histone binding		BR_1	DA_1	1403.1	814.077	0.658247	0.021094	up
CsGy3G026790	Cytochrome P450	IPR001128,Cytochrome P450	GO:0004497,monooxygenase activity | GO:0005506,iron ion binding | GO:0016021,integral component of membrane | GO:0016705,oxidoreductase activity, acting on paired donors, with incorporation or reduction of molecular oxygen | GO:0020037,heme binding | GO:0055114,oxidation-reduction process		BR_1	DA_1	37.3203	8.74735	0.927792	0.0163547	up
CsGy1G009840	Kinase superfamily protein	IPR000719,Protein kinase domain	GO:0004672,protein kinase activity | GO:0005524,ATP binding | GO:0006468,protein phosphorylation		BR_1	DA_1	328.176	174.249	0.699392	0.0332801	up
CsGy4G012950	AMP-dependent synthetase/ligase	IPR000873,AMP-binding enzyme | IPR009081,Phosphopantetheine attachment site	GO:0004096,catalase activity | GO:0006979,response to oxidative stress | GO:0016021,integral component of membrane | GO:0020037,heme binding | GO:0055114,oxidation-reduction process | GO:0098869,cellular oxidant detoxification		BR_1	DA_1	232.51	102.673	0.930136	0.00323646	up
CsGy5G025800	Iron-sulfur cluster insertion protein ErpA	IPR000361,Iron-sulphur cluster biosynthesis	GO:0005198,structural molecule activity | GO:0051536,iron-sulfur cluster binding | GO:0097428,protein maturation by iron-sulfur cluster transfer		BR_1	DA_1	387.397	232.315	0.630027	0.0212063	up
CsGy5G001950	Endoglucanase	IPR019028,Carbohydrate binding domain CBM49 | IPR001701,Glycosyl hydrolase family 9	GO:0008810,cellulase activity | GO:0030245,cellulose catabolic process | GO:0030246,carbohydrate binding		BR_1	DA_1	186.765	93.4782	0.746476	0.0264181	up
CsGy6G021850	ARM repeat superfamily protein	IPR000225,Armadillo/beta-catenin-like repeat			BR_1	DA_1	299.368	107.656	1.10213	0.00105814	up
CsGy3G042940	Ubiquitin carboxyl-terminal hydrolase 16	IPR001394,Ubiquitin carboxyl-terminal hydrolase | IPR002893,MYND finger	GO:0006511,ubiquitin-dependent protein catabolic process | GO:0016021,integral component of membrane | GO:0016579,protein deubiquitination | GO:0036459,thiol-dependent ubiquitinyl hydrolase activity | GO:0046872,metal ion binding		BR_1	DA_1	554.615	292.888	0.797727	0.00247975	up
CsGy4G010430	Complex I subunit				BR_1	DA_1	644.92	284.286	1.01065	0.000206393	up
CsGy1G011200	(2R)-phospho-3-sulfolactate synthase	IPR003830,(2R)-phospho-3-sulfolactate synthase (ComA)	GO:0003824,catalytic activity		BR_1	DA_1	338.374	150.439	0.980366	0.00058181	up
CsGy1G022620	Glucan endo-1,3-beta-glucosidase	IPR000490,Glycosyl hydrolases family 17 | IPR012946,X8 domain	GO:0005975,carbohydrate metabolic process | GO:0016021,integral component of membrane | GO:0042973,glucan endo-1,3-beta-D-glucosidase activity		BR_1	DA_1	361.283	120.82	1.23793	0.000103073	up
CsGy6G017050	NADH dehydrogenase [ubiquinone] iron-sulfur protein 2		GO:0016651,oxidoreductase activity, acting on NAD(P)H | GO:0048038,quinone binding | GO:0051287,NAD binding | GO:0055114,oxidation-reduction process		BR_1	DA_1	74.7837	20.9864	1.01079	0.00859455	up
CsGy0G000220	R3H domain-containing protein 2-like		GO:0003676,nucleic acid binding		BR_1	DA_1	190.57	82.6648	0.863563	0.0133327	up
CsGy2G021340	Argininosuccinate lyase	IPR022761,Lyase | IPR029419,Argininosuccinate lyase C-terminal	GO:0004056,argininosuccinate lyase activity | GO:0042450,arginine biosynthetic process via ornithine		BR_1	DA_1	642.571	313.391	0.834128	0.00657871	up
CsGy6G018260	cold-regulated 47	IPR000167,Dehydrin | IPR000167,Dehydrin	GO:0006950,response to stress | GO:0009415,response to water		BR_1	DA_1	3630.48	1308.32	1.15518	0.00028472	up
CsGy4G006000	cation/H(+) antiporter 18-like	IPR006153,Sodium/hydrogen exchanger family	GO:0015299,solute:proton antiporter activity | GO:0016021,integral component of membrane | GO:1902600,proton transmembrane transport		BR_1	DA_1	37.2169	9.74713	0.808298	0.0354147	up
CsGy3G005720	Uncharacterized conserved protein (UCP012943)		GO:0016021,integral component of membrane		BR_1	DA_1	714.448	445.151	0.597315	0.0196081	up
CsGy2G023480	Hydroxyproline O-arabinosyltransferase 1		GO:0016021,integral component of membrane		BR_1	DA_1	826.056	421.443	0.806876	0.00543521	up
CsGy3G016830	homeobox-leucine zipper protein ANTHOCYANINLESS 2 isoform X1	IPR002913,START domain | IPR001356,Homeobox domain	GO:0005634,nucleus | GO:0006355,regulation of transcription, DNA-templated | GO:0008289,lipid binding | GO:0043565,sequence-specific DNA binding		BR_1	DA_1	42.6399	14.4651	0.759908	0.0499043	up
CsGy7G021060	protein indeterminate-domain 7		GO:0003676,nucleic acid binding		BR_1	DA_1	1022.49	446.51	1.02943	0.00012022	up
CsGy3G040550	transcription factor bHLH110-like isoform X1		GO:0046983,protein dimerization activity		BR_1	DA_1	116.631	58.2774	0.72079	0.0379736	up
CsGy4G016180	Late embryogenesis abundant protein, LEA-14	IPR004864,Late embryogenesis abundant protein	GO:0016021,integral component of membrane		BR_1	DA_1	389.296	201.69	0.755991	0.0151887	up
CsGy2G020150	Pentatricopeptide repeat-containing protein, putative	IPR002885,PPR repeat | IPR002885,PPR repeat | IPR002885,PPR repeat | IPR002885,PPR repeat | IPR002885,PPR repeat family | IPR002885,PPR repeat family | IPR002885,PPR repeat family | IPR002885,PPR repeat family | IPR002885,PPR repeat family | IPR001229,Jacalin-like lectin domain | IPR001229,Jacalin-like lectin domain | IPR001229,Jacalin-like lectin domain	GO:0008270,zinc ion binding | GO:0030246,carbohydrate binding		BR_1	DA_1	633.559	363.359	0.632365	0.0454023	up
CsGy1G000450	squamosa promoter-binding-like protein 13A	IPR004333,SBP domain	GO:0003677,DNA binding | GO:0005634,nucleus | GO:0046872,metal ion binding		BR_1	DA_1	128.457	38.1096	1.26449	0.000257769	up
CsGy6G010080	Pentatricopeptide repeat-containing protein, putative	IPR002885,PPR repeat family | IPR002885,PPR repeat | IPR002885,PPR repeat | IPR002885,PPR repeat | IPR002885,PPR repeat			BR_1	DA_1	246.327	64.1553	1.39631	5.61e-05	up
CsGy6G017960	protein CUP-SHAPED COTYLEDON 3 isoform X1	IPR003441,No apical meristem (NAM) protein	GO:0003677,DNA binding | GO:0005634,nucleus | GO:0006355,regulation of transcription, DNA-templated		BR_1	DA_1	196.459	66.9432	0.943324	0.0125131	up
CsGy5G026800	intron-binding protein aquarius	IPR032174,Intron-binding protein aquarius N-terminus	GO:0000398,mRNA splicing, via spliceosome | GO:0005681,spliceosomal complex		BR_1	DA_1	2092.33	1081.01	0.853894	0.000300107	up
CsGy6G035770	transcription factor TCP2-like	IPR005333,TCP family transcription factor	GO:0003677,DNA binding | GO:0005634,nucleus | GO:0006355,regulation of transcription, DNA-templated		BR_1	DA_1	731.518	425.696	0.654972	0.0217953	up
CsGy3G034070	squamosa promoter-binding-like protein 9 isoform X1	IPR004333,SBP domain	GO:0003677,DNA binding | GO:0005634,nucleus | GO:0046872,metal ion binding		BR_1	DA_1	361.847	187.699	0.782956	0.00751429	up
CsGy6G024060	transcription initiation factor TFIID subunit 8-like	IPR019473,Transcription factor TFIID complex subunit 8 C-term | IPR006565,Bromodomain associated	GO:0003743,translation initiation factor activity | GO:0005669,transcription factor TFIID complex | GO:0006413,translational initiation | GO:0046982,protein heterodimerization activity		BR_1	DA_1	852.269	543.393	0.567994	0.0267709	up
CsGy5G027130	E3 ubiquitin-protein ligase KEG	IPR020683,Ankyrin repeats (3 copies) | IPR020683,Ankyrin repeats (3 copies) | IPR020683,Ankyrin repeats (3 copies) | IPR000719,Protein kinase domain | IPR001841,Ring finger domain	GO:0004674,protein serine/threonine kinase activity | GO:0004842,ubiquitin-protein transferase activity | GO:0005524,ATP binding | GO:0005769,early endosome | GO:0005802,trans-Golgi network | GO:0006468,protein phosphorylation | GO:0009788,negative regulation of abscisic acid-activated signaling pathway | GO:0016567,protein ubiquitination | GO:0016874,ligase activity | GO:0045324,late endosome to…		BR_1	DA_1	1344.63	819.599	0.631867	0.0106037	up
CsGy5G004420	Exostosin family protein	IPR004263,Exostosin family	GO:0006486,protein glycosylation | GO:0016021,integral component of membrane | GO:0016757,transferase activity, transferring glycosyl groups		BR_1	DA_1	28.6004	4.13505	0.950975	0.0113478	up
CsGy5G015890	ankyrin repeat and death domain-containing protein 1B-like	IPR020683,Ankyrin repeats (3 copies)	GO:0016021,integral component of membrane		BR_1	DA_1	57.9536	15.8968	0.905234	0.0195053	up
CsGy6G012370	stress-response A/B barrel domain-containing protein At5g22580	IPR013097,Stress responsive A/B Barrel Domain			BR_1	DA_1	334.774	88.9444	1.2141	0.00109945	up
CsGy1G021930	Mitogen-activated protein kinase	IPR000719,Protein kinase domain | IPR000719,Protein kinase domain | IPR002016,Peroxidase	GO:0000165,MAPK cascade | GO:0004601,peroxidase activity | GO:0004707,MAP kinase activity | GO:0005524,ATP binding | GO:0005634,nucleus | GO:0005737,cytoplasm | GO:0006979,response to oxidative stress | GO:0009409,response to cold | GO:0009414,response to water deprivation | GO:0020037,heme binding | GO:0042742,defense response to bacterium | GO:0050832,defense response to fungus | GO:0055114,oxi…		BR_1	DA_1	6580.91	3401.59	0.837047	0.000921328	up
CsGy2G016460	ethylene-responsive transcription factor RAP2-4-like	IPR001471,AP2 domain	GO:0003677,DNA binding | GO:0003700,DNA binding transcription factor activity | GO:0005634,nucleus | GO:0006355,regulation of transcription, DNA-templated		BR_1	DA_1	2190.1	1176.04	0.804985	0.000620549	up
CsGy6G003990	copper ion binding protein	IPR007648,Mitochondrial ATPase inhibitor, IATP	GO:0005739,mitochondrion | GO:0032780,negative regulation of ATPase activity | GO:0042030,ATPase inhibitor activity		BR_1	DA_1	342.213	190.732	0.644802	0.0496271	up
CsGy3G041420	Clathrin assembly family protein	IPR011417,ANTH domain	GO:0005545,1-phosphatidylinositol binding | GO:0030136,clathrin-coated vesicle | GO:0030276,clathrin binding | GO:0048268,clathrin coat assembly		BR_1	DA_1	811.656	436.999	0.716088	0.0205173	up
CsGy1G030420	fasciclin-like arabinogalactan protein 17	IPR000782,Fasciclin domain | IPR000782,Fasciclin domain			BR_1	DA_1	632.507	369.391	0.618718	0.0470144	up
CsGy4G009500	Ribosomal protein S4/S9	IPR002942,S4 domain | IPR001912,Ribosomal protein S4/S9 N-terminal domain	GO:0003735,structural constituent of ribosome | GO:0006364,rRNA processing | GO:0015935,small ribosomal subunit | GO:0019843,rRNA binding | GO:0030515,snoRNA binding | GO:0032040,small-subunit processome | GO:0034457,Mpp10 complex | GO:0045903,positive regulation of translational fidelity		BR_1	DA_1	873.549	538.176	0.592076	0.033408	up
CsGy4G004500	protein UPSTREAM OF FLC	IPR010369,Domain of unknown function (DUF966)			BR_1	DA_1	118.049	13.8218	1.81705	1.52e-06	up
CsGy3G043720	Retrotransposon-derived protein PEG10, putative		GO:0016021,integral component of membrane		BR_1	DA_1	14.2265	1.02999	0.700818	0.0347724	up
CsGy6G014410	Ankyrin repeat family protein	IPR020683,Ankyrin repeats (3 copies)	GO:0016874,ligase activity		BR_1	DA_1	576.147	228.422	1.12702	6.02e-05	up
CsGy4G010140	polygalacturonase inhibiting protein 1	IPR001611,Leucine Rich repeat | IPR013210,Leucine rich repeat N-terminal domain | IPR001611,Leucine rich repeat			BR_1	DA_1	795.504	192.408	0.98141	0.011318	up
CsGy4G003530	vinorine synthase-like	IPR003480,Transferase family	GO:0016747,transferase activity, transferring acyl groups other than amino-acyl groups		BR_1	DA_1	384.76	151.1	0.823464	0.0290858	up
CsGy2G024090	Probable phytol kinase 1, chloroplastic		GO:0016021,integral component of membrane | GO:0016301,kinase activity | GO:0016310,phosphorylation		BR_1	DA_1	1210.55	402.592	1.3451	1.39e-06	up
CsGy6G030800	ATP-dependent zinc metalloprotease FtsH	IPR025753,Domain associated at C-terminal with AAA | IPR003959,ATPase family associated with various cellular activities (AAA)	GO:0005524,ATP binding | GO:0016021,integral component of membrane		BR_1	DA_1	301.116	123.457	0.844361	0.0215421	up
CsGy3G012920	Uncharacterized protein				BR_1	DA_1	286.546	51.3333	1.81468	1.02e-07	up
CsGy3G038230	Chaperone protein dnaJ	IPR001623,DnaJ domain	GO:0016021,integral component of membrane		BR_1	DA_1	1387.65	518.063	1.15666	0.000123605	up
CsGy1G012430	HAESA-like 1	IPR001611,Leucine rich repeat | IPR001611,Leucine rich repeat | IPR013210,Leucine rich repeat N-terminal domain | IPR001611,Leucine Rich Repeat	GO:0004674,protein serine/threonine kinase activity | GO:0005524,ATP binding | GO:0006468,protein phosphorylation | GO:0016021,integral component of membrane		BR_1	DA_1	563.705	302.348	0.773899	0.00385498	up
CsGy5G001170	probable aquaporin NIP5-1	IPR000425,Major intrinsic protein	GO:0015267,channel activity | GO:0016021,integral component of membrane | GO:0055085,transmembrane transport		BR_1	DA_1	165.31	40.0789	1.4317	5.07e-05	up
CsGy5G017260	CASP-like protein	IPR006702,Domain of unknown function (DUF588)	GO:0005886,plasma membrane | GO:0016021,integral component of membrane		BR_1	DA_1	30.8299	5.64228	0.909956	0.0164817	up
CsGy3G032030	Fructose-bisphosphate aldolase	IPR000741,Fructose-bisphosphate aldolase class-I	GO:0004332,fructose-bisphosphate aldolase activity | GO:0006096,glycolytic process		BR_1	DA_1	1032.31	552.934	0.762513	0.00628933	up
CsGy5G016800	protein TONNEAU 1a-like	IPR006594,LisH			BR_1	DA_1	2598.23	1700.76	0.531018	0.0425188	up
CsGy2G002840	Ankyrin repeat domain-containing protein 16	IPR020683,Ankyrin repeats (3 copies) | IPR020683,Ankyrin repeats (3 copies) | IPR020683,Ankyrin repeats (3 copies) | IPR002110,Ankyrin repeat | IPR026961,Domain of unknown function	GO:0016021,integral component of membrane | GO:0031347,regulation of defense response | GO:2000031,regulation of salicylic acid mediated signaling pathway		BR_1	DA_1	93.5022	12.973	1.30581	0.000749792	up
CsGy1G014320	stress-response A/B barrel domain-containing protein At5g22580-like	IPR013097,Stress responsive A/B Barrel Domain			BR_1	DA_1	144.25	21.373	0.914776	0.0140243	up
CsGy2G020970	RING-H2 finger protein ATL54-like	IPR001841,Ring finger domain	GO:0016021,integral component of membrane | GO:0043161,proteasome-mediated ubiquitin-dependent protein catabolic process | GO:0061630,ubiquitin protein ligase activity		BR_1	DA_1	21.3816	3.10507	0.80643	0.026455	up
CsGy3G016810	Rhomboid-like protein	IPR022764,Rhomboid family	GO:0004252,serine-type endopeptidase activity | GO:0006508,proteolysis | GO:0016021,integral component of membrane		BR_1	DA_1	147.534	61.2163	0.824612	0.0253702	up
CsGy5G012770	protein NSP-INTERACTING KINASE 2-like	IPR013210,Leucine rich repeat N-terminal domain | IPR000719,Protein kinase domain	GO:0004675,transmembrane receptor protein serine/threonine kinase activity | GO:0005524,ATP binding | GO:0005886,plasma membrane | GO:0006468,protein phosphorylation | GO:0007178,transmembrane receptor protein serine/threonine kinase signaling pathway | GO:0016021,integral component of membrane		BR_1	DA_1	261.872	130.392	0.751321	0.0254671	up
CsGy4G001660	SNF1-related protein kinase regulatory subunit gamma-like PV42a	IPR000644,CBS domain | IPR000644,CBS domain	GO:0016301,kinase activity | GO:0016310,phosphorylation		BR_1	DA_1	217.082	48.3943	1.55089	7.98e-06	up
CsGy3G030410	exocyst complex component EXO70B1-like	IPR004140,Exo70 exocyst complex subunit	GO:0000145,exocyst | GO:0006887,exocytosis		BR_1	DA_1	579.192	328.687	0.646627	0.039793	up
CsGy5G005930	Eukaryotic aspartyl protease family protein	IPR032799,Xylanase inhibitor C-terminal | IPR032861,Xylanase inhibitor N-terminal | IPR032861,Xylanase inhibitor N-terminal	GO:0004190,aspartic-type endopeptidase activity | GO:0006508,proteolysis | GO:0030163,protein catabolic process		BR_1	DA_1	317.076	135.345	1.02265	0.000398586	up
CsGy2G016180	defensin-like protein 1		GO:0006952,defense response		BR_1	DA_1	2855.81	1703.85	0.643066	0.0158264	up
CsGy3G000500	Eukaryotic aspartyl protease family protein	IPR032799,Xylanase inhibitor C-terminal | IPR032861,Xylanase inhibitor N-terminal	GO:0004190,aspartic-type endopeptidase activity | GO:0006508,proteolysis		BR_1	DA_1	220.621	85.489	1.08455	0.000534707	up
CsGy2G018040	myb-like protein D isoform X1	IPR012438,Protein of unknown function (DUF1639)			BR_1	DA_1	734.749	440.342	0.648603	0.0106017	up
CsGy2G000160	Receptor-like kinase	IPR000719,Protein kinase domain | IPR001245,Protein tyrosine kinase	GO:0004672,protein kinase activity | GO:0005524,ATP binding | GO:0006468,protein phosphorylation		BR_1	DA_1	184.368	101.537	0.660199	0.0433891	up
CsGy6G035520	Beta-glucosidase, putative	IPR001764,Glycosyl hydrolase family 3 N terminal domain | IPR026891,Fibronectin type III-like domain | IPR002772,Glycosyl hydrolase family 3 C-terminal domain	GO:0004553,hydrolase activity, hydrolyzing O-glycosyl compounds | GO:0005975,carbohydrate metabolic process		BR_1	DA_1	296.428	113.806	1.12963	0.000153054	up
CsGy1G010380	p55				BR_1	DA_1	249.278	85.8756	1.00922	0.00602134	up
CsGy6G021790	Endoglucanase	IPR001701,Glycosyl hydrolase family 9	GO:0008810,cellulase activity | GO:0030245,cellulose catabolic process		BR_1	DA_1	300.37	183.543	0.585363	0.0470135	up
CsGy1G010530	Autophagy-related protein 8C	IPR004241,Autophagy protein Atg8 ubiquitin like	GO:0006914,autophagy		BR_1	DA_1	2364.72	1024.02	0.959518	0.00216054	up
CsGy2G015900	glutathione S-transferase 2-like	IPR004045,Glutathione S-transferase, N-terminal domain | IPR004046,Glutathione S-transferase, C-terminal domain	GO:0005737,cytoplasm | GO:0009072,aromatic amino acid family metabolic process | GO:0016740,transferase activity		BR_1	DA_1	100.697	43.8727	0.772222	0.0370036	up
CsGy1G017720	transcription factor bHLH82	IPR011598,Helix-loop-helix DNA-binding domain	GO:0046983,protein dimerization activity		BR_1	DA_1	209.555	105.309	0.754567	0.0225885	up
CsGy6G014250	expansin-A4	IPR009009,Lytic transglycolase | IPR007117,Pollen allergen	GO:0005576,extracellular region | GO:0005618,cell wall | GO:0009664,plant-type cell wall organization | GO:0016020,membrane		BR_1	DA_1	232.034	66.3512	1.27991	0.000267496	up
CsGy2G019720	deoxyuridine 5'-triphosphate nucleotidohydrolase	IPR029054,dUTPase	GO:0004170,dUTP diphosphatase activity | GO:0046080,dUTP metabolic process		BR_1	DA_1	445.271	214.126	0.763875	0.0275621	up
CsGy3G000660	thaumatin-like protein 1	IPR001938,Thaumatin family	GO:0016021,integral component of membrane		BR_1	DA_1	1032.75	338.691	0.998271	0.00782569	up
CsGy5G006980	Uncharacterized protein				BR_1	DA_1	54.6765	16.4496	0.938555	0.0148994	up
CsGy6G026970	wall-associated receptor kinase-like 14	IPR001245,Protein tyrosine kinase	GO:0004672,protein kinase activity | GO:0005524,ATP binding | GO:0006468,protein phosphorylation | GO:0016021,integral component of membrane		BR_1	DA_1	49.3482	5.61207	0.853977	0.017509	up
CsGy5G018110	hypothetical protein (DUF1645)	IPR012442,Protein of unknown function (DUF1645)			BR_1	DA_1	800.038	382.621	0.769475	0.0263482	up
CsGy3G011010	glycine-rich cell wall structural protein-like				BR_1	DA_1	157.02	52.4237	0.920524	0.0158997	up
CsGy6G009350	nitrile-specifier protein 5	IPR006652,Kelch motif | IPR006652,Kelch motif			BR_1	DA_1	176.117	83.1874	0.794299	0.020291	up
CsGy7G012700	Uncharacterized protein				BR_1	DA_1	1768.72	1105.86	0.570717	0.0431073	up
CsGy3G002670	23.6 kDa heat shock protein, mitochondrial	IPR002068,Hsp20/alpha crystallin family			BR_1	DA_1	105.981	31.2863	0.875106	0.0239323	up
CsGy3G010280	protein ECERIFERUM 1-like isoform X2	IPR006694,Fatty acid hydroxylase superfamily | IPR021940,WAX2 C-terminal domain	GO:0005506,iron ion binding | GO:0008610,lipid biosynthetic process | GO:0016021,integral component of membrane | GO:0016491,oxidoreductase activity | GO:0055114,oxidation-reduction process		BR_1	DA_1	51.3994	13.852	0.986654	0.0107216	up
CsGy7G015040	mitochondrial substrate carrier family protein ucpB isoform X1	IPR018108,Mitochondrial carrier protein | IPR018108,Mitochondrial carrier protein | IPR018108,Mitochondrial carrier protein	GO:0016021,integral component of membrane		BR_1	DA_1	133.004	71.0692	0.686166	0.0383682	up
CsGy1G019140	lysine-specific demethylase 2A-like				BR_1	DA_1	4027.96	1811.39	0.96783	0.000666407	up
CsGy7G004970	heavy metal-associated isoprenylated plant protein 3-like	IPR006121,Heavy-metal-associated domain	GO:0005737,cytoplasm | GO:0030001,metal ion transport | GO:0046914,transition metal ion binding | GO:0046916,cellular transition metal ion homeostasis		BR_1	DA_1	112.881	27.8701	1.23796	0.000985342	up
CsGy4G016570	Tubulin-folding cofactor B	IPR000626,Ubiquitin-like domain | IPR000938,CAP-Gly domain	GO:0005634,nucleus | GO:0005829,cytosol | GO:0009524,phragmoplast | GO:0009793,embryo development ending in seed dormancy | GO:0051301,cell division		BR_1	DA_1	916.515	233.526	1.67133	1.86e-09	up
CsGy3G032800	TLD domain-containing protein 1	IPR006571,TLD	GO:0005509,calcium ion binding		BR_1	DA_1	253.222	143.54	0.674713	0.0221406	up
CsGy6G006400	Metal tolerance protein	IPR002524,Cation efflux family	GO:0008324,cation transmembrane transporter activity | GO:0009705,plant-type vacuole membrane | GO:0010312,detoxification of zinc ion | GO:0016021,integral component of membrane | GO:0098655,cation transmembrane transport		BR_1	DA_1	1104.14	694.535	0.575128	0.0324576	up

## Sheet: Down-regulated DEGs Early BYIs
Gene ID	Human Readable Description	Interpro	Gene Ontology		sampleA	sampleB	Early BYI	Early dark	log2FoldChange	p-value	regulate
CsGy3G004370	photosystem I reaction center subunit V, chloroplastic	IPR000549,Photosystem I psaG / psaK	GO:0009522,photosystem I | GO:0015979,photosynthesis | GO:0016168,chlorophyll binding		BR_1	DA_1	10144.7	14836.7	-0.486449	0.0475308	down
CsGy6G026630	Cytochrome P450	IPR001128,Cytochrome P450	GO:0004497,monooxygenase activity | GO:0005506,iron ion binding | GO:0016021,integral component of membrane | GO:0016705,oxidoreductase activity, acting on paired donors, with incorporation or reduction of molecular oxygen | GO:0020037,heme binding | GO:0055114,oxidation-reduction process		BR_1	DA_1	88.9794	333.332	-0.825103	0.0321648	down
CsGy3G025270	methyl-coenzyme M reductase II subunit gamma%2C putative (DUF3741)	IPR025486,Domain of unknown function (DUF4378) | IPR032795,DUF761-associated sequence motif | IPR022212,Protein of unknown function (DUF3741)			BR_1	DA_1	1353.85	2176.83	-0.601584	0.0177904	down
CsGy5G017830	Ribosomal RNA-processing protein 8	IPR007823,Hypothetical methyltransferase	GO:0005730,nucleolus | GO:0008168,methyltransferase activity | GO:0032259,methylation		BR_1	DA_1	195.977	352.618	-0.702616	0.0157332	down
CsGy7G011710	hydroxypyruvate reductase	IPR006140,D-isomer specific 2-hydroxyacid dehydrogenase, NAD binding domain | IPR006139,D-isomer specific 2-hydroxyacid dehydrogenase, catalytic domain	GO:0016616,oxidoreductase activity, acting on the CH-OH group of donors, NAD or NADP as acceptor | GO:0051287,NAD binding | GO:0055114,oxidation-reduction process		BR_1	DA_1	125.455	293.226	-0.967233	0.00218353	down
CsGy2G006600	Transcription factor	IPR011598,Helix-loop-helix DNA-binding domain	GO:0046983,protein dimerization activity		BR_1	DA_1	239.704	601.344	-1.13124	3.79e-05	down
CsGy4G006140	COP1-interactive protein 1	IPR011684,KIP1-like protein	GO:0003779,actin binding		BR_1	DA_1	1096.91	2442.44	-0.994722	0.000204393	down
CsGy3G037410	Photosystem I assembly factor PSA3, chloroplastic		GO:0005634,nucleus | GO:0005739,mitochondrion | GO:0009535,chloroplast thylakoid membrane | GO:0009570,chloroplast stroma | GO:0009941,chloroplast envelope | GO:0048564,photosystem I assembly | GO:0098572,stromal side of plastid thylakoid membrane		BR_1	DA_1	2359.26	3916.44	-0.658948	0.00439999	down
CsGy7G017600	protein FRA10AC1	IPR019129,Folate-sensitive fragile site protein Fra10Ac1 | IPR019129,Folate-sensitive fragile site protein Fra10Ac1			BR_1	DA_1	215.882	351.413	-0.579048	0.0497991	down
CsGy6G024140	5\'-AMP-activated protein kinase-related, putative isoform 2				BR_1	DA_1	679.346	1268.58	-0.772038	0.00447505	down
CsGy4G012250	Lycopene beta cyclase		GO:0016117,carotenoid biosynthetic process | GO:0016705,oxidoreductase activity, acting on paired donors, with incorporation or reduction of molecular oxygen | GO:0055114,oxidation-reduction process		BR_1	DA_1	743.2	1569.7	-0.936522	0.00035627	down
CsGy2G014270	serine/threonine-protein kinase SRK2I	IPR000719,Protein kinase domain	GO:0004674,protein serine/threonine kinase activity | GO:0005524,ATP binding | GO:0006468,protein phosphorylation		BR_1	DA_1	1787.25	2782.32	-0.568359	0.0190094	down
CsGy5G002150	GDT1-like protein 1, chloroplastic isoform X1	IPR001727,Uncharacterized protein family UPF0016 | IPR001727,Uncharacterized protein family UPF0016	GO:0005384,manganese ion transmembrane transporter activity | GO:0006816,calcium ion transport | GO:0009535,chloroplast thylakoid membrane | GO:0010270,photosystem II oxygen evolving complex assembly | GO:0015095,magnesium ion transmembrane transporter activity | GO:0016021,integral component of membrane | GO:0071421,manganese ion transmembrane transport | GO:1903830,magnesium ion transmembrane t…		BR_1	DA_1	999.798	1784.47	-0.736863	0.00326511	down
CsGy7G011950	Receptor-like protein kinase 2	IPR001611,Leucine Rich Repeat | IPR001611,Leucine Rich Repeat | IPR013210,Leucine rich repeat N-terminal domain | IPR001611,Leucine rich repeat | IPR001611,Leucine rich repeat	GO:0000166,nucleotide binding | GO:0004672,protein kinase activity | GO:0016020,membrane | GO:0016310,phosphorylation		BR_1	DA_1	279.49	949.277	-1.28383	0.000191752	down
CsGy1G029310	alpha/beta-Hydrolases superfamily protein	IPR000383,X-Pro dipeptidyl-peptidase (S15 family)	GO:0016787,hydrolase activity		BR_1	DA_1	0	78.7775	-2.01274	1.58e-07	down
CsGy6G016050	phototropin-1	IPR000014,PAS domain | IPR000014,PAS domain | IPR000719,Protein kinase domain	GO:0000155,phosphorelay sensor kinase activity | GO:0000160,phosphorelay signal transduction system | GO:0004674,protein serine/threonine kinase activity | GO:0005524,ATP binding | GO:0005634,nucleus | GO:0005737,cytoplasm | GO:0005886,plasma membrane | GO:0023014,signal transduction by protein phosphorylation		BR_1	DA_1	2532.76	4466.76	-0.718501	0.00466199	down
CsGy5G008620	Uroporphyrinogen decarboxylase	IPR000257,Uroporphyrinogen decarboxylase (URO-D) | IPR000257,Uroporphyrinogen decarboxylase (URO-D)	GO:0004853,uroporphyrinogen decarboxylase activity | GO:0005829,cytosol | GO:0006782,protoporphyrinogen IX biosynthetic process		BR_1	DA_1	7259.24	12533.7	-0.71713	0.00121572	down
CsGy3G005820	50S ribosomal protein L24	IPR005824,KOW motif | IPR003256,Ribosomal proteins 50S L24/mitochondrial 39S L24	GO:0003735,structural constituent of ribosome | GO:0005840,ribosome | GO:0009570,chloroplast stroma | GO:0009941,chloroplast envelope | GO:0032544,plastid translation		BR_1	DA_1	4482.13	7579.27	-0.691277	0.00162988	down
CsGy4G008960	endoplasmic reticulum-Golgi intermediate compartment protein 3-like	IPR012936,Endoplasmic reticulum vesicle transporter	GO:0016021,integral component of membrane		BR_1	DA_1	588.749	980.056	-0.614395	0.0322412	down
CsGy5G002930	30S ribosomal S1	IPR003029,S1 RNA binding domain	GO:0003729,mRNA binding | GO:0009507,chloroplast | GO:0019843,rRNA binding | GO:0034337,RNA folding | GO:1901259,chloroplast rRNA processing		BR_1	DA_1	2172.48	3994.05	-0.765313	0.00321159	down
CsGy7G015420	rRNA-processing protein	IPR013730,rRNA processing	GO:0016874,ligase activity		BR_1	DA_1	338.942	584.976	-0.620311	0.0497933	down
CsGy5G015280	Transglut_core2 domain-containing protein	IPR032698,Transglutaminase-like superfamily			BR_1	DA_1	607.588	1112.93	-0.694958	0.0261128	down
CsGy4G002050	probable 3-beta-hydroxysteroid-Delta(8),Delta(7)-isomerase	IPR007905,Emopamil binding protein	GO:0016021,integral component of membrane | GO:0016125,sterol metabolic process | GO:0047750,cholestenol delta-isomerase activity		BR_1	DA_1	353.098	536.956	-0.525265	0.0446224	down
CsGy1G028300	hepatocyte growth factor-regulated tyrosine kinase substrate isoform X3	IPR020683,Ankyrin repeats (3 copies) | IPR000306,FYVE zinc finger	GO:0046872,metal ion binding		BR_1	DA_1	272.581	638.756	-1.0427	0.000173464	down
CsGy6G022610	Transmembrane protein C20orf108	IPR009688,Protein of unknown function (DUF1279)	GO:0016021,integral component of membrane		BR_1	DA_1	1223.64	2162.36	-0.669019	0.0263835	down
CsGy3G031890	Glucomannan 4-beta-mannosyltransferase 9		GO:0009294,DNA mediated transformation | GO:0009617,response to bacterium | GO:0016021,integral component of membrane | GO:0051753,mannan synthase activity | GO:0097502,mannosylation		BR_1	DA_1	1427.84	2345.58	-0.644927	0.00542871	down
CsGy5G022380	WAT1-related protein	IPR000620,EamA-like transporter family	GO:0016021,integral component of membrane | GO:0022857,transmembrane transporter activity | GO:0055085,transmembrane transport		BR_1	DA_1	786.724	1730.33	-0.807211	0.0216337	down
CsGy4G023850	(S)-coclaurine N-methyltransferase-like	IPR029063,Mycolic acid cyclopropane synthetase	GO:0008168,methyltransferase activity | GO:0008610,lipid biosynthetic process | GO:0032259,methylation		BR_1	DA_1	629.524	1310.18	-0.92411	0.000320441	down
CsGy2G009460	UBX domain-containing protein 1	IPR015940,UBA/TS-N domain | IPR018997,PUB domain	GO:0003676,nucleic acid binding		BR_1	DA_1	954.608	1542.27	-0.614438	0.0118784	down
CsGy1G030090	Mitochondrial fission 1 protein	IPR028058,Fis1 N-terminal tetratricopeptide repeat	GO:0000266,mitochondrial fission | GO:0005741,mitochondrial outer membrane | GO:0016021,integral component of membrane | GO:0016559,peroxisome fission		BR_1	DA_1	479.222	760.448	-0.587713	0.0186743	down
CsGy6G005880	vestitone reductase-like	IPR001509,NAD dependent epimerase/dehydratase family	GO:0003824,catalytic activity | GO:0050662,coenzyme binding		BR_1	DA_1	768.323	1639.22	-0.887697	0.00335618	down
CsGy6G005210	Low-density lipoprotein receptor-related		GO:0016021,integral component of membrane		BR_1	DA_1	232.712	415.886	-0.691057	0.0187048	down
CsGy3G033540	AT3G11945-like protein	IPR000537,UbiA prenyltransferase family	GO:0009941,chloroplast envelope | GO:0010236,plastoquinone biosynthetic process | GO:0010355,homogentisate farnesyltransferase activity | GO:0010356,homogentisate geranylgeranyltransferase activity | GO:0010357,homogentisate solanesyltransferase activity | GO:0016021,integral component of membrane | GO:0016117,carotenoid biosynthetic process		BR_1	DA_1	397.415	892.293	-0.922103	0.00346234	down
CsGy2G025820	Cellulose synthase	IPR005150,Cellulose synthase | IPR005150,Cellulose synthase | IPR005150,Cellulose synthase | IPR005150,Cellulose synthase | IPR005150,Cellulose synthase | IPR005150,Cellulose synthase	GO:0016021,integral component of membrane | GO:0016760,cellulose synthase (UDP-forming) activity | GO:0030244,cellulose biosynthetic process | GO:0071555,cell wall organization		BR_1	DA_1	23.9302	98.4681	-0.787848	0.0380598	down
CsGy7G004140	expansin-B3-like	IPR009009,Lytic transglycolase | IPR007117,Pollen allergen	GO:0005576,extracellular region | GO:0016021,integral component of membrane | GO:0019953,sexual reproduction		BR_1	DA_1	600.574	1104.45	-0.672587	0.0406882	down
CsGy6G022040	serine/threonine-protein phosphatase 5	IPR001440,Tetratricopeptide repeat | IPR013235,PPP5 TPR repeat region | IPR004843,Calcineurin-like phosphoesterase	GO:0004721,phosphoprotein phosphatase activity | GO:0006470,protein dephosphorylation		BR_1	DA_1	1109.4	1687.33	-0.539322	0.0251274	down
CsGy5G001060	short-chain dehydrogenase TIC 32, chloroplastic-like	IPR002347,short chain dehydrogenase			BR_1	DA_1	1499.52	2658.77	-0.68925	0.0167789	down
CsGy1G000830	Haloacid dehalogenase-like hydrolase domain-containing protein	IPR023214,Haloacid dehalogenase-like hydrolase	GO:0008152,metabolic process | GO:0009570,chloroplast stroma | GO:0009941,chloroplast envelope | GO:0016787,hydrolase activity		BR_1	DA_1	2816.17	5293.78	-0.740722	0.0141302	down
CsGy6G003290	Glycine-rich family protein	IPR024491,Selenoprotein SelK_SelG	GO:0005789,endoplasmic reticulum membrane | GO:0005794,Golgi apparatus | GO:0006816,calcium ion transport | GO:0016021,integral component of membrane | GO:0032469,endoplasmic reticulum calcium ion homeostasis		BR_1	DA_1	731.489	1097.25	-0.520522	0.0321728	down
CsGy7G014320	Glutathione reductase	IPR023753,Pyridine nucleotide-disulphide oxidoreductase | IPR023753,Pyridine nucleotide-disulphide oxidoreductase | IPR004099,Pyridine nucleotide-disulphide oxidoreductase, dimerisation domain	GO:0004362,glutathione-disulfide reductase activity | GO:0005623,cell | GO:0006749,glutathione metabolic process | GO:0009055,electron transfer activity | GO:0022900,electron transport chain | GO:0045454,cell redox homeostasis | GO:0050660,flavin adenine dinucleotide binding | GO:0050661,NADP binding | GO:0098869,cellular oxidant detoxification		BR_1	DA_1	1233.24	2127.99	-0.7063	0.00264582	down
CsGy2G016880	Glutathione S-transferase 2	IPR004045,Glutathione S-transferase, N-terminal domain | IPR004046,Glutathione S-transferase, C-terminal domain	GO:0004364,glutathione transferase activity		BR_1	DA_1	1407.18	2277.12	-0.579587	0.043958	down
CsGy6G024700	transcriptional activator (DUF662)	IPR007033,Transcriptional activator			BR_1	DA_1	877.561	1684.33	-0.773654	0.00898486	down
CsGy6G020670	Auxin response factor	IPR010525,Auxin response factor	GO:0003677,DNA binding | GO:0005634,nucleus | GO:0006355,regulation of transcription, DNA-templated | GO:0007389,pattern specification process | GO:0009734,auxin-activated signaling pathway | GO:0048829,root cap development | GO:0051301,cell division		BR_1	DA_1	451.291	946.351	-0.735957	0.0400896	down
CsGy6G033290	cysteine-rich PDZ-binding protein	IPR019367,Microtubule-associated protein CRIPT			BR_1	DA_1	563.474	976.755	-0.671761	0.0161673	down
CsGy3G015560	50S ribosomal protein L18	IPR005484,Ribosomal L18 of archaea, bacteria, mitoch. and chloroplast	GO:0003735,structural constituent of ribosome | GO:0005840,ribosome | GO:0006412,translation		BR_1	DA_1	4216.6	10419.5	-1.17303	5.18e-07	down
CsGy7G017760	transcription factor bHLH130-like isoform X2	IPR011598,Helix-loop-helix DNA-binding domain	GO:0046983,protein dimerization activity		BR_1	DA_1	1087.9	1681.77	-0.539318	0.0457487	down
CsGy3G033650	60S ribosomal protein L21-1	IPR001147,Ribosomal protein L21e	GO:0003735,structural constituent of ribosome | GO:0005840,ribosome | GO:0006412,translation		BR_1	DA_1	4066.96	6108.59	-0.526027	0.0259499	down
CsGy6G012990	Small ubiquitin-related modifier	IPR022617,Ubiquitin-2 like Rad60 SUMO-like	GO:0005634,nucleus | GO:0016925,protein sumoylation | GO:0031386,protein tag		BR_1	DA_1	1254.13	2448.66	-0.81566	0.00360766	down
CsGy3G008930	hypothetical protein				BR_1	DA_1	1376.47	2291.42	-0.660957	0.00464496	down
CsGy5G001360	50S ribosomal protein L11	IPR020783,Ribosomal protein L11, RNA binding domain | IPR020784,Ribosomal protein L11, N-terminal domain	GO:0000027,ribosomal large subunit assembly | GO:0003735,structural constituent of ribosome | GO:0006412,translation | GO:0019843,rRNA binding | GO:0022625,cytosolic large ribosomal subunit		BR_1	DA_1	4418.65	7028.81	-0.608949	0.00621239	down
CsGy3G039930	30S ribosomal protein S9	IPR000754,Ribosomal protein S9/S16	GO:0003735,structural constituent of ribosome | GO:0005840,ribosome | GO:0006412,translation		BR_1	DA_1	4355.59	6683.35	-0.563032	0.0105346	down
CsGy1G027520	Glyoxalase	IPR004360,Glyoxalase/Bleomycin resistance protein/Dioxygenase superfamily	GO:0016829,lyase activity		BR_1	DA_1	976.271	1687.95	-0.694435	0.00602289	down
CsGy2G018540	Arginine N-methyltransferase 2	IPR020683,Ankyrin repeats (3 copies)	GO:0016274,protein-arginine N-methyltransferase activity | GO:0035246,peptidyl-arginine N-methylation		BR_1	DA_1	207.046	405.719	-0.738563	0.0250855	down
CsGy7G016760	DUF724 domain-containing protein 6-like isoform X5	IPR008395,Agenet domain | IPR007930,Protein of unknown function (DUF724)	GO:0003677,DNA binding		BR_1	DA_1	497.912	849.574	-0.684274	0.0051761	down
CsGy3G035760	Pentatricopeptide repeat-containing protein At2g41720	IPR002885,Pentatricopeptide repeat domain | IPR002885,Pentatricopeptide repeat domain | IPR002885,Pentatricopeptide repeat domain | IPR002885,Pentatricopeptide repeat domain | IPR002885,Pentatricopeptide repeat domain | IPR002885,PPR repeat family | IPR002885,PPR repeat family | IPR002885,PPR repeat family | IPR002885,PPR repeat family | IPR002885,PPR repeat			BR_1	DA_1	158.928	303.179	-0.73837	0.0184387	down
CsGy7G000340	30S ribosomal protein S31, mitochondrial		GO:0005840,ribosome		BR_1	DA_1	383.156	645.47	-0.658515	0.0100359	down
CsGy7G011610	CAAX amino terminal protease family protein	IPR003675,CAAX protease self-immunity	GO:0016021,integral component of membrane		BR_1	DA_1	433.323	779.692	-0.653011	0.0451429	down
CsGy1G013410	Iron-sulfur cluster insertion protein ErpA	IPR000361,Iron-sulphur cluster biosynthesis	GO:0005198,structural molecule activity | GO:0051536,iron-sulfur cluster binding | GO:0097428,protein maturation by iron-sulfur cluster transfer		BR_1	DA_1	281.611	613.719	-0.961438	0.000413602	down
CsGy3G019530	rhodanese-like domain-containing protein 14, chloroplastic	IPR001763,Rhodanese-like domain			BR_1	DA_1	4105.48	8464.89	-0.89318	0.00104375	down
CsGy5G020290	transcription termination factor MTERF5, chloroplastic-like	IPR003690,mTERF | IPR003690,mTERF	GO:0003690,double-stranded DNA binding | GO:0006355,regulation of transcription, DNA-templated		BR_1	DA_1	146.59	275.711	-0.724328	0.0209438	down
CsGy7G000320	hypothetical protein				BR_1	DA_1	962.918	1739.79	-0.703328	0.0171915	down
CsGy6G029950	Peptidyl-prolyl cis-trans isomerase	IPR001179,FKBP-type peptidyl-prolyl cis-trans isomerase	GO:0000413,protein peptidyl-prolyl isomerization | GO:0003755,peptidyl-prolyl cis-trans isomerase activity | GO:0005528,FK506 binding | GO:0009535,chloroplast thylakoid membrane | GO:0061077,chaperone-mediated protein folding		BR_1	DA_1	1398.8	2722.69	-0.778495	0.0104276	down
CsGy4G025780	dual-specificity RNA methyltransferase RlmN	IPR007197,Radical SAM superfamily	GO:0005737,cytoplasm | GO:0008173,RNA methyltransferase activity | GO:0030488,tRNA methylation | GO:0051536,iron-sulfur cluster binding | GO:0070475,rRNA base methylation		BR_1	DA_1	484.216	786.56	-0.605075	0.0227816	down
CsGy3G028720	hypothetical protein				BR_1	DA_1	449.352	876.453	-0.815801	0.00350201	down
CsGy1G001340	transmembrane protein		GO:0016021,integral component of membrane		BR_1	DA_1	385.383	660.497	-0.625202	0.0421835	down
CsGy2G013490	Nickel/cobalt transporter, high-affinity		GO:0016021,integral component of membrane		BR_1	DA_1	810.237	1495.7	-0.784946	0.00132668	down
CsGy4G004640	3-hydroxyacyl-[acyl-carrier-protein] dehydratase FabZ	IPR013114,FabA-like domain	GO:0005618,cell wall | GO:0006633,fatty acid biosynthetic process | GO:0009534,chloroplast thylakoid | GO:0009941,chloroplast envelope | GO:0016020,membrane | GO:0016836,hydro-lyase activity		BR_1	DA_1	1072.4	1780.64	-0.64929	0.00792191	down
CsGy3G030150	mitochondrial import inner membrane translocase subunit Tim9	IPR004217,Tim10/DDP family zinc finger	GO:0005743,mitochondrial inner membrane | GO:0015031,protein transport | GO:0046872,metal ion binding		BR_1	DA_1	410.039	648.421	-0.566658	0.0362253	down
CsGy7G017670	Sm-like protein LSM2	IPR001163,LSM domain	GO:0000398,mRNA splicing, via spliceosome | GO:0000932,P-body | GO:0003723,RNA binding | GO:0005681,spliceosomal complex | GO:0005688,U6 snRNP | GO:0005829,cytosol | GO:0046540,U4/U6 x U5 tri-snRNP complex		BR_1	DA_1	1218.02	1814.84	-0.516321	0.0280043	down
CsGy2G014970	transmembrane protein		GO:0004222,metalloendopeptidase activity | GO:0005524,ATP binding | GO:0006508,proteolysis | GO:0009534,chloroplast thylakoid | GO:0016021,integral component of membrane		BR_1	DA_1	151.207	325.875	-0.813215	0.0172703	down
CsGy1G017300	LOW QUALITY PROTEIN: uncharacterized protein LOC103487400	IPR000270,PB1 domain			BR_1	DA_1	319.528	646.346	-0.759398	0.0240066	down
CsGy1G026260	stress regulated protein		GO:0003743,translation initiation factor activity | GO:0004222,metalloendopeptidase activity | GO:0005524,ATP binding | GO:0006413,translational initiation | GO:0006508,proteolysis | GO:0009507,chloroplast		BR_1	DA_1	188.979	445.154	-0.928911	0.00552626	down
CsGy7G003590	cysteine-rich repeat secretory protein 38-like	IPR002902,Salt stress response/antifungal | IPR002902,Salt stress response/antifungal			BR_1	DA_1	95.5798	282.099	-1.09181	0.00207166	down
CsGy7G021220	ABC transporter C family member 8	IPR003439,ABC transporter | IPR003439,ABC transporter | IPR011527,ABC transporter transmembrane region | IPR011527,ABC transporter transmembrane region	GO:0005524,ATP binding | GO:0016021,integral component of membrane | GO:0042626,ATPase activity, coupled to transmembrane movement of substances | GO:0055085,transmembrane transport		BR_1	DA_1	681.782	1546.36	-0.997335	0.000387855	down
CsGy2G011520	DNA ligase 1 isoform X1	IPR019098,Histone chaperone domain CHZ	GO:0016874,ligase activity		BR_1	DA_1	1226.39	1862.76	-0.532827	0.0319998	down
CsGy7G017850	RNA-binding family protein	IPR000504,RNA recognition motif. (a.k.a. RRM, RBD, or RNP domain) | IPR000504,RNA recognition motif. (a.k.a. RRM, RBD, or RNP domain)	GO:0003723,RNA binding | GO:0005840,ribosome		BR_1	DA_1	3669.51	6514.21	-0.737725	0.00224752	down
CsGy6G016520	Dihydrolipoyl dehydrogenase	IPR004099,Pyridine nucleotide-disulphide oxidoreductase, dimerisation domain | IPR023753,Pyridine nucleotide-disulphide oxidoreductase	GO:0004148,dihydrolipoyl dehydrogenase activity | GO:0005623,cell | GO:0009055,electron transfer activity | GO:0022900,electron transport chain | GO:0045454,cell redox homeostasis | GO:0050660,flavin adenine dinucleotide binding		BR_1	DA_1	2217.07	3748.36	-0.672754	0.00587629	down
CsGy6G037090	CTP synthase	IPR017926,Glutamine amidotransferase class-I	GO:0003883,CTP synthase activity | GO:0005524,ATP binding | GO:0006541,glutamine metabolic process | GO:0044210,'de novo' CTP biosynthetic process		BR_1	DA_1	253.095	1100.86	-1.16188	0.00254834	down
CsGy5G024390	coiled-coil domain-containing protein 130-like	IPR007590,Family of unknown function (DUF572)			BR_1	DA_1	307.767	626.517	-0.858405	0.0026688	down
CsGy1G023190	Chloroplast J-like domain 1	IPR021788,Protein CHAPERONE-LIKE PROTEIN OF POR1-like	GO:0016021,integral component of membrane		BR_1	DA_1	1703.25	3214.75	-0.807913	0.00124189	down
CsGy4G015710	transcription factor SCREAM-like protein		GO:0046983,protein dimerization activity		BR_1	DA_1	34.5208	116.334	-1.00239	0.00878191	down
CsGy4G001820	COBW domain-containing protein 1-like	IPR011629,Cobalamin synthesis protein cobW C-terminal domain | IPR003495,CobW/HypB/UreG, nucleotide-binding domain			BR_1	DA_1	2492.05	4154.98	-0.620465	0.0283512	down
CsGy2G025660	Ras-related protein rab-11.1	IPR001806,Ras family	GO:0003924,GTPase activity | GO:0005525,GTP binding		BR_1	DA_1	9.42857	38.6623	-0.949264	0.0142522	down
CsGy3G024060	23S rRNA (uracil(747)-C(5))-methyltransferase RlmC	IPR007848,Methyltransferase small domain	GO:0001510,RNA methylation | GO:0006396,RNA processing | GO:0008173,RNA methyltransferase activity		BR_1	DA_1	939.109	1562.59	-0.660239	0.00475923	down
CsGy2G023240	ATP-dependent RNA helicase	IPR001650,Helicase conserved C-terminal domain | IPR011545,DEAD/DEAH box helicase	GO:0003676,nucleic acid binding | GO:0004386,helicase activity | GO:0005524,ATP binding		BR_1	DA_1	3328.9	4771.14	-0.466884	0.0453925	down
CsGy3G025450	Pentatricopeptide repeat-containing protein, putative	IPR004860,LAGLIDADG DNA endonuclease family | IPR002885,PPR repeat | IPR002885,PPR repeat | IPR002885,PPR repeat | IPR002885,PPR repeat	GO:0000373,Group II intron splicing | GO:0003723,RNA binding | GO:0004519,endonuclease activity | GO:0009451,RNA modification | GO:0043231,intracellular membrane-bounded organelle | GO:0045292,mRNA cis splicing, via spliceosome | GO:0048564,photosystem I assembly | GO:0090305,nucleic acid phosphodiester bond hydrolysis		BR_1	DA_1	566.678	1059.68	-0.783746	0.00278108	down
CsGy5G020570	nifU-like protein 2, chloroplastic	IPR001075,NifU-like domain | IPR001075,NifU-like domain	GO:0005506,iron ion binding | GO:0016226,iron-sulfur cluster assembly | GO:0051536,iron-sulfur cluster binding		BR_1	DA_1	521.562	943.65	-0.757891	0.00206789	down
CsGy3G024890	rho GDP-dissociation inhibitor 1-like	IPR000406,RHO protein GDP dissociation inhibitor	GO:0005094,Rho GDP-dissociation inhibitor activity | GO:0005737,cytoplasm | GO:0050790,regulation of catalytic activity		BR_1	DA_1	523.724	915.901	-0.699827	0.0075326	down
CsGy3G003200	serine/threonine-protein kinase rio2	IPR015285,Rio2, N-terminal	GO:0004674,protein serine/threonine kinase activity | GO:0005524,ATP binding | GO:0006468,protein phosphorylation		BR_1	DA_1	437.084	767.758	-0.71873	0.00374371	down
CsGy5G008870	probable methionine--tRNA ligase isoform X2	IPR002547,Putative tRNA binding domain	GO:0000049,tRNA binding | GO:0005829,cytosol | GO:0009506,plasmodesma | GO:0016874,ligase activity		BR_1	DA_1	1321.38	2103.12	-0.571305	0.0377049	down
CsGy4G019340	60S ribosomal protein L35a-1-like	IPR001780,Ribosomal protein L35Ae	GO:0003735,structural constituent of ribosome | GO:0005840,ribosome | GO:0006412,translation		BR_1	DA_1	3863.54	5464.52	-0.452072	0.0479348	down
CsGy3G014850	chaperone protein DnaJ	IPR001623,DnaJ domain			BR_1	DA_1	128.496	255.724	-0.799201	0.00906906	down
CsGy3G023880	hypothetical protein				BR_1	DA_1	149.898	262.744	-0.633662	0.0469051	down
CsGy6G020160	Thioredoxin	IPR013766,Thioredoxin	GO:0004791,thioredoxin-disulfide reductase activity | GO:0006662,glycerol ether metabolic process | GO:0009295,nucleoid | GO:0009507,chloroplast | GO:0009579,thylakoid | GO:0009657,plastid organization | GO:0015035,protein disulfide oxidoreductase activity | GO:0016671,oxidoreductase activity, acting on a sulfur group of donors, disulfide as acceptor | GO:0034599,cellular response to oxidative st…		BR_1	DA_1	1185.94	1895.72	-0.585167	0.0270552	down
CsGy6G006010	MLO-like protein	IPR004326,Mlo family	GO:0005516,calmodulin binding | GO:0005886,plasma membrane | GO:0006952,defense response | GO:0009607,response to biotic stimulus | GO:0016021,integral component of membrane		BR_1	DA_1	851.884	1420.61	-0.629687	0.0216751	down
CsGy1G011150	Thioredoxin	IPR013766,Thioredoxin	GO:0005623,cell | GO:0006662,glycerol ether metabolic process | GO:0015035,protein disulfide oxidoreductase activity | GO:0045454,cell redox homeostasis | GO:0046983,protein dimerization activity | GO:0055114,oxidation-reduction process		BR_1	DA_1	824.718	2030.04	-1.10249	7.35e-05	down
CsGy3G042420	GTP-binding-like protein	IPR006073,50S ribosome-binding GTPase	GO:0005525,GTP binding		BR_1	DA_1	677.31	1077.19	-0.59836	0.0122041	down
CsGy6G012750	peroxiredoxin-2F, mitochondrial		GO:0005623,cell | GO:0016491,oxidoreductase activity | GO:0045454,cell redox homeostasis | GO:0055114,oxidation-reduction process		BR_1	DA_1	779.739	1320.04	-0.637307	0.0252333	down
CsGy2G010220	Methionine aminopeptidase	IPR000994,Metallopeptidase family M24	GO:0006508,proteolysis | GO:0046872,metal ion binding | GO:0070006,metalloaminopeptidase activity | GO:0070084,protein initiator methionine removal		BR_1	DA_1	729.037	1696.13	-1.01627	0.000413898	down
CsGy5G000880	Ribosomal protein L6	IPR020040,Ribosomal protein L6 | IPR020040,Ribosomal protein L6	GO:0003735,structural constituent of ribosome | GO:0005840,ribosome | GO:0006412,translation | GO:0019843,rRNA binding		BR_1	DA_1	8541.64	13599.2	-0.611792	0.00537308	down
CsGy3G004870	Trigger factor, putative	IPR008881,Bacterial trigger factor protein (TF) | IPR008880,Bacterial trigger factor protein (TF) C-terminus	GO:0006457,protein folding | GO:0015031,protein transport		BR_1	DA_1	4022.78	6069.2	-0.528569	0.0286478	down
CsGy3G009720	tRNA 2'-phosphotransferase 1	IPR002745,RNA 2'-phosphotransferase, Tpt1 / KptA family	GO:0006388,tRNA splicing, via endonucleolytic cleavage and ligation | GO:0016772,transferase activity, transferring phosphorus-containing groups		BR_1	DA_1	256.332	409.558	-0.578328	0.0341443	down
CsGy7G005320	Glycosyltransferase	IPR002213,UDP-glucoronosyl and UDP-glucosyl transferase	GO:0008152,metabolic process | GO:0016758,transferase activity, transferring hexosyl groups		BR_1	DA_1	24.6983	103.171	-1.11398	0.00385791	down
CsGy3G010200	Ribosomal protein L5	IPR031310,Ribosomal protein L5 | IPR031309,ribosomal L5P family C-terminus	GO:0003735,structural constituent of ribosome | GO:0005840,ribosome | GO:0006412,translation		BR_1	DA_1	6418.21	9642.17	-0.514704	0.0434877	down
CsGy4G020170	Ribosomal protein S8	IPR000630,Ribosomal protein S8	GO:0003735,structural constituent of ribosome | GO:0005840,ribosome | GO:0006412,translation		BR_1	DA_1	6162.17	10407.6	-0.684548	0.00254898	down
CsGy4G001930	Homoserine O-acetyltransferase		GO:0016021,integral component of membrane		BR_1	DA_1	272.207	430.139	-0.556407	0.048704	down
CsGy1G015520	Inositol-1-monophosphatase	IPR000760,Inositol monophosphatase family	GO:0006021,inositol biosynthetic process | GO:0007165,signal transduction | GO:0008934,inositol monophosphate 1-phosphatase activity | GO:0046854,phosphatidylinositol phosphorylation | GO:0046855,inositol phosphate dephosphorylation | GO:0046872,metal ion binding | GO:0052832,inositol monophosphate 3-phosphatase activity | GO:0052833,inositol monophosphate 4-phosphatase activity		BR_1	DA_1	764.865	1507.56	-0.794964	0.00859546	down
CsGy5G025870	probable aspartyl aminopeptidase isoform X1	IPR001948,Aminopeptidase I zinc metalloprotease (M18) | IPR001948,Aminopeptidase I zinc metalloprotease (M18) | IPR001948,Aminopeptidase I zinc metalloprotease (M18)	GO:0006508,proteolysis | GO:0008270,zinc ion binding | GO:0009570,chloroplast stroma | GO:0070006,metalloaminopeptidase activity		BR_1	DA_1	559.977	1040.18	-0.75373	0.00731551	down
CsGy3G037380	peptidyl-prolyl cis-trans isomerase CYP38, chloroplastic	IPR002130,Cyclophilin type peptidyl-prolyl cis-trans isomerase/CLD	GO:0000413,protein peptidyl-prolyl isomerization | GO:0003755,peptidyl-prolyl cis-trans isomerase activity		BR_1	DA_1	3928.05	7138.35	-0.731599	0.00839519	down
CsGy4G022340	protein WEAK CHLOROPLAST MOVEMENT UNDER BLUE LIGHT 1-like	IPR008545,Weak chloroplast movement under blue light			BR_1	DA_1	397.49	757.259	-0.81177	0.00164891	down
CsGy4G019690	fructokinase-like 2, chloroplastic	IPR004977,S25 ribosomal protein | IPR011611,pfkB family carbohydrate kinase	GO:0000427,plastid-encoded plastid RNA polymerase complex | GO:0006355,regulation of transcription, DNA-templated | GO:0009658,chloroplast organization | GO:0009662,etioplast organization | GO:0016301,kinase activity | GO:0016310,phosphorylation | GO:0042644,chloroplast nucleoid | GO:0042793,plastid transcription		BR_1	DA_1	2693.77	4168.42	-0.563222	0.018076	down
CsGy2G000810	cytochrome B5-like protein	IPR001199,Cytochrome b5-like Heme/Steroid binding domain	GO:0016021,integral component of membrane | GO:0020037,heme binding | GO:0046872,metal ion binding		BR_1	DA_1	193.385	360.145	-0.686775	0.0359644	down
CsGy1G003870	CHY zinc finger protein	IPR008913,CHY zinc finger | IPR012312,Hemerythrin HHE cation binding domain | IPR012312,Hemerythrin HHE cation binding domain | IPR012312,Hemerythrin HHE cation binding domain	GO:0005506,iron ion binding | GO:0005634,nucleus | GO:0008270,zinc ion binding | GO:0010106,cellular response to iron ion starvation | GO:0016567,protein ubiquitination | GO:0060586,multicellular organismal iron ion homeostasis | GO:0061630,ubiquitin protein ligase activity		BR_1	DA_1	270.18	656.121	-0.895201	0.0116611	down
CsGy5G017130	Methionine--tRNA ligase	IPR015413,tRNA synthetases class I (M) | IPR015413,tRNA synthetases class I (M)	GO:0004825,methionine-tRNA ligase activity | GO:0005524,ATP binding | GO:0005739,mitochondrion | GO:0006431,methionyl-tRNA aminoacylation | GO:0009570,chloroplast stroma		BR_1	DA_1	703.663	1055.22	-0.515261	0.0393593	down
CsGy3G039080	F-box/LRR-repeat protein 13-like				BR_1	DA_1	153.637	286.895	-0.726486	0.0177237	down
CsGy6G020360	Phytochrome A	IPR003018,GAF domain | IPR003594,Histidine kinase-, DNA gyrase B-, and HSP90-like ATPase | IPR013515,Phytochrome region | IPR013767,PAS fold | IPR013767,PAS fold | IPR013654,PAS fold	GO:0000155,phosphorelay sensor kinase activity | GO:0000160,phosphorelay signal transduction system | GO:0003729,mRNA binding | GO:0005737,cytoplasm | GO:0006355,regulation of transcription, DNA-templated | GO:0009584,detection of visible light | GO:0009585,red, far-red light phototransduction | GO:0009630,gravitropism | GO:0009638,phototropism | GO:0009640,photomorphogenesis | GO:0010018,far-red…		BR_1	DA_1	1400.25	2103.21	-0.528517	0.0228333	down
CsGy3G022630	GDSL esterase/lipase	IPR007828,Myo-inositol oxygenase | IPR001087,GDSL-like Lipase/Acylhydrolase	GO:0005506,iron ion binding | GO:0005737,cytoplasm | GO:0016788,hydrolase activity, acting on ester bonds | GO:0019310,inositol catabolic process | GO:0050113,inositol oxygenase activity | GO:0055114,oxidation-reduction process		BR_1	DA_1	4394.18	9011.63	-0.804371	0.0127216	down
CsGy4G008780	Chlororespiratory reduction 7	IPR021954,Protein CHLORORESPIRATORY REDUCTION 7	GO:0009570,chloroplast stroma | GO:0010275,NAD(P)H dehydrogenase complex assembly | GO:0016020,membrane		BR_1	DA_1	239.112	455.629	-0.691832	0.0410031	down
CsGy2G023660	Sister chromatid cohesion protein PDS5 homolog B-B				BR_1	DA_1	2113.03	3302.72	-0.575567	0.0160825	down
CsGy4G016350	DNA repair protein recA homolog 2, mitochondrial isoform X1	IPR013765,recA bacterial DNA recombination protein	GO:0000150,recombinase activity | GO:0000400,four-way junction DNA binding | GO:0000730,DNA recombinase assembly | GO:0003690,double-stranded DNA binding | GO:0003697,single-stranded DNA binding | GO:0004520,endodeoxyribonuclease activity | GO:0005524,ATP binding | GO:0006312,mitotic recombination | GO:0008094,DNA-dependent ATPase activity | GO:0010212,response to ionizing radiation | GO:0042148,…		BR_1	DA_1	547.87	861.65	-0.570277	0.0270403	down
CsGy4G013600	Pentatricopeptide repeat-containing protein	IPR002885,PPR repeat family | IPR002885,PPR repeat family | IPR033443,Pentacotripeptide-repeat region of PRORP | IPR002885,PPR repeat | IPR002885,PPR repeat			BR_1	DA_1	2518.99	4228.32	-0.60412	0.0475926	down
CsGy3G023400	Shikimate kinase	IPR031322,Shikimate kinase	GO:0016301,kinase activity | GO:0016310,phosphorylation		BR_1	DA_1	1839.53	3293.15	-0.743155	0.00269955	down
CsGy1G026450	light-inducible protein CPRF2-like	IPR004827,bZIP transcription factor | IPR020983,Basic leucine-zipper C terminal | IPR020983,Basic leucine-zipper C terminal	GO:0003700,DNA binding transcription factor activity | GO:0006355,regulation of transcription, DNA-templated		BR_1	DA_1	138.101	403.843	-0.826756	0.0323716	down
CsGy6G017510	glycolipid transfer protein 3-like	IPR014830,Glycolipid transfer protein (GLTP)	GO:0005737,cytoplasm | GO:0120009,intermembrane lipid transfer | GO:0120013,intermembrane lipid transfer activity		BR_1	DA_1	48.8155	195.683	-1.42891	4.34e-05	down
CsGy4G020720	Proteasome subunit alpha type-4	IPR000426,Proteasome subunit A N-terminal signature | IPR001353,Proteasome subunit	GO:0004298,threonine-type endopeptidase activity | GO:0005634,nucleus | GO:0005737,cytoplasm | GO:0006511,ubiquitin-dependent protein catabolic process | GO:0019773,proteasome core complex, alpha-subunit complex		BR_1	DA_1	1031.54	2123	-0.919592	0.000221931	down
CsGy2G025120	ABC transporter family protein (ATP-binding component)	IPR003439,ABC transporter	GO:0005524,ATP binding | GO:0009941,chloroplast envelope | GO:0016020,membrane | GO:0016887,ATPase activity		BR_1	DA_1	644.565	1044.61	-0.593874	0.0307353	down
CsGy1G025300	probable protein phosphatase 2C 34	IPR000077,Ribosomal L39 protein | IPR001932,Protein phosphatase 2C	GO:0004722,protein serine/threonine phosphatase activity | GO:0006470,protein dephosphorylation		BR_1	DA_1	4176.81	5921.95	-0.458108	0.0394097	down
CsGy2G025040	lipid phosphate phosphatase 2-like isoform X1	IPR000326,PAP2 superfamily	GO:0016021,integral component of membrane		BR_1	DA_1	1678.97	2951.4	-0.716321	0.00443395	down
CsGy2G020670	Chaperone protein HtpG	IPR003594,Histidine kinase-, DNA gyrase B-, and HSP90-like ATPase | IPR001404,Hsp90 protein	GO:0005524,ATP binding | GO:0006457,protein folding | GO:0006950,response to stress | GO:0051082,unfolded protein binding		BR_1	DA_1	3455.36	6072.83	-0.655419	0.0325157	down
CsGy7G002130	Ankyrin repeat domain-containing protein 2B				BR_1	DA_1	1348.29	2100.2	-0.547456	0.0439398	down
CsGy6G019010	uvrB/uvrC motif-containing protein	IPR001943,UvrB/uvrC motif | IPR011722,Hemimethylated DNA-binding protein YccV like	GO:0003677,DNA binding | GO:0009840,chloroplastic endopeptidase Clp complex		BR_1	DA_1	972.16	1778.37	-0.7311	0.0102123	down
CsGy1G015300	PsbP-domain protein 1	IPR002683,PsbP	GO:0005509,calcium ion binding | GO:0009654,photosystem II oxygen evolving complex | GO:0015979,photosynthesis | GO:0019898,extrinsic component of membrane		BR_1	DA_1	464.263	949.61	-0.91312	0.000226064	down
CsGy6G001160	Serine/threonine protein phosphatase 2A regulatory subunit	IPR002554,Protein phosphatase 2A regulatory B subunit (B56 family)	GO:0000159,protein phosphatase type 2A complex | GO:0007165,signal transduction | GO:0019888,protein phosphatase regulator activity | GO:0043666,regulation of phosphoprotein phosphatase activity		BR_1	DA_1	898.071	1575.26	-0.702564	0.00772491	down
CsGy6G026650	LOW QUALITY PROTEIN: ABC transporter F family member 5	IPR003439,ABC transporter | IPR003439,ABC transporter | IPR032781,ABC transporter	GO:0005524,ATP binding | GO:0016887,ATPase activity		BR_1	DA_1	2928.09	4575.67	-0.549014	0.0458842	down
CsGy6G031150	Histone H1	IPR005818,linker histone H1 and H5 family	GO:0000786,nucleosome | GO:0003677,DNA binding | GO:0005634,nucleus | GO:0006334,nucleosome assembly | GO:0009414,response to water deprivation		BR_1	DA_1	3850.97	7441.98	-0.827146	0.00149393	down
CsGy1G027490	DUF3511 domain protein (DUF3511)	IPR021899,Domain of unknown function (DUF3511)			BR_1	DA_1	322.046	529.1	-0.588846	0.0471902	down
CsGy3G044800	Transcription factor IIIB 90 kDa subunit				BR_1	DA_1	382.85	714.769	-0.761332	0.00660742	down
CsGy3G031790	Peptidylprolyl isomerase		GO:0000413,protein peptidyl-prolyl isomerization | GO:0003755,peptidyl-prolyl cis-trans isomerase activity | GO:0009535,chloroplast thylakoid membrane		BR_1	DA_1	1597.8	3316.37	-0.836622	0.00757609	down
CsGy3G038120	Pentatricopeptide repeat (PPR) superfamily protein	IPR002885,Pentatricopeptide repeat domain | IPR002885,PPR repeat family | IPR002885,PPR repeat family | IPR002885,PPR repeat family	GO:0003723,RNA binding | GO:0004519,endonuclease activity | GO:0009451,RNA modification | GO:0043231,intracellular membrane-bounded organelle | GO:0090305,nucleic acid phosphodiester bond hydrolysis		BR_1	DA_1	242.524	448.09	-0.757465	0.00554862	down
CsGy3G022990	photosystem I reaction center subunit VI, chloroplastic	IPR004928,Photosystem I reaction centre subunit VI	GO:0009538,photosystem I reaction center | GO:0015979,photosynthesis		BR_1	DA_1	13400.4	20254.4	-0.539587	0.017378	down
CsGy5G019010	NAD(P)H-quinone oxidoreductase subunit L	IPR019654,NADH dehydrogenase transmembrane subunit	GO:0009535,chloroplast thylakoid membrane | GO:0010258,NADH dehydrogenase complex (plastoquinone) assembly | GO:0010598,NAD(P)H dehydrogenase complex (plastoquinone) | GO:0016021,integral component of membrane | GO:0016655,oxidoreductase activity, acting on NAD(P)H, quinone or similar compound as acceptor | GO:0055114,oxidation-reduction process		BR_1	DA_1	1226.08	2661.76	-0.901954	0.00321133	down
CsGy2G011740	N-acetyl-gamma-glutamyl-phosphate reductase	IPR012280,Semialdehyde dehydrogenase, dimerisation domain | IPR000534,Semialdehyde dehydrogenase, NAD binding domain	GO:0003942,N-acetyl-gamma-glutamyl-phosphate reductase activity | GO:0005737,cytoplasm | GO:0006526,arginine biosynthetic process | GO:0046983,protein dimerization activity | GO:0051287,NAD binding | GO:0055114,oxidation-reduction process		BR_1	DA_1	379.7	588.803	-0.545511	0.0415376	down
CsGy2G008350	Beta-glucosidase	IPR001360,Glycosyl hydrolase family 1	GO:0005829,cytosol | GO:0008422,beta-glucosidase activity | GO:0009866,induced systemic resistance, ethylene mediated signaling pathway | GO:0019748,secondary metabolic process | GO:0030245,cellulose catabolic process | GO:0071281,cellular response to iron ion | GO:0071732,cellular response to nitric oxide | GO:0102483,scopolin beta-glucosidase activity | GO:1990641,response to iron ion starvation		BR_1	DA_1	418.145	693.384	-0.598924	0.0433633	down
CsGy1G023130	Maternal effect embryo arrest 59				BR_1	DA_1	2435.97	5012.53	-0.717413	0.0453412	down
CsGy3G028560	Homeobox-leucine zipper protein ATHB-5	IPR001356,Homeobox domain	GO:0005886,plasma membrane | GO:0006979,response to oxidative stress | GO:0009555,pollen development | GO:0016021,integral component of membrane		BR_1	DA_1	181.141	328.05	-0.663899	0.0396721	down
CsGy4G014540	Proteasome subunit alpha type-4	IPR001353,Proteasome subunit | IPR000426,Proteasome subunit A N-terminal signature	GO:0004298,threonine-type endopeptidase activity | GO:0005634,nucleus | GO:0005737,cytoplasm | GO:0006511,ubiquitin-dependent protein catabolic process | GO:0019773,proteasome core complex, alpha-subunit complex		BR_1	DA_1	371.179	732.173	-0.824636	0.00352571	down
CsGy4G024470	Pentatricopeptide repeat-containing protein At4g31850, chloroplastic	IPR002885,Pentatricopeptide repeat domain | IPR002885,Pentatricopeptide repeat domain | IPR002885,Pentatricopeptide repeat domain | IPR002885,PPR repeat family | IPR002885,PPR repeat family | IPR002885,PPR repeat family | IPR002885,PPR repeat family | IPR002885,PPR repeat family | IPR002885,PPR repeat family | IPR002885,PPR repeat family | IPR002885,PPR repeat family | IPR002885,PPR repeat | IPR0…	GO:0003723,RNA binding | GO:0004519,endonuclease activity | GO:0009451,RNA modification | GO:0043231,intracellular membrane-bounded organelle		BR_1	DA_1	0	26.9458	-1.04652	0.00248887	down
CsGy6G027570	Remorin family protein	IPR005516,Remorin, C-terminal region	GO:0005886,plasma membrane | GO:0009507,chloroplast		BR_1	DA_1	497.258	761.545	-0.532858	0.0428367	down
CsGy3G013760	Glutamine synthetase	IPR008146,Glutamine synthetase, catalytic domain | IPR008390,AWPM-19-like family | IPR008147,Glutamine synthetase, beta-Grasp domain	GO:0004356,glutamate-ammonia ligase activity | GO:0005524,ATP binding | GO:0006542,glutamine biosynthetic process | GO:0016021,integral component of membrane		BR_1	DA_1	12917.6	18967.1	-0.490774	0.0466071	down
CsGy1G029370	beta-glucosidase 12-like	IPR001360,Glycosyl hydrolase family 1	GO:0004553,hydrolase activity, hydrolyzing O-glycosyl compounds | GO:0005975,carbohydrate metabolic process		BR_1	DA_1	31.061	78.0133	-0.824941	0.027982	down
CsGy7G018140	ribulose bisphosphate carboxylase/oxygenase activase, chloroplastic	IPR003959,ATPase family associated with various cellular activities (AAA)	GO:0005524,ATP binding | GO:0009535,chloroplast thylakoid membrane | GO:0016787,hydrolase activity		BR_1	DA_1	677.609	1172.83	-0.639591	0.0361069	down
CsGy3G007720	rho GTPase-activating protein 5	IPR000198,RhoGAP domain | IPR000095,P21-Rho-binding domain	GO:0007165,signal transduction		BR_1	DA_1	746.455	1274.87	-0.682478	0.00596295	down
CsGy6G021520	protein RETICULATA-RELATED 1, chloroplastic	IPR021825,Protein RETICULATA-related	GO:0005739,mitochondrion | GO:0009706,chloroplast inner membrane		BR_1	DA_1	3103.03	4859.82	-0.58734	0.00889688	down
CsGy1G004530	NADH:ubiquinone reductase (H(+)-translocating)		GO:0008137,NADH dehydrogenase (ubiquinone) activity | GO:0016021,integral component of membrane | GO:0055114,oxidation-reduction process		BR_1	DA_1	837.706	1384.05	-0.616743	0.0250997	down
CsGy3G006060	peptidyl-prolyl cis-trans isomerase CYP37, chloroplastic	IPR002130,Cyclophilin type peptidyl-prolyl cis-trans isomerase/CLD	GO:0000413,protein peptidyl-prolyl isomerization | GO:0003755,peptidyl-prolyl cis-trans isomerase activity		BR_1	DA_1	1783.24	2760.78	-0.546997	0.0374847	down
CsGy4G016880	Aldehyde dehydrogenase	IPR015590,Aldehyde dehydrogenase family	GO:0004030,aldehyde dehydrogenase [NAD(P)+] activity | GO:0006081,cellular aldehyde metabolic process | GO:0055114,oxidation-reduction process		BR_1	DA_1	869.678	1324.17	-0.535049	0.03261	down
CsGy6G031750	Ankyrin repeat domain-containing protein, chloroplastic	IPR020683,Ankyrin repeats (3 copies)	GO:0009507,chloroplast		BR_1	DA_1	486.186	844.107	-0.704798	0.00426484	down
CsGy7G011030	50S ribosomal protein L21	IPR028909,Ribosomal prokaryotic L21 protein	GO:0003723,RNA binding | GO:0003735,structural constituent of ribosome | GO:0005634,nucleus | GO:0005840,ribosome | GO:0006412,translation | GO:0009409,response to cold | GO:0009570,chloroplast stroma | GO:0009658,chloroplast organization | GO:0009793,embryo development ending in seed dormancy | GO:0009941,chloroplast envelope | GO:0010027,thylakoid membrane organization		BR_1	DA_1	4674.28	8018.13	-0.68357	0.00701478	down
CsGy7G016890	Polyketide cyclase/dehydrase and lipid transport superfamily protein	IPR005031,Polyketide cyclase / dehydrase and lipid transport			BR_1	DA_1	151.379	293.172	-0.708315	0.0362195	down
CsGy7G000380	NAD(P)-linked oxidoreductase superfamily protein	IPR023210,Aldo/keto reductase family | IPR023210,Aldo/keto reductase family	GO:0050088,mannose-6-phosphate 6-reductase activity | GO:0055114,oxidation-reduction process		BR_1	DA_1	1900.74	4279.28	-0.991544	0.000377817	down
CsGy3G006710	2-C-methyl-D-erythritol 4-phosphate cytidylyltransferase	IPR034683,2-C-methyl-D-erythritol 4-phosphate cytidylyltransferase	GO:0008299,isoprenoid biosynthetic process | GO:0050518,2-C-methyl-D-erythritol 4-phosphate cytidylyltransferase activity		BR_1	DA_1	916.537	1822.19	-0.850568	0.00166526	down
CsGy2G019350	Thioredoxin superfamily protein, putative	IPR013766,Thioredoxin	GO:0005623,cell | GO:0045454,cell redox homeostasis		BR_1	DA_1	165.566	272.832	-0.588689	0.0491243	down
CsGy7G020170	O-fucosyltransferase family protein	IPR019378,GDP-fucose protein O-fucosyltransferase	GO:0006004,fucose metabolic process | GO:0016757,transferase activity, transferring glycosyl groups		BR_1	DA_1	4022.28	8073.33	-0.837522	0.00373904	down
CsGy6G017380	putative ubiquitin-conjugating enzyme E2 39	IPR000608,Ubiquitin-conjugating enzyme			BR_1	DA_1	50.3275	181.779	-0.800616	0.0376295	down
CsGy3G001340	syntaxin-22	IPR006011,Syntaxin-like protein | IPR000727,SNARE domain	GO:0000149,SNARE binding | GO:0005484,SNAP receptor activity | GO:0006886,intracellular protein transport | GO:0006906,vesicle fusion | GO:0012505,endomembrane system | GO:0016021,integral component of membrane | GO:0031201,SNARE complex | GO:0048278,vesicle docking		BR_1	DA_1	820.651	1275.26	-0.543402	0.0469108	down
CsGy2G020760	general regulatory factor 11	IPR023410,14-3-3 protein	GO:0019904,protein domain specific binding		BR_1	DA_1	507.578	1016.13	-0.860976	0.0013486	down
CsGy1G020140	ABC transporter I family member 6, chloroplastic	IPR003439,ABC transporter	GO:0005524,ATP binding | GO:0009570,chloroplast stroma | GO:0009793,embryo development ending in seed dormancy | GO:0010027,thylakoid membrane organization | GO:0042626,ATPase activity, coupled to transmembrane movement of substances | GO:0055085,transmembrane transport		BR_1	DA_1	985.994	2426.58	-1.10641	5.83e-05	down
CsGy7G018780	post-illumination chlorophyll fluorescence increase		GO:0009570,chloroplast stroma | GO:0009579,thylakoid | GO:0010478,chlororespiration		BR_1	DA_1	1411.3	3139.39	-0.882106	0.00724797	down
CsGy3G031550	Glycosyltransferase	IPR002213,UDP-glucoronosyl and UDP-glucosyl transferase	GO:0008152,metabolic process | GO:0016758,transferase activity, transferring hexosyl groups		BR_1	DA_1	146.579	362.906	-0.769016	0.0436537	down
CsGy7G010250	Unknown Protein				BR_1	DA_1	421.524	842.548	-0.855559	0.00164814	down
CsGy4G019830	DnaJ/Hsp40 cysteine-rich domain superfamily protein isoform 2				BR_1	DA_1	141.134	299.962	-0.851171	0.00755906	down
CsGy1G005520	Ribulose-phosphate 3-epimerase	IPR000056,Ribulose-phosphate 3 epimerase family	GO:0005975,carbohydrate metabolic process | GO:0016857,racemase and epimerase activity, acting on carbohydrates and derivatives		BR_1	DA_1	7462.57	17271.7	-1.01324	0.000399992	down
CsGy1G014740	NF-kappa-B inhibitor-like protein				BR_1	DA_1	1766.13	3780.46	-0.893662	0.00303694	down
CsGy4G020860	receptor-like serine/threonine-protein kinase At1g78530	IPR001245,Protein tyrosine kinase	GO:0004674,protein serine/threonine kinase activity | GO:0005524,ATP binding | GO:0006468,protein phosphorylation | GO:0016021,integral component of membrane		BR_1	DA_1	477.813	956.983	-0.867413	0.00104974	down
CsGy1G017830	Omega-6 fatty acid desaturase	IPR005804,Fatty acid desaturase	GO:0006629,lipid metabolic process | GO:0016021,integral component of membrane		BR_1	DA_1	1864.03	4058.52	-0.992859	6.14e-05	down
CsGy6G031850	IST1-like protein	IPR005061,Regulator of Vps4 activity in the MVB pathway	GO:0015031,protein transport		BR_1	DA_1	444.743	782.465	-0.655215	0.0329934	down
CsGy6G023540	NAD(P)-binding Rossmann-fold superfamily protein	IPR001509,NAD dependent epimerase/dehydratase family	GO:0003824,catalytic activity | GO:0050662,coenzyme binding		BR_1	DA_1	1252.75	2003.74	-0.602836	0.012925	down
CsGy7G013540	Charged multivesicular body protein 2a, putative	IPR005024,Snf7	GO:0007034,vacuolar transport		BR_1	DA_1	357.507	727.241	-0.838461	0.00500676	down
CsGy4G008770	Hydroxyproline-rich glycoprotein family protein				BR_1	DA_1	993.218	2654.04	-1.1323	0.000264863	down
CsGy6G011230	ATP-dependent zinc metalloprotease FTSH 12, chloroplastic	IPR003959,ATPase family associated with various cellular activities (AAA) | IPR000642,Peptidase family M41	GO:0004222,metalloendopeptidase activity | GO:0005524,ATP binding | GO:0005739,mitochondrion | GO:0006508,proteolysis | GO:0009941,chloroplast envelope | GO:0016021,integral component of membrane		BR_1	DA_1	658.933	1318.7	-0.830408	0.00433019	down
CsGy6G021450	tRNA-2-methylthio-N(6)-dimethylallyladenosine synthase	IPR013848,Uncharacterized protein family UPF0004 | IPR007197,Radical SAM superfamily | IPR002792,TRAM domain	GO:0005737,cytoplasm | GO:0006400,tRNA modification | GO:0016740,transferase activity | GO:0051539,4 iron, 4 sulfur cluster binding		BR_1	DA_1	1445.38	2866.45	-0.858273	0.00102445	down
CsGy6G035780	50S ribosomal protein L14	IPR000218,Ribosomal protein L14p/L23e	GO:0003735,structural constituent of ribosome | GO:0006412,translation | GO:0015934,large ribosomal subunit		BR_1	DA_1	311.836	575.751	-0.756489	0.00551458	down
CsGy3G016260	ATP-dependent Clp protease ATP-binding subunit CLPT1, chloroplastic-like	IPR004176,Clp amino terminal domain, pathogenicity island component | IPR004176,Clp amino terminal domain, pathogenicity island component	GO:0005524,ATP binding | GO:0006508,proteolysis | GO:0008233,peptidase activity | GO:0009570,chloroplast stroma | GO:0009579,thylakoid | GO:0009941,chloroplast envelope		BR_1	DA_1	3133.36	5713.05	-0.788612	0.000375668	down
CsGy3G000950	ATP-dependent Clp protease proteolytic subunit	IPR023562,Clp protease	GO:0004252,serine-type endopeptidase activity | GO:0006508,proteolysis		BR_1	DA_1	3939.06	6327.21	-0.614684	0.00850349	down
CsGy6G018420	Copper transporter	IPR007274,Ctr copper transporter family	GO:0005375,copper ion transmembrane transporter activity | GO:0016021,integral component of membrane | GO:0035434,copper ion transmembrane transport		BR_1	DA_1	301.133	510.037	-0.626939	0.0331101	down
CsGy1G026080	Glutathione synthetase	IPR005615,Eukaryotic glutathione synthase, ATP binding domain | IPR004887,Eukaryotic glutathione synthase	GO:0000287,magnesium ion binding | GO:0004190,aspartic-type endopeptidase activity | GO:0004363,glutathione synthase activity | GO:0005524,ATP binding | GO:0006508,proteolysis | GO:0006750,glutathione biosynthetic process | GO:0042803,protein homodimerization activity | GO:0043295,glutathione binding		BR_1	DA_1	559.99	990.713	-0.696252	0.0127885	down
CsGy3G004020	O-methyltransferase 2	IPR001077,O-methyltransferase	GO:0008171,O-methyltransferase activity | GO:0032259,methylation		BR_1	DA_1	221.395	618.971	-1.13374	0.000547096	down
CsGy6G024780	subtilisin-like protease SBT4.15	IPR000209,Subtilase family	GO:0004252,serine-type endopeptidase activity | GO:0006508,proteolysis		BR_1	DA_1	39.4068	102.712	-0.891474	0.0161455	down
CsGy3G023760	major pollen allergen Ole e 1-like				BR_1	DA_1	1543.93	2571.15	-0.607414	0.0390212	down
CsGy6G006680	trigger factor-like isoform X1		GO:0006457,protein folding | GO:0015031,protein transport		BR_1	DA_1	716.836	1665.66	-1.05356	6.47e-05	down
CsGy3G007590	elongation factor				BR_1	DA_1	421.381	629.036	-0.505505	0.0494507	down
CsGy3G018150	CBS domain-containing protein CBSX1, chloroplastic-like	IPR000644,CBS domain | IPR000644,CBS domain	GO:0009570,chloroplast stroma | GO:0045454,cell redox homeostasis		BR_1	DA_1	1188.23	1767.56	-0.515033	0.02765	down
CsGy3G037540	ADP-ribosylation factor 1	IPR006689,ADP-ribosylation factor family	GO:0005525,GTP binding | GO:0005794,Golgi apparatus		BR_1	DA_1	1474.87	2395.61	-0.583829	0.0426587	down
CsGy3G007990	exportin-2	IPR001494,Importin-beta N-terminal domain | IPR013713,Cse1 | IPR005043,CAS/CSE protein, C-terminus	GO:0005634,nucleus | GO:0006886,intracellular protein transport | GO:0008536,Ran GTPase binding		BR_1	DA_1	405.393	634.494	-0.562268	0.0307607	down
CsGy1G008410	Iron-sulfur cluster assembly protein	IPR002871,NifU-like N terminal domain | IPR002871,NifU-like N terminal domain	GO:0005506,iron ion binding | GO:0005759,mitochondrial matrix | GO:0016226,iron-sulfur cluster assembly | GO:0051537,2 iron, 2 sulfur cluster binding		BR_1	DA_1	1579.88	2792.1	-0.699004	0.0113699	down
CsGy4G016500	50S ribosomal protein L1	IPR028364,Ribosomal protein L1p/L10e family	GO:0003723,RNA binding | GO:0003735,structural constituent of ribosome | GO:0006412,translation | GO:0015934,large ribosomal subunit | GO:0016021,integral component of membrane		BR_1	DA_1	121.464	332.913	-1.16024	0.000183592	down
CsGy3G026080	Tetratricopeptide repeat (TPR)-like superfamily protein isoform 1		GO:0016021,integral component of membrane		BR_1	DA_1	811.046	1512.25	-0.75511	0.00784135	down
CsGy7G006520	E3 ubiquitin-protein ligase RLIM	IPR001841,Ring finger domain	GO:0016874,ligase activity		BR_1	DA_1	569.594	855.989	-0.518195	0.0387667	down
CsGy1G019220	probable sulfate transporter 3.5	IPR002645,STAS domain | IPR011547,Sulfate permease family	GO:0008271,secondary active sulfate transmembrane transporter activity | GO:0016021,integral component of membrane | GO:1902358,sulfate transmembrane transport		BR_1	DA_1	20.3581	60.1863	-0.849924	0.0274473	down
CsGy2G001010	protein CASEIN KINASE I-LIKE 3-like	IPR000719,Protein kinase domain	GO:0004674,protein serine/threonine kinase activity | GO:0005524,ATP binding | GO:0006468,protein phosphorylation		BR_1	DA_1	258.813	505.615	-0.812716	0.00409808	down
CsGy3G011030	plastid transcriptionally active 5	IPR002477,Putative peptidoglycan binding domain	GO:0000427,plastid-encoded plastid RNA polymerase complex | GO:0003756,protein disulfide isomerase activity | GO:0006355,regulation of transcription, DNA-templated | GO:0009408,response to heat | GO:0009416,response to light stimulus | GO:0009508,plastid chromosome | GO:0009535,chloroplast thylakoid membrane | GO:0009658,chloroplast organization | GO:0009941,chloroplast envelope | GO:0042644,chlo…		BR_1	DA_1	1797.22	3108.94	-0.663396	0.0198372	down
CsGy5G006280	ethylene-responsive transcription factor RAP2-7	IPR001471,AP2 domain	GO:0003677,DNA binding | GO:0003700,DNA binding transcription factor activity | GO:0005634,nucleus | GO:0006355,regulation of transcription, DNA-templated | GO:0007275,multicellular organism development		BR_1	DA_1	567.583	2086.67	-1.60993	2.8e-09	down
CsGy5G022040	signal recognition particle receptor subunit beta-like	IPR019009,Signal recognition particle receptor beta subunit	GO:0005525,GTP binding | GO:0005622,intracellular | GO:0016021,integral component of membrane		BR_1	DA_1	944.01	1431.26	-0.537559	0.023545	down
CsGy6G018180	hypothetical protein	IPR008479,Protein of unknown function (DUF760) | IPR008479,Protein of unknown function (DUF760)			BR_1	DA_1	1478.93	2198.13	-0.512229	0.030329	down
CsGy5G022640	structural polyprotein		GO:0016021,integral component of membrane		BR_1	DA_1	95.1419	181.565	-0.721037	0.0259382	down
CsGy4G009230	protein DMR6-LIKE OXYGENASE 2-like	IPR026992,non-haem dioxygenase in morphine synthesis N-terminal | IPR005123,2OG-Fe(II) oxygenase superfamily	GO:0016491,oxidoreductase activity | GO:0046872,metal ion binding | GO:0055114,oxidation-reduction process		BR_1	DA_1	99.6735	361.091	-1.39854	2.75e-05	down
CsGy5G006770	50S ribosomal protein L23	IPR013025,Ribosomal protein L23 | IPR005633,Ribosomal protein L23, N-terminal domain	GO:0003735,structural constituent of ribosome | GO:0005840,ribosome | GO:0006412,translation		BR_1	DA_1	5060.27	7480.89	-0.511854	0.0225999	down
CsGy7G014920	non-structural protein				BR_1	DA_1	155.897	337.64	-0.801154	0.0211906	down
CsGy3G042330	protein AIG2-like	IPR009288,Gamma-glutamyl cyclotransferase, AIG2-like | IPR009288,Gamma-glutamyl cyclotransferase, AIG2-like			BR_1	DA_1	294.297	533.168	-0.733205	0.00719514	down
CsGy5G006270	sporulation protein RMD1	IPR003734,Uncharacterised ACR, YagE family COG1723			BR_1	DA_1	239.126	500.831	-0.813506	0.0133812	down
CsGy6G031800	Unknown Protein				BR_1	DA_1	249.802	387.245	-0.542563	0.0452481	down
CsGy6G023140	Calcium-dependent protein kinase 17	IPR002048,EF-hand domain | IPR002048,EF-hand domain pair | IPR000297,PPIC-type PPIASE domain | IPR000719,Protein kinase domain	GO:0004672,protein kinase activity | GO:0005509,calcium ion binding | GO:0005524,ATP binding | GO:0006468,protein phosphorylation		BR_1	DA_1	1320.55	2517.19	-0.800086	0.00292502	down
CsGy4G019050	Thioredoxin	IPR013766,Thioredoxin	GO:0005623,cell | GO:0006662,glycerol ether metabolic process | GO:0015035,protein disulfide oxidoreductase activity | GO:0045454,cell redox homeostasis | GO:0055114,oxidation-reduction process		BR_1	DA_1	526.457	1225.41	-1.01481	0.000452086	down
CsGy5G020850	cytochrome oxidase assembly protein		GO:0016021,integral component of membrane		BR_1	DA_1	199.549	328.868	-0.605146	0.033439	down
CsGy3G015320	stress-response A/B barrel domain-containing protein HS1	IPR013097,Stress responsive A/B Barrel Domain			BR_1	DA_1	382.123	1022.87	-1.17808	5.14e-05	down
CsGy4G013470	dicarboxylate transporter 1, chloroplastic	IPR001898,Sodium:sulfate symporter transmembrane region	GO:0005215,transporter activity | GO:0006814,sodium ion transport | GO:0016021,integral component of membrane | GO:0055085,transmembrane transport		BR_1	DA_1	680.473	1190.44	-0.700169	0.00772957	down
CsGy5G017090	Actin-depolymerizing factor 2	IPR002108,Cofilin/tropomyosin-type actin-binding protein	GO:0003779,actin binding | GO:0015629,actin cytoskeleton | GO:0030042,actin filament depolymerization | GO:0046983,protein dimerization activity		BR_1	DA_1	1269.5	2268.13	-0.7149	0.00901715	down
CsGy2G004020	microtubule-binding protein TANGLED		GO:0016020,membrane		BR_1	DA_1	92.3181	240.277	-0.85921	0.0219115	down
CsGy4G018300	Elongation factor 4	IPR013842,GTP-binding protein LepA C-terminus | IPR000640,Elongation factor G C-terminus	GO:0005488,binding | GO:0005739,mitochondrion		BR_1	DA_1	548.642	992.347	-0.707677	0.0155566	down
CsGy5G003660	40S ribosomal protein S13	IPR000589,Ribosomal protein S15 | IPR012606,Ribosomal S13/S15 N-terminal domain	GO:0003735,structural constituent of ribosome | GO:0005840,ribosome | GO:0006412,translation		BR_1	DA_1	4708.1	7139.32	-0.541925	0.0185553	down
CsGy3G023620	FCH and double SH3 domains 1				BR_1	DA_1	858.564	2176.66	-0.935836	0.00848832	down
CsGy2G005240	Ubiquitin carboxyl-terminal hydrolase 23	IPR001394,Ubiquitin carboxyl-terminal hydrolase	GO:0006511,ubiquitin-dependent protein catabolic process | GO:0016579,protein deubiquitination | GO:0036459,thiol-dependent ubiquitinyl hydrolase activity		BR_1	DA_1	1918.43	5099.01	-1.15427	0.000110417	down
CsGy4G022380	protein DCL, chloroplastic				BR_1	DA_1	1322.22	2274.37	-0.705565	0.00223319	down
CsGy3G000710	Translocase of chloroplast	IPR006703,AIG1 family	GO:0005525,GTP binding | GO:0006886,intracellular protein transport | GO:0009707,chloroplast outer membrane | GO:0015450,P-P-bond-hydrolysis-driven protein transmembrane transporter activity | GO:0016021,integral component of membrane | GO:0016787,hydrolase activity | GO:0042802,identical protein binding | GO:0046872,metal ion binding | GO:0071806,protein transmembrane transport		BR_1	DA_1	2034.85	3252.61	-0.576331	0.0362501	down
CsGy6G014550	Histone H4	IPR035425,Centromere kinetochore component CENP-T histone fold	GO:0000786,nucleosome | GO:0003677,DNA binding | GO:0005634,nucleus | GO:0006334,nucleosome assembly | GO:0006352,DNA-templated transcription, initiation | GO:0016021,integral component of membrane | GO:0046982,protein heterodimerization activity		BR_1	DA_1	2376.52	4386.75	-0.772432	0.00269734	down
CsGy3G016170	protein LOW PSII ACCUMULATION 2, chloroplastic		GO:0016021,integral component of membrane		BR_1	DA_1	243.77	504.374	-0.887673	0.00147194	down
CsGy6G000490	riboflavin biosynthesis protein PYRD, chloroplastic	IPR002125,Cytidine and deoxycytidylate deaminase zinc-binding region	GO:0008270,zinc ion binding | GO:0008835,diaminohydroxyphosphoribosylaminopyrimidine deaminase activity | GO:0009231,riboflavin biosynthetic process | GO:0009570,chloroplast stroma | GO:0055114,oxidation-reduction process		BR_1	DA_1	634.212	988.84	-0.568753	0.0201611	down
CsGy3G029480	OTU domain-containing protein At3g57810	IPR003323,OTU-like cysteine protease			BR_1	DA_1	1625.66	2899.16	-0.74208	0.00227897	down
CsGy4G003360	Transducin/WD40 repeat-like superfamily protein	IPR001680,WD domain, G-beta repeat			BR_1	DA_1	460.413	927.777	-0.885028	0.000551798	down
CsGy6G000850	sphingoid long-chain bases kinase 2, mitochondrial	IPR001206,Diacylglycerol kinase catalytic domain	GO:0003951,NAD+ kinase activity | GO:0016310,phosphorylation		BR_1	DA_1	567.909	900.786	-0.559597	0.0481252	down
CsGy1G014340	CBS domain-containing protein CBSX1, chloroplastic-like	IPR000644,CBS domain	GO:0009507,chloroplast | GO:0045454,cell redox homeostasis		BR_1	DA_1	1403.74	2763.74	-0.815017	0.00470255	down
CsGy6G008000	28 kDa ribonucleoprotein, chloroplastic	IPR000504,RNA recognition motif. (a.k.a. RRM, RBD, or RNP domain) | IPR000504,RNA recognition motif. (a.k.a. RRM, RBD, or RNP domain)	GO:0003729,mRNA binding | GO:0005634,nucleus | GO:0009570,chloroplast stroma | GO:0009941,chloroplast envelope		BR_1	DA_1	660.064	1016.15	-0.5328	0.049822	down
CsGy4G013950	Pentatricopeptide repeat-containing protein At3g53700, chloroplastic	IPR002885,PPR repeat family | IPR002885,PPR repeat family | IPR002885,PPR repeat family | IPR002885,PPR repeat family | IPR002885,PPR repeat family | IPR002885,PPR repeat family | IPR002885,PPR repeat family			BR_1	DA_1	851.171	1624.73	-0.800689	0.00299354	down
CsGy5G005630	ABC transporter B family member 28	IPR003439,ABC transporter | IPR011527,ABC transporter transmembrane region | IPR011527,ABC transporter transmembrane region	GO:0005524,ATP binding | GO:0016021,integral component of membrane | GO:0042626,ATPase activity, coupled to transmembrane movement of substances | GO:0055085,transmembrane transport		BR_1	DA_1	650.378	1095.02	-0.626743	0.0297449	down
CsGy5G030610	Pentatricopeptide repeat-containing protein At1g73710	IPR033443,Pentacotripeptide-repeat region of PRORP | IPR002885,Pentatricopeptide repeat domain | IPR002885,PPR repeat | IPR002885,PPR repeat | IPR002885,PPR repeat | IPR002885,PPR repeat | IPR002885,PPR repeat | IPR002885,PPR repeat family | IPR002885,PPR repeat family | IPR002885,PPR repeat family	GO:0005886,plasma membrane | GO:0015031,protein transport | GO:0016021,integral component of membrane | GO:0030658,transport vesicle membrane		BR_1	DA_1	306.063	594.575	-0.831577	0.00153767	down
CsGy5G020080	Gag-Pol polyprotein/retrotransposon		GO:0016021,integral component of membrane		BR_1	DA_1	298.796	558.414	-0.777101	0.00363881	down
CsGy6G031630	Peroxidase	IPR002016,Peroxidase	GO:0004601,peroxidase activity | GO:0005576,extracellular region | GO:0006979,response to oxidative stress | GO:0020037,heme binding | GO:0042744,hydrogen peroxide catabolic process | GO:0046872,metal ion binding | GO:0055114,oxidation-reduction process | GO:0098869,cellular oxidant detoxification		BR_1	DA_1	59.5778	140.396	-0.89151	0.0102739	down
CsGy1G027850	Germin protein subfamily 3 member 3	IPR006045,Cupin	GO:0005576,extracellular region | GO:0030145,manganese ion binding | GO:0045735,nutrient reservoir activity		BR_1	DA_1	31411.9	74706.5	-1.05448	0.000178452	down
CsGy4G011290	coiled-coil protein		GO:0016021,integral component of membrane		BR_1	DA_1	244.901	389.281	-0.564063	0.0453077	down
CsGy4G001840	calcineurin subunit B		GO:0005509,calcium ion binding		BR_1	DA_1	133.191	255.89	-0.754422	0.0146051	down
CsGy1G018150	Cinnamoyl-CoA reductase-related family protein	IPR002225,3-beta hydroxysteroid dehydrogenase/isomerase family	GO:0003854,3-beta-hydroxy-delta5-steroid dehydrogenase activity | GO:0006694,steroid biosynthetic process | GO:0055114,oxidation-reduction process		BR_1	DA_1	137.097	461.075	-1.3771	1.39e-05	down
CsGy1G002280	60S ribosomal protein L34	IPR008195,Ribosomal protein L34e	GO:0003723,RNA binding | GO:0003735,structural constituent of ribosome | GO:0006412,translation | GO:0022625,cytosolic large ribosomal subunit | GO:0042254,ribosome biogenesis		BR_1	DA_1	5315.32	7655.91	-0.477219	0.0343455	down
CsGy2G009780	Pectate lyase	IPR002022,Pectate lyase	GO:0030570,pectate lyase activity | GO:0045490,pectin catabolic process | GO:0046872,metal ion binding		BR_1	DA_1	957.878	1501.42	-0.559052	0.0364314	down
CsGy3G021920	serine protease%2C putative (Protein of unknown function%2C DUF538)	IPR007493,Protein of unknown function, DUF538	GO:0006508,proteolysis | GO:0008233,peptidase activity | GO:0016021,integral component of membrane		BR_1	DA_1	238.483	444.432	-0.732234	0.0151314	down
CsGy7G012730	phosphoglycolate phosphatase	IPR022552,Protein of unknown function (DUF3685) | IPR022552,Protein of unknown function (DUF3685)	GO:0016021,integral component of membrane		BR_1	DA_1	473.051	915.11	-0.819987	0.00220668	down
CsGy6G034830	Uncharacterized protein				BR_1	DA_1	1697.05	2719.55	-0.591002	0.0240974	down
CsGy6G014490	Histone H4	IPR035425,Centromere kinetochore component CENP-T histone fold | IPR035425,Centromere kinetochore component CENP-T histone fold	GO:0000786,nucleosome | GO:0003677,DNA binding | GO:0005634,nucleus | GO:0006334,nucleosome assembly | GO:0006352,DNA-templated transcription, initiation | GO:0046982,protein heterodimerization activity		BR_1	DA_1	3606.69	8536.95	-1.03455	0.000349971	down
CsGy3G009210	F-box protein At4g00755				BR_1	DA_1	872.182	1616.48	-0.77308	0.00318743	down
CsGy3G017420	pentatricopeptide repeat-containing protein isoform X2		GO:0003723,RNA binding | GO:0004519,endonuclease activity | GO:0009451,RNA modification | GO:0043231,intracellular membrane-bounded organelle | GO:0090305,nucleic acid phosphodiester bond hydrolysis		BR_1	DA_1	1420.55	2167.82	-0.530151	0.0423958	down
CsGy4G012940	enoyl-[acyl-carrier-protein] reductase [NADH], chloroplastic-like	IPR000679,GATA zinc finger	GO:0016021,integral component of membrane		BR_1	DA_1	2758.67	4641.56	-0.662172	0.00802261	down
CsGy7G008660	Serine/threonine-protein phosphatase 4 catalytic subunit	IPR004843,Calcineurin-like phosphoesterase	GO:0004721,phosphoprotein phosphatase activity | GO:0006470,protein dephosphorylation		BR_1	DA_1	179.123	297.999	-0.603395	0.0414127	down
CsGy4G010170	villin-2-like	IPR007123,Gelsolin repeat | IPR007123,Gelsolin repeat | IPR007123,Gelsolin repeat | IPR007123,Gelsolin repeat | IPR003128,Villin headpiece domain	GO:0051015,actin filament binding | GO:0051017,actin filament bundle assembly		BR_1	DA_1	489.17	877.577	-0.690259	0.0205573	down
CsGy7G006650	MAR-binding filament-like protein	IPR008479,Protein of unknown function (DUF760) | IPR008479,Protein of unknown function (DUF760)			BR_1	DA_1	1634.25	2687.14	-0.621733	0.0183891	down
CsGy6G020000	ribosome maturation protein SBDS	IPR019783,Shwachman-Bodian-Diamond syndrome (SBDS) protein | IPR018978,SBDS protein C-terminal domain	GO:0003676,nucleic acid binding | GO:0008270,zinc ion binding | GO:0042256,mature ribosome assembly		BR_1	DA_1	323.75	820.212	-1.18266	2.24e-06	down
CsGy5G003890	Monocopper oxidase family protein	IPR011707,Multicopper oxidase | IPR001117,Multicopper oxidase | IPR011706,Multicopper oxidase	GO:0005507,copper ion binding | GO:0016491,oxidoreductase activity | GO:0055114,oxidation-reduction process		BR_1	DA_1	4186.85	7822.08	-0.709867	0.0251511	down
CsGy1G007290	hypothetical protein				BR_1	DA_1	374.464	678.668	-0.737714	0.00612184	down
CsGy5G016890	60S ribosomal protein L35	IPR001854,Ribosomal L29 protein	GO:0003735,structural constituent of ribosome | GO:0005840,ribosome | GO:0006412,translation		BR_1	DA_1	1591.16	2691.83	-0.671699	0.0064279	down
CsGy5G008570	sodium-coupled neutral amino acid transporter 2-like	IPR013057,Transmembrane amino acid transporter protein	GO:0016021,integral component of membrane		BR_1	DA_1	65.4586	180.339	-1.13062	0.000474276	down
CsGy2G011610	polyadenylate-binding protein RBP47	IPR000504,RNA recognition motif. (a.k.a. RRM, RBD, or RNP domain) | IPR000504,RNA recognition motif. (a.k.a. RRM, RBD, or RNP domain) | IPR000504,RNA recognition motif. (a.k.a. RRM, RBD, or RNP domain)	GO:0003723,RNA binding		BR_1	DA_1	411.512	717.168	-0.663188	0.0231529	down
CsGy6G029620	Haloacid dehalogenase-like hydrolase domain-containing protein	IPR023214,Haloacid dehalogenase-like hydrolase	GO:0008152,metabolic process | GO:0016787,hydrolase activity		BR_1	DA_1	488.879	908.827	-0.740166	0.0116133	down
CsGy5G030220	Pentatricopeptide repeat	IPR002885,Pentatricopeptide repeat domain | IPR002885,PPR repeat family | IPR002885,PPR repeat family | IPR002885,PPR repeat | IPR002885,PPR repeat | IPR002885,PPR repeat | IPR002885,PPR repeat | IPR002885,PPR repeat			BR_1	DA_1	148.603	274.786	-0.70939	0.0217137	down
CsGy7G021310	Charged multivesicular body protein 1	IPR005024,Snf7	GO:0007034,vacuolar transport		BR_1	DA_1	810.906	1644.44	-0.90805	0.000174792	down
CsGy1G006180	H/ACA ribonucleoprotein complex subunit 2-like protein	IPR004038,Ribosomal protein L7Ae/L30e/S12e/Gadd45 family	GO:0000469,cleavage involved in rRNA processing | GO:0000470,maturation of LSU-rRNA | GO:0006412,translation | GO:0022625,cytosolic large ribosomal subunit | GO:0031118,rRNA pseudouridine synthesis | GO:0031120,snRNA pseudouridine synthesis | GO:0031429,box H/ACA snoRNP complex | GO:0034513,box H/ACA snoRNA binding		BR_1	DA_1	1291.97	2000.83	-0.544274	0.0412775	down
CsGy7G017150	delta(24)-sterol reductase	IPR006094,FAD binding domain	GO:0008202,steroid metabolic process | GO:0016021,integral component of membrane | GO:0016614,oxidoreductase activity, acting on CH-OH group of donors | GO:0050660,flavin adenine dinucleotide binding | GO:0055114,oxidation-reduction process		BR_1	DA_1	7262.49	11146.1	-0.562179	0.0114066	down
CsGy6G021380	spindle pole body-associated protein		GO:0016021,integral component of membrane		BR_1	DA_1	516.831	958.363	-0.742904	0.0101074	down
CsGy3G025230	ribokinase isoform X2	IPR011611,pfkB family carbohydrate kinase	GO:0016301,kinase activity | GO:0016310,phosphorylation | GO:0016773,phosphotransferase activity, alcohol group as acceptor		BR_1	DA_1	121.07	261.336	-0.898509	0.00308097	down
CsGy4G020850	Hydrolase, hydrolyzing O-glycosyl compounds	IPR012946,X8 domain	GO:0016787,hydrolase activity		BR_1	DA_1	235.91	477.573	-0.872932	0.00126628	down
CsGy1G014510	alpha/beta-Hydrolases superfamily protein	IPR000073,Alpha/beta hydrolase family			BR_1	DA_1	507.851	936.519	-0.747851	0.00738925	down
CsGy2G013800	filament-like plant protein 7	IPR008587,Filament-like plant protein, long coiled-coil			BR_1	DA_1	1929.04	3392.28	-0.69832	0.00991502	down
CsGy5G028190	binding partner of ACD11 1-like isoform X1	IPR000504,RNA recognition motif. (a.k.a. RRM, RBD, or RNP domain)	GO:0003723,RNA binding		BR_1	DA_1	672.767	1166.16	-0.706466	0.00357705	down
CsGy6G021460	COP9 signalosome complex subunit 8	IPR033464,CSN8/PSMD8/EIF3K family	GO:0000338,protein deneddylation | GO:0008180,COP9 signalosome | GO:0010387,COP9 signalosome assembly		BR_1	DA_1	321.089	521.802	-0.580669	0.0459417	down
CsGy6G036090	geranylgeranyl transferase type-2 subunit alpha	IPR002088,Protein prenyltransferase alpha subunit repeat | IPR002088,Protein prenyltransferase alpha subunit repeat | IPR002088,Protein prenyltransferase alpha subunit repeat | IPR002088,Protein prenyltransferase alpha subunit repeat	GO:0005968,Rab-protein geranylgeranyltransferase complex | GO:0008318,protein prenyltransferase activity | GO:0018344,protein geranylgeranylation		BR_1	DA_1	222.762	390.015	-0.667487	0.022788	down
CsGy2G002970	Probable prefoldin subunit 4	IPR002777,Prefoldin subunit	GO:0006457,protein folding | GO:0016272,prefoldin complex | GO:0051082,unfolded protein binding		BR_1	DA_1	1085.64	1713.63	-0.57828	0.0226309	down
CsGy6G000210	Novel plant SNARE 13	IPR005606,Sec20	GO:0016021,integral component of membrane		BR_1	DA_1	689.338	1312.17	-0.780372	0.00594624	down
CsGy6G028180	4F5 domain-containing protein/zf-met2 domain-containing protein	IPR007513,4F5 protein family	GO:0016021,integral component of membrane		BR_1	DA_1	500.361	914.24	-0.749333	0.00514724	down
CsGy7G021730	probable inactive ATP-dependent zinc metalloprotease FTSHI 2, chloroplastic	IPR000642,Peptidase family M41	GO:0004176,ATP-dependent peptidase activity | GO:0004222,metalloendopeptidase activity | GO:0005524,ATP binding | GO:0005739,mitochondrion | GO:0006508,proteolysis | GO:0009941,chloroplast envelope | GO:0016021,integral component of membrane | GO:0051301,cell division		BR_1	DA_1	587.534	1120.44	-0.812487	0.00164347	down
CsGy2G022500	centromere protein O	IPR018464,Cenp-O kinetochore centromere component	GO:0000776,kinetochore | GO:0034508,centromere complex assembly		BR_1	DA_1	404.167	616.461	-0.530291	0.0415368	down
CsGy4G006990	Cytochrome P450	IPR001128,Cytochrome P450	GO:0004497,monooxygenase activity | GO:0005506,iron ion binding | GO:0016705,oxidoreductase activity, acting on paired donors, with incorporation or reduction of molecular oxygen | GO:0020037,heme binding | GO:0055114,oxidation-reduction process		BR_1	DA_1	1233.09	2305.18	-0.792219	0.00182314	down
CsGy7G017140	transmembrane protein		GO:0016021,integral component of membrane		BR_1	DA_1	1017.98	1998.15	-0.827522	0.00275752	down
CsGy6G027910	mortality factor 4-like protein 1 isoform X3	IPR026541,MRG | IPR025995,RNA binding activity-knot of a chromodomain	GO:0005634,nucleus | GO:0006325,chromatin organization | GO:0006355,regulation of transcription, DNA-templated		BR_1	DA_1	297.442	482.919	-0.600857	0.0254888	down
CsGy4G023380	Embryo defective 1273, putative		GO:0016020,membrane		BR_1	DA_1	1480.81	3088.45	-0.959454	2.46e-05	down
CsGy5G015430	cytochrome C oxidase subunit		GO:0016021,integral component of membrane		BR_1	DA_1	781.24	1356.2	-0.638945	0.0381682	down
CsGy3G040110	outer envelope pore protein 24, chloroplastic-like		GO:0022843,voltage-gated cation channel activity | GO:0034765,regulation of ion transmembrane transport | GO:0098655,cation transmembrane transport		BR_1	DA_1	813.239	1698.91	-0.94121	0.00013358	down
CsGy2G001720	chaperone protein DnaJ-like				BR_1	DA_1	7232.71	16563.5	-1.03289	0.000100438	down
CsGy6G021410	Ribosome recycling factor	IPR023584,Ribosome recycling factor	GO:0006412,translation		BR_1	DA_1	3671.75	7307.18	-0.888344	0.000187522	down
CsGy1G029090	L-ascorbate oxidase	IPR011706,Multicopper oxidase | IPR001117,Multicopper oxidase | IPR011707,Multicopper oxidase	GO:0005507,copper ion binding | GO:0005576,extracellular region | GO:0008447,L-ascorbate oxidase activity | GO:0016021,integral component of membrane | GO:0055114,oxidation-reduction process		BR_1	DA_1	649.262	1535.49	-0.746677	0.048896	down
CsGy2G013810	cyclin delta-3		GO:0005739,mitochondrion		BR_1	DA_1	517.486	928.022	-0.722298	0.00777592	down
CsGy2G017040	Polygalacturonase	IPR000743,Glycosyl hydrolases family 28	GO:0004650,polygalacturonase activity | GO:0005576,extracellular region | GO:0005975,carbohydrate metabolic process | GO:0071555,cell wall organization		BR_1	DA_1	555.313	972.372	-0.651658	0.0334982	down
CsGy1G025000	titin isoform X2				BR_1	DA_1	779.712	1385.02	-0.665497	0.030927	down
CsGy2G000340	O-acyltransferase	IPR004299,MBOAT, membrane-bound O-acyltransferase family	GO:0004144,diacylglycerol O-acyltransferase activity | GO:0005789,endoplasmic reticulum membrane | GO:0006071,glycerol metabolic process | GO:0016021,integral component of membrane | GO:0019432,triglyceride biosynthetic process		BR_1	DA_1	1845.57	3489.12	-0.806828	0.00147044	down
CsGy3G020730	3-phosphoinositide-dependent protein kinase-1		GO:0005730,nucleolus | GO:0005777,peroxisome | GO:0015919,peroxisomal membrane transport | GO:0016021,integral component of membrane		BR_1	DA_1	392.406	627.755	-0.591305	0.022519	down
CsGy7G005260	Glycosyltransferase	IPR002213,UDP-glucoronosyl and UDP-glucosyl transferase	GO:0008152,metabolic process | GO:0016758,transferase activity, transferring hexosyl groups		BR_1	DA_1	135.11	592.829	-1.39843	0.000138302	down
CsGy3G002230	50S ribosomal protein L19-1	IPR001857,Ribosomal protein L19	GO:0003735,structural constituent of ribosome | GO:0005762,mitochondrial large ribosomal subunit | GO:0006412,translation		BR_1	DA_1	7210.39	14530.6	-0.917579	4.32e-05	down
CsGy1G030970	Acetolactate synthase, small subunit	IPR019455,Small subunit of acetolactate synthase	GO:0003984,acetolactate synthase activity | GO:0009082,branched-chain amino acid biosynthetic process		BR_1	DA_1	453.899	799.005	-0.720063	0.00391431	down
CsGy2G012590	Beta-galactosidase	IPR000922,Galactose binding lectin domain	GO:0004565,beta-galactosidase activity | GO:0005975,carbohydrate metabolic process | GO:0030246,carbohydrate binding		BR_1	DA_1	16.2491	60.875	-1.01921	0.0082523	down
CsGy7G011280	Tetratricopeptide repeat-containing domain	IPR019734,Tetratricopeptide repeat | IPR001440,Tetratricopeptide repeat	GO:0009535,chloroplast thylakoid membrane | GO:0016021,integral component of membrane | GO:0048564,photosystem I assembly		BR_1	DA_1	1847.13	3145.73	-0.671948	0.00883969	down
CsGy3G042400	protein ANTI-SILENCING 1-like	IPR001025,BAH domain | IPR000504,RNA recognition motif. (a.k.a. RRM, RBD, or RNP domain)	GO:0003682,chromatin binding | GO:0003723,RNA binding		BR_1	DA_1	466.716	779.731	-0.638208	0.0172364	down
CsGy6G017980	outer envelope pore protein 21, chloroplastic		GO:0008308,voltage-gated anion channel activity | GO:0015698,inorganic anion transport | GO:0044070,regulation of anion transport		BR_1	DA_1	1251.4	2302.81	-0.7855	0.00105355	down
CsGy1G005420	agamous-like MADS-box protein AGL65 isoform X3	IPR002100,SRF-type transcription factor (DNA-binding and dimerisation domain)	GO:0003677,DNA binding | GO:0005634,nucleus | GO:0006355,regulation of transcription, DNA-templated | GO:0046983,protein dimerization activity		BR_1	DA_1	158.268	260.557	-0.597319	0.0402171	down
CsGy6G014560	Histone H4	IPR035425,Centromere kinetochore component CENP-T histone fold	GO:0000786,nucleosome | GO:0003677,DNA binding | GO:0005634,nucleus | GO:0006334,nucleosome assembly | GO:0046982,protein heterodimerization activity		BR_1	DA_1	916.799	1877.78	-0.851743	0.00390188	down
CsGy7G001820	40S ribosomal protein S11-like	IPR000266,Ribosomal protein S17 | IPR032440,Ribosomal_S17 N-terminal	GO:0003735,structural constituent of ribosome | GO:0005840,ribosome | GO:0006412,translation		BR_1	DA_1	2531.06	4138.8	-0.63235	0.0087192	down
CsGy1G031870	ATP-dependent zinc metalloprotease FtsH		GO:0004222,metalloendopeptidase activity | GO:0005524,ATP binding | GO:0006508,proteolysis | GO:0009506,plasmodesma | GO:0009941,chloroplast envelope | GO:0016021,integral component of membrane		BR_1	DA_1	263.621	509.125	-0.788011	0.00664609	down
CsGy2G000550	40S ribosomal protein S30	IPR006846,Ribosomal protein S30	GO:0003735,structural constituent of ribosome | GO:0004672,protein kinase activity | GO:0005524,ATP binding | GO:0005840,ribosome | GO:0006412,translation | GO:0006468,protein phosphorylation | GO:0016021,integral component of membrane | GO:0030246,carbohydrate binding		BR_1	DA_1	3571.33	6729.07	-0.822914	0.000390328	down
CsGy6G025000	probable small nuclear ribonucleoprotein G	IPR001163,LSM domain	GO:0000387,spliceosomal snRNP assembly | GO:0003723,RNA binding | GO:0005682,U5 snRNP | GO:0005685,U1 snRNP | GO:0005686,U2 snRNP | GO:0005687,U4 snRNP | GO:0005689,U12-type spliceosomal complex | GO:0034719,SMN-Sm protein complex | GO:0043186,P granule | GO:0071004,U2-type prespliceosome | GO:0071011,precatalytic spliceosome | GO:0071013,catalytic step 2 spliceosome | GO:0097526,spliceosomal tri…		BR_1	DA_1	2884.02	4109.67	-0.463213	0.0399221	down
CsGy1G002400	Chlorophyll a-b binding protein, chloroplastic	IPR022796,Chlorophyll A-B binding protein	GO:0009409,response to cold | GO:0009522,photosystem I | GO:0009523,photosystem II | GO:0009535,chloroplast thylakoid membrane | GO:0009644,response to high light intensity | GO:0009645,response to low light intensity stimulus | GO:0009768,photosynthesis, light harvesting in photosystem I | GO:0009941,chloroplast envelope | GO:0010287,plastoglobule | GO:0016021,integral component of membrane | GO…		BR_1	DA_1	30585.3	55862	-0.703496	0.020778	down
CsGy7G013650	protein FAR1-RELATED SEQUENCE 5 isoform X2	IPR004330,FAR1 DNA-binding domain	GO:0006355,regulation of transcription, DNA-templated | GO:0016021,integral component of membrane		BR_1	DA_1	117.173	217.575	-0.666914	0.0477036	down
CsGy6G009190	glucan endo-1,3-beta-glucosidase 12 isoform X1	IPR012946,X8 domain	GO:0004553,hydrolase activity, hydrolyzing O-glycosyl compounds | GO:0030247,polysaccharide binding | GO:0046658,anchored component of plasma membrane		BR_1	DA_1	109.333	568.291	-1.79239	7.1e-08	down
CsGy5G000110	Protein RESPONSE TO LOW SULFUR 2				BR_1	DA_1	97.0698	214.633	-0.763527	0.03663	down
CsGy3G034190	Chaperone protein dnaJ 6	IPR001623,DnaJ domain	GO:0004672,protein kinase activity | GO:0005524,ATP binding | GO:0006468,protein phosphorylation		BR_1	DA_1	978.366	1496.11	-0.537413	0.034482	down
CsGy3G021890	bet1-like SNARE 1-1		GO:0016021,integral component of membrane		BR_1	DA_1	150.005	243.449	-0.577861	0.0485923	down
CsGy7G006360	Endo-1,4-beta-xylanase C, putative	IPR001000,Glycosyl hydrolase family 10 | IPR003305,Carbohydrate binding domain	GO:0004553,hydrolase activity, hydrolyzing O-glycosyl compounds | GO:0005975,carbohydrate metabolic process		BR_1	DA_1	1911.54	3659.38	-0.816679	0.00163241	down
CsGy3G029070	calcium-dependent protein kinase 13	IPR002048,EF-hand domain pair | IPR002048,EF-hand domain pair | IPR000719,Protein kinase domain	GO:0004674,protein serine/threonine kinase activity | GO:0005509,calcium ion binding | GO:0005524,ATP binding | GO:0005886,plasma membrane | GO:0046777,protein autophosphorylation		BR_1	DA_1	757.142	1116.75	-0.500884	0.0363851	down
CsGy3G044460	tobamovirus multiplication protein 2A	IPR018499,Tetraspanin family	GO:0016021,integral component of membrane		BR_1	DA_1	1268.09	2024.64	-0.588349	0.0233257	down
CsGy2G004680	GPI-anchored adhesin-like protein	IPR025486,Domain of unknown function (DUF4378) | IPR032795,DUF761-associated sequence motif			BR_1	DA_1	1159.57	1737.94	-0.516473	0.037085	down
CsGy1G028160	20 kDa chaperonin	IPR020818,Chaperonin 10 Kd subunit | IPR020818,Chaperonin 10 Kd subunit	GO:0005524,ATP binding | GO:0005737,cytoplasm | GO:0006457,protein folding | GO:0016021,integral component of membrane | GO:0046914,transition metal ion binding | GO:1901671,positive regulation of superoxide dismutase activity		BR_1	DA_1	19940.5	35064.5	-0.738487	0.00104139	down
CsGy3G041500	chaperone protein DnaJ-like				BR_1	DA_1	157.937	294.021	-0.675616	0.0432063	down
CsGy6G006750	Stress associated endoplasmic reticulum protein	IPR010580,Ribosome associated membrane protein RAMP4	GO:0005783,endoplasmic reticulum | GO:0016021,integral component of membrane | GO:0022857,transmembrane transporter activity | GO:0055085,transmembrane transport		BR_1	DA_1	339.875	602.096	-0.72216	0.00479363	down
CsGy7G015170	Ribosomal protein L46		GO:0005840,ribosome		BR_1	DA_1	691.576	1040.34	-0.523902	0.031133	down
CsGy3G012630	CRM-domain containing factor CFM3A, chloroplastic/mitochondrial-like	IPR001890,CRS1 / YhbY (CRM) domain | IPR001890,CRS1 / YhbY (CRM) domain | IPR001890,CRS1 / YhbY (CRM) domain	GO:0000373,Group II intron splicing | GO:0003723,RNA binding | GO:0005739,mitochondrion | GO:0009507,chloroplast		BR_1	DA_1	1628.94	3159.89	-0.845694	0.000631686	down
CsGy6G010900	Putative ycf54	IPR019616,Protein of unknown function (DUF2488)	GO:0009507,chloroplast | GO:0009579,thylakoid		BR_1	DA_1	4010.78	6253.96	-0.568015	0.0210115	down
CsGy7G007080	Polyadenylate-binding protein	IPR000504,RNA recognition motif. (a.k.a. RRM, RBD, or RNP domain) | IPR000504,RNA recognition motif. (a.k.a. RRM, RBD, or RNP domain) | IPR000504,RNA recognition motif. (a.k.a. RRM, RBD, or RNP domain) | IPR000504,RNA recognition motif. (a.k.a. RRM, RBD, or RNP domain) | IPR002004,Poly-adenylate binding protein, unique domain	GO:0003723,RNA binding | GO:0005737,cytoplasm		BR_1	DA_1	8284.11	13639.5	-0.608561	0.0295958	down
CsGy3G022500	chloroplastic lipocalin	IPR000566,Lipocalin-like domain	GO:0036094,small molecule binding		BR_1	DA_1	1673.58	3073.66	-0.765386	0.00304834	down
CsGy3G011850	tetratricopeptide repeat protein 7A-like	IPR019734,Tetratricopeptide repeat			BR_1	DA_1	2432.89	3925.41	-0.599131	0.022429	down
CsGy2G004300	PsbP-like protein 1	IPR002683,PsbP	GO:0005509,calcium ion binding | GO:0009654,photosystem II oxygen evolving complex | GO:0015979,photosynthesis | GO:0016021,integral component of membrane | GO:0019898,extrinsic component of membrane		BR_1	DA_1	54.6765	132.074	-0.899366	0.01079	down
CsGy1G032540	Ubiquinol oxidase	IPR002680,Alternative oxidase	GO:0009916,alternative oxidase activity | GO:0016021,integral component of membrane | GO:0046872,metal ion binding | GO:0055114,oxidation-reduction process | GO:0070469,respiratory chain | GO:0102721,ubiquinol:oxygen oxidoreductase activity		BR_1	DA_1	509.123	917.629	-0.671314	0.0336844	down
CsGy6G006410	B-box zinc finger protein 24-like	IPR000315,B-box zinc finger | IPR000315,B-box zinc finger	GO:0005622,intracellular | GO:0008270,zinc ion binding		BR_1	DA_1	1924.77	3056.74	-0.591171	0.016475	down
CsGy1G014170	Fatty acyl-CoA reductase	IPR033640,Male sterility protein | IPR013120,Male sterility protein	GO:0006629,lipid metabolic process | GO:0010345,suberin biosynthetic process | GO:0035336,long-chain fatty-acyl-CoA metabolic process | GO:0043231,intracellular membrane-bounded organelle | GO:0055114,oxidation-reduction process | GO:0080019,fatty-acyl-CoA reductase (alcohol-forming) activity | GO:0102965,alcohol-forming fatty acyl-CoA reductase activity		BR_1	DA_1	374.568	766.972	-0.903969	0.000437969	down
CsGy6G036720	Phenylalanine--tRNA ligase alpha subunit	IPR002319,tRNA synthetases class II core domain (F) | IPR005121,Ferredoxin-fold anticodon binding domain	GO:0000049,tRNA binding | GO:0004826,phenylalanine-tRNA ligase activity | GO:0005524,ATP binding | GO:0005739,mitochondrion | GO:0006432,phenylalanyl-tRNA aminoacylation		BR_1	DA_1	2403.02	3868.47	-0.623487	0.00545175	down
CsGy6G025960	probable inactive ATP-dependent zinc metalloprotease FTSHI 4, chloroplastic		GO:0004176,ATP-dependent peptidase activity | GO:0004222,metalloendopeptidase activity | GO:0005524,ATP binding | GO:0005739,mitochondrion | GO:0006508,proteolysis | GO:0009793,embryo development ending in seed dormancy | GO:0009941,chloroplast envelope		BR_1	DA_1	1123.7	2077.52	-0.797196	0.000639133	down
CsGy3G028080	Chaperone protein dnaJ 8	IPR001623,DnaJ domain	GO:0005634,nucleus | GO:0009416,response to light stimulus | GO:0009570,chloroplast stroma		BR_1	DA_1	3873.51	10523.1	-1.00435	0.00476298	down
CsGy6G007400	Receptor-like protein kinase	IPR000719,Protein kinase domain | IPR009856,Light regulated protein Lir1	GO:0004672,protein kinase activity | GO:0005096,GTPase activator activity | GO:0005524,ATP binding | GO:0005737,cytoplasm | GO:0006468,protein phosphorylation | GO:0016021,integral component of membrane | GO:0043547,positive regulation of GTPase activity | GO:0046872,metal ion binding		BR_1	DA_1	1718.13	5038.49	-1.39375	2.8e-09	down
CsGy4G008520	50S ribosomal protein L29, chloroplastic	IPR001854,Ribosomal L29 protein	GO:0003735,structural constituent of ribosome | GO:0006412,translation | GO:0009295,nucleoid | GO:0009570,chloroplast stroma | GO:0009941,chloroplast envelope | GO:0022625,cytosolic large ribosomal subunit		BR_1	DA_1	6313.2	13269.9	-0.966952	2.66e-05	down
CsGy5G020840	Unknown Protein				BR_1	DA_1	122.237	231.793	-0.732221	0.0192508	down
CsGy3G028950	bifunctional monothiol glutaredoxin-S16, chloroplastic	IPR002109,Glutaredoxin	GO:0005623,cell | GO:0009055,electron transfer activity | GO:0015035,protein disulfide oxidoreductase activity | GO:0022900,electron transport chain | GO:0045454,cell redox homeostasis		BR_1	DA_1	2476.89	4596.19	-0.792661	0.00114028	down
CsGy3G008660	50S ribosomal protein L5, putative	IPR031310,Ribosomal protein L5 | IPR031309,ribosomal L5P family C-terminus	GO:0000027,ribosomal large subunit assembly | GO:0003723,RNA binding | GO:0003735,structural constituent of ribosome | GO:0006412,translation | GO:0009570,chloroplast stroma | GO:0009735,response to cytokinin | GO:0009941,chloroplast envelope | GO:0016020,membrane | GO:0022625,cytosolic large ribosomal subunit		BR_1	DA_1	6173.31	9651.92	-0.580543	0.0123635	down
CsGy3G023030	Ribosomal protein L37	IPR001569,Ribosomal protein L37e	GO:0003735,structural constituent of ribosome | GO:0005840,ribosome | GO:0006412,translation | GO:0016021,integral component of membrane | GO:0019843,rRNA binding | GO:0046872,metal ion binding		BR_1	DA_1	2009.97	3292.64	-0.638954	0.00657155	down
CsGy2G015260	26S proteasome non-ATPase regulatory subunit 12 homolog A	IPR000717,PCI domain	GO:0000502,proteasome complex		BR_1	DA_1	2226.11	3643.57	-0.644433	0.00426669	down
CsGy3G026430	L-lactate dehydrogenase	IPR000262,FMN-dependent dehydrogenase	GO:0010181,FMN binding | GO:0016491,oxidoreductase activity | GO:0055114,oxidation-reduction process		BR_1	DA_1	1635	2718.66	-0.664962	0.00321838	down
CsGy2G021240	protein CLT2, chloroplastic isoform X1	IPR013936,CRT-like, chloroquine-resistance transporter-like | IPR013936,CRT-like, chloroquine-resistance transporter-like	GO:0002229,defense response to oomycetes | GO:0009507,chloroplast | GO:0016021,integral component of membrane | GO:0034635,glutathione transport | GO:0046686,response to cadmium ion		BR_1	DA_1	557.719	963.712	-0.636311	0.0374478	down
CsGy5G010990	MLP-like protein 328	IPR000916,Pathogenesis-related protein Bet v I family	GO:0006952,defense response | GO:0009607,response to biotic stimulus		BR_1	DA_1	162.016	600.589	-1.19142	0.00141223	down
CsGy6G010950	CBS domain-containing protein	IPR000644,CBS domain | IPR000644,CBS domain			BR_1	DA_1	2927.35	5423.6	-0.761828	0.00505876	down
CsGy1G027570	Serine/threonine-protein kinase 25	IPR000719,Protein kinase domain	GO:0004674,protein serine/threonine kinase activity | GO:0005524,ATP binding | GO:0006468,protein phosphorylation		BR_1	DA_1	756.645	1446.63	-0.803583	0.00285228	down
CsGy6G021090	protein PALE CRESS, chloroplastic		GO:0009501,amyloplast | GO:0009509,chromoplast | GO:0009513,etioplast | GO:0009537,proplastid | GO:0009658,chloroplast organization | GO:0009965,leaf morphogenesis | GO:0010239,chloroplast mRNA processing | GO:0019843,rRNA binding | GO:0042254,ribosome biogenesis | GO:0042644,chloroplast nucleoid | GO:0043621,protein self-association | GO:0071482,cellular response to light stimulus		BR_1	DA_1	997.93	1671.12	-0.663098	0.00593863	down
CsGy3G032880	Peroxiredoxin family protein	IPR019479,C-terminal domain of 1-Cys peroxiredoxin | IPR000866,AhpC/TSA family	GO:0005623,cell | GO:0045454,cell redox homeostasis | GO:0051920,peroxiredoxin activity | GO:0055114,oxidation-reduction process | GO:0098869,cellular oxidant detoxification		BR_1	DA_1	15892.1	24753.8	-0.575856	0.0129863	down
CsGy7G009930	photosystem II D1 precursor processing protein PSB27-H2, chloroplastic	IPR025585,Photosystem II Pbs27	GO:0009543,chloroplast thylakoid lumen | GO:0010207,photosystem II assembly | GO:0016021,integral component of membrane		BR_1	DA_1	99.0528	243.85	-0.861076	0.0187613	down
CsGy5G012990	Elongation factor Ts, mitochondrial	IPR014039,Elongation factor TS | IPR014039,Elongation factor TS | IPR003029,S1 RNA binding domain | IPR003029,S1 RNA binding domain	GO:0003746,translation elongation factor activity | GO:0005759,mitochondrial matrix | GO:0070125,mitochondrial translational elongation		BR_1	DA_1	8654.61	14493.9	-0.653251	0.00997486	down
CsGy3G035360	ribosomal RNA small subunit methyltransferase NEP1	IPR005304,EMG1/NEP1 methyltransferase	GO:0000462,maturation of SSU-rRNA from tricistronic rRNA transcript (SSU-rRNA, 5.8S rRNA, LSU-rRNA) | GO:0005730,nucleolus | GO:0019843,rRNA binding | GO:0032040,small-subunit processome | GO:0070037,rRNA (pseudouridine) methyltransferase activity | GO:0070475,rRNA base methylation		BR_1	DA_1	1333.41	2411.46	-0.767164	0.00109128	down
CsGy6G026080	ubiquinol-cytochrome-c reductase complex assembly factor 1	IPR021150,Ubiquinol-cytochrome C chaperone			BR_1	DA_1	231.211	367.114	-0.559364	0.0493025	down
CsGy1G001310	CRAL-TRIO domain-containing protein C3H8.02	IPR001251,CRAL/TRIO domain			BR_1	DA_1	730.747	1275.26	-0.711153	0.00396204	down
CsGy5G003270	MADS-box transcription factor 50	IPR002100,SRF-type transcription factor (DNA-binding and dimerisation domain) | IPR002487,K-box region	GO:0000977,RNA polymerase II regulatory region sequence-specific DNA binding | GO:0003700,DNA binding transcription factor activity | GO:0005634,nucleus | GO:0045944,positive regulation of transcription by RNA polymerase II | GO:0046983,protein dimerization activity		BR_1	DA_1	575.312	934.903	-0.615204	0.0153826	down
CsGy6G015680	30S ribosomal protein S12	IPR006032,Ribosomal protein S12/S23	GO:0003735,structural constituent of ribosome | GO:0006412,translation | GO:0015935,small ribosomal subunit		BR_1	DA_1	3846.16	5857.34	-0.546014	0.018921	down
CsGy4G002010	Golgi SNAP receptor complex member 1		GO:0000139,Golgi membrane | GO:0005801,cis-Golgi network | GO:0006888,ER to Golgi vesicle-mediated transport | GO:0015031,protein transport | GO:0016021,integral component of membrane		BR_1	DA_1	286.916	493.289	-0.671667	0.0129295	down
CsGy1G015840	50S ribosomal protein L18-like	IPR005484,Ribosomal L18 of archaea, bacteria, mitoch. and chloroplast	GO:0003735,structural constituent of ribosome | GO:0005840,ribosome | GO:0006412,translation		BR_1	DA_1	1063.32	1678.29	-0.591672	0.0113782	down
CsGy3G035690	Polyribonucleotide nucleotidyltransferase family protein	IPR004088,KH domain | IPR003029,S1 RNA binding domain | IPR001247,3' exoribonuclease family, domain 1 | IPR001247,3' exoribonuclease family, domain 1 | IPR015847,3' exoribonuclease family, domain 2	GO:0003723,RNA binding | GO:0004654,polyribonucleotide nucleotidyltransferase activity | GO:0006396,RNA processing | GO:0006402,mRNA catabolic process		BR_1	DA_1	2008.59	3428.36	-0.690915	0.00352402	down
CsGy5G011600	activator of 90 kDa heat shock protein ATPase homolog 1		GO:0001671,ATPase activator activity | GO:0006950,response to stress | GO:0032781,positive regulation of ATPase activity | GO:0051087,chaperone binding		BR_1	DA_1	2.52441	24.2123	-0.870238	0.0153806	down
CsGy4G025430	Localized to the inner membrane of the chloroplast		GO:0016021,integral component of membrane | GO:0016491,oxidoreductase activity | GO:0055114,oxidation-reduction process		BR_1	DA_1	2193.21	4247.01	-0.82738	0.00162271	down
CsGy2G016060	Ribosome hibernation promotion factor	IPR032528,Sigma 54 modulation/S30EA ribosomal protein C terminus | IPR003489,Sigma 54 modulation protein / S30EA ribosomal protein	GO:0005840,ribosome | GO:0009534,chloroplast thylakoid | GO:0009570,chloroplast stroma | GO:0044238,primary metabolic process		BR_1	DA_1	3562.29	8270.57	-1.02179	0.000310773	down
CsGy6G022260	Haloacid dehalogenase-like hydrolase (HAD) superfamily protein	IPR023214,Haloacid dehalogenase-like hydrolase	GO:0008152,metabolic process | GO:0016787,hydrolase activity		BR_1	DA_1	1735.39	5061.94	-1.23319	7.15e-05	down
CsGy7G021270	RWD domain-containing family protein	IPR006575,RWD domain	GO:0002181,cytoplasmic translation | GO:0005844,polysome		BR_1	DA_1	158.558	316.499	-0.796465	0.0103056	down
CsGy3G005350	protein LHCP TRANSLOCATION DEFECT		GO:0009570,chloroplast stroma		BR_1	DA_1	3000.96	4596.42	-0.55553	0.01542	down
CsGy3G034380	Beta glucosidase 11	IPR001360,Glycosyl hydrolase family 1	GO:0004553,hydrolase activity, hydrolyzing O-glycosyl compounds | GO:0005975,carbohydrate metabolic process | GO:0016021,integral component of membrane		BR_1	DA_1	783.971	1578.2	-0.804731	0.00983574	down
CsGy4G011740	Lysine--tRNA ligase	IPR004364,tRNA synthetases class II (D, K and N) | IPR004365,OB-fold nucleic acid binding domain	GO:0003676,nucleic acid binding | GO:0004824,lysine-tRNA ligase activity | GO:0005524,ATP binding | GO:0005739,mitochondrion | GO:0006430,lysyl-tRNA aminoacylation | GO:0009507,chloroplast | GO:0048481,plant ovule development		BR_1	DA_1	1320.7	2284.62	-0.714147	0.00182601	down
CsGy3G014330	Mitochondrial transcription termination factor family protein	IPR003690,mTERF | IPR003690,mTERF	GO:0003690,double-stranded DNA binding | GO:0006355,regulation of transcription, DNA-templated		BR_1	DA_1	116.666	265.553	-0.876691	0.00982656	down
CsGy5G016930	50S ribosomal protein L23	IPR013025,Ribosomal protein L23 | IPR005633,Ribosomal protein L23, N-terminal domain	GO:0003735,structural constituent of ribosome | GO:0005840,ribosome | GO:0006412,translation		BR_1	DA_1	2140.26	4888.18	-1.07768	2.24e-06	down
CsGy7G003230	alpha/beta-Hydrolases superfamily protein	IPR002925,Dienelactone hydrolase family	GO:0016787,hydrolase activity		BR_1	DA_1	1120.3	1887.21	-0.65573	0.0113697	down
CsGy1G012170	sugar phosphate exchanger%2C putative (DUF506)	IPR006502,PDDEXK-like family of unknown function			BR_1	DA_1	12.9126	125.118	-1.0684	0.00423664	down
CsGy6G001220	ribulose bisphosphate carboxylase/oxygenase activase, chloroplastic	IPR003959,ATPase family associated with various cellular activities (AAA)	GO:0005524,ATP binding | GO:0009570,chloroplast stroma | GO:0009579,thylakoid | GO:0043085,positive regulation of catalytic activity | GO:0046863,ribulose-1,5-bisphosphate carboxylase/oxygenase activator activity		BR_1	DA_1	2911.19	4403.25	-0.540116	0.0175317	down
CsGy5G003790	Elongation factor G	IPR000795,Elongation factor Tu GTP binding domain | IPR004161,Elongation factor Tu domain 2 | IPR005517,Elongation factor G, domain IV | IPR000640,Elongation factor G C-terminus	GO:0003746,translation elongation factor activity | GO:0003924,GTPase activity | GO:0005525,GTP binding | GO:0006414,translational elongation | GO:0009507,chloroplast		BR_1	DA_1	2896.82	4511.47	-0.568361	0.0194905	down
CsGy4G021970	NADPH-protochlorophyllide oxidoreductase	IPR002347,short chain dehydrogenase	GO:0009507,chloroplast | GO:0015979,photosynthesis | GO:0015995,chlorophyll biosynthetic process | GO:0016630,protochlorophyllide reductase activity | GO:0055114,oxidation-reduction process		BR_1	DA_1	28329.4	50256.7	-0.709068	0.00888572	down
CsGy5G009400	U6 snRNA-associated Sm-like protein LSm6	IPR001163,LSM domain	GO:0000398,mRNA splicing, via spliceosome | GO:0000932,P-body | GO:0003723,RNA binding | GO:0005681,spliceosomal complex | GO:0005688,U6 snRNP | GO:0005730,nucleolus | GO:0005732,small nucleolar ribonucleoprotein complex | GO:0030490,maturation of SSU-rRNA | GO:0046540,U4/U6 x U5 tri-snRNP complex		BR_1	DA_1	1175.96	2113.05	-0.742455	0.0034168	down
CsGy1G028970	60S ribosomal protein L30	IPR004038,Ribosomal protein L7Ae/L30e/S12e/Gadd45 family	GO:0003735,structural constituent of ribosome | GO:0005840,ribosome | GO:0006412,translation		BR_1	DA_1	5248.9	8036.09	-0.558165	0.0125446	down
CsGy3G044350	Glycine cleavage system H protein	IPR033753,Glycine cleavage H-protein	GO:0005739,mitochondrion | GO:0005960,glycine cleavage complex | GO:0019464,glycine decarboxylation via glycine cleavage system		BR_1	DA_1	20246.2	40645.9	-0.794963	0.0116645	down
CsGy7G015020	PAX-interacting protein 1	IPR001357,Regulator of Ty1 transposition protein 107 BRCT domain			BR_1	DA_1	34.8994	117.032	-1.22334	0.000541435	down
CsGy4G025120	Receptor protein kinase, putative	IPR001245,Protein tyrosine kinase	GO:0004672,protein kinase activity | GO:0005524,ATP binding | GO:0006468,protein phosphorylation		BR_1	DA_1	10.6391	50.6657	-1.07684	0.00545914	down
CsGy6G029720	asparagine synthetase [glutamine-hydrolyzing] 2	IPR017932,Glutamine amidotransferase domain | IPR001962,Asparagine synthase	GO:0004066,asparagine synthase (glutamine-hydrolyzing) activity | GO:0005524,ATP binding | GO:0006529,asparagine biosynthetic process | GO:0006541,glutamine metabolic process		BR_1	DA_1	1709.8	2450.29	-0.46541	0.0484688	down
CsGy2G006870	pentatricopeptide repeat-containing protein At3g42630-like	IPR002885,PPR repeat			BR_1	DA_1	102.907	234.973	-0.933507	0.00347407	down
CsGy1G032890	Proteasome subunit alpha type-5	IPR001353,Proteasome subunit | IPR000426,Proteasome subunit A N-terminal signature	GO:0004298,threonine-type endopeptidase activity | GO:0005634,nucleus | GO:0005737,cytoplasm | GO:0019773,proteasome core complex, alpha-subunit complex | GO:0043161,proteasome-mediated ubiquitin-dependent protein catabolic process		BR_1	DA_1	1428.27	2383	-0.655572	0.00733325	down
CsGy6G010230	Ethylene-responsive transcription factor 5	IPR001471,AP2 domain	GO:0003677,DNA binding | GO:0003700,DNA binding transcription factor activity | GO:0005634,nucleus | GO:0006355,regulation of transcription, DNA-templated		BR_1	DA_1	327.297	501.332	-0.535413	0.0399104	down
CsGy6G035960	CSC1-like protein ERD4	IPR032880,Late exocytosis, associated with Golgi transport | IPR003864,Calcium-dependent channel, 7TM region, putative phosphate | IPR027815,Cytosolic domain of 10TM putative phosphate transporter	GO:0016021,integral component of membrane		BR_1	DA_1	3354.11	6061.66	-0.727693	0.00812518	down
CsGy2G012230	transcription factor bHLH49	IPR011598,Helix-loop-helix DNA-binding domain	GO:0046983,protein dimerization activity		BR_1	DA_1	126.837	477.165	-1.48664	3.86e-06	down
CsGy4G007250	photosystem II 10 kDa polypeptide, chloroplastic	IPR006814,Photosystem II 10 kDa polypeptide PsbR	GO:0009654,photosystem II oxygen evolving complex | GO:0015979,photosynthesis | GO:0016021,integral component of membrane		BR_1	DA_1	40175.8	83557	-0.83754	0.00764273	down
CsGy1G032580	Octicosapeptide/Phox/Bem1p (PB1) domain-containing protein / tetratricopeptide repeat (TPR)-containing protein	IPR000270,PB1 domain			BR_1	DA_1	929.302	1752.7	-0.766546	0.00727359	down
CsGy5G027170	NADH dehydrogenase [ubiquinone] 1 alpha subcomplex subunit 6		GO:0005747,mitochondrial respiratory chain complex I		BR_1	DA_1	772.212	1324.12	-0.668251	0.0131487	down
CsGy2G014610	UDP-N-acetylmuramoyl-L-alanyl-D-glutamate-2%2C 6-diaminopimelate ligase				BR_1	DA_1	413.607	764.559	-0.761407	0.00467225	down
CsGy2G001840	thylakoid lumenal 16.5 kDa protein, chloroplastic				BR_1	DA_1	2185.94	5727.53	-1.16747	3.91e-05	down
CsGy3G031060	Cytoplasmic tRNA 2-thiolation protein 2		GO:0004177,aminopeptidase activity | GO:0006508,proteolysis | GO:0016021,integral component of membrane		BR_1	DA_1	2737.84	4419.46	-0.61969	0.00850396	down
CsGy4G007990	tRNA dimethylallyltransferase 9	IPR018022,IPP transferase	GO:0005524,ATP binding | GO:0008033,tRNA processing | GO:0016740,transferase activity		BR_1	DA_1	933.79	1458.76	-0.571937	0.0190075	down
CsGy2G010020	surfeit locus protein 6-like	IPR029190,Surfeit locus protein 6 | IPR029188,60S ribosome biogenesis protein Rrp14			BR_1	DA_1	455.076	722.508	-0.578291	0.027568	down
CsGy3G019570	Thylakoid lumenal 17.4 kDa protein, chloroplastic	IPR001646,Pentapeptide repeats (9 copies)	GO:0016021,integral component of membrane		BR_1	DA_1	2958.8	4651.84	-0.56601	0.0315721	down
CsGy5G021750	Phosphate transporter	IPR001204,Phosphate transporter family	GO:0005315,inorganic phosphate transmembrane transporter activity | GO:0005887,integral component of plasma membrane | GO:0035435,phosphate ion transmembrane transport		BR_1	DA_1	530.987	802.364	-0.517985	0.0467049	down
CsGy4G021090	Leucine-rich repeat transmembrane protein kinase	IPR001245,Protein tyrosine kinase | IPR021720,Di-glucose binding within endoplasmic reticulum	GO:0004672,protein kinase activity | GO:0005524,ATP binding | GO:0006468,protein phosphorylation | GO:0016021,integral component of membrane		BR_1	DA_1	144.721	298.301	-0.790766	0.0169175	down
CsGy7G002080	Transcription termination factor MTERF6, chloroplastic/mitochondrial	IPR003690,mTERF | IPR003690,mTERF	GO:0003690,double-stranded DNA binding | GO:0006355,regulation of transcription, DNA-templated		BR_1	DA_1	378.906	810.8	-0.865764	0.00610189	down
CsGy5G014220	30S ribosomal protein S13	IPR001892,Ribosomal protein S13/S18	GO:0003723,RNA binding | GO:0003735,structural constituent of ribosome | GO:0005840,ribosome | GO:0006412,translation | GO:0009570,chloroplast stroma | GO:0009941,chloroplast envelope		BR_1	DA_1	8969.14	22326.7	-1.19487	9.35e-08	down
CsGy2G012720	squalene synthase-like	IPR002060,Squalene/phytoene synthase	GO:0004310,farnesyl-diphosphate farnesyltransferase activity | GO:0006696,ergosterol biosynthetic process | GO:0016021,integral component of membrane | GO:0051996,squalene synthase activity		BR_1	DA_1	731.361	1137.28	-0.556194	0.0310439	down
CsGy6G010300	Flavin-containing monooxygenase	IPR020946,Flavin-binding monooxygenase-like	GO:0004499,N,N-dimethylaniline monooxygenase activity | GO:0050660,flavin adenine dinucleotide binding | GO:0050661,NADP binding | GO:0055114,oxidation-reduction process		BR_1	DA_1	837.6	1261.46	-0.527047	0.0283881	down
CsGy4G019360	Vacuolar protein sorting-associated	IPR028934,Vacuolar protein sorting-associated protein 26	GO:0007165,signal transduction		BR_1	DA_1	805.87	1228.04	-0.532398	0.0370712	down
CsGy4G024380	chaperone protein DnaJ				BR_1	DA_1	217.308	423.905	-0.755868	0.0178702	down
CsGy6G002120	Histone H4	IPR035425,Centromere kinetochore component CENP-T histone fold	GO:0000786,nucleosome | GO:0003677,DNA binding | GO:0004672,protein kinase activity | GO:0005524,ATP binding | GO:0005634,nucleus | GO:0006334,nucleosome assembly | GO:0006352,DNA-templated transcription, initiation | GO:0006468,protein phosphorylation | GO:0016021,integral component of membrane | GO:0046982,protein heterodimerization activity		BR_1	DA_1	2551.11	6135.26	-1.05359	0.000271672	down
CsGy6G014500	Uncharacterized protein				BR_1	DA_1	2964.18	5245.68	-0.714457	0.00651141	down
CsGy2G025250	50S ribosomal protein L27	IPR001684,Ribosomal L27 protein	GO:0003735,structural constituent of ribosome | GO:0005840,ribosome | GO:0006412,translation		BR_1	DA_1	4849.5	8739.67	-0.763871	0.00107641	down
CsGy6G022770	Expp1 protein		GO:0005886,plasma membrane		BR_1	DA_1	707.642	1314.72	-0.794274	0.00111813	down
CsGy7G017050	tRNA:m(4)X modification enzyme TRM13 homolog	IPR007871,Methyltransferase TRM13 | IPR021721,CCCH zinc finger in TRM13 protein | IPR022776,U11-48K-like CHHC zinc finger	GO:0008033,tRNA processing | GO:0008168,methyltransferase activity | GO:0032259,methylation		BR_1	DA_1	119.988	204.952	-0.626686	0.0386664	down
CsGy2G008990	Casein kinase II subunit beta	IPR000704,Casein kinase II regulatory subunit	GO:0005956,protein kinase CK2 complex | GO:0016301,kinase activity | GO:0019887,protein kinase regulator activity | GO:0045859,regulation of protein kinase activity		BR_1	DA_1	862.375	1371.77	-0.585846	0.0225061	down
CsGy4G017000	Plastid transcriptionally active 6				BR_1	DA_1	2161.27	3298.5	-0.537639	0.0317989	down
CsGy1G012180	transcription factor bHLH118-like	IPR011598,Helix-loop-helix DNA-binding domain	GO:0003677,DNA binding | GO:0006357,regulation of transcription by RNA polymerase II | GO:0046983,protein dimerization activity		BR_1	DA_1	581.028	2507.81	-1.80359	3.59e-11	down
CsGy5G014630	putative leucine-rich repeat-containing protein DDB_G0290503 isoform X1	IPR019448,N-terminal C2 in EEIG1 and EHBP1 proteins			BR_1	DA_1	1078.73	1633.18	-0.518056	0.049949	down
CsGy6G018340	probable carboxylesterase 18	IPR013094,alpha/beta hydrolase fold	GO:0008152,metabolic process | GO:0016787,hydrolase activity		BR_1	DA_1	82.106	162.095	-0.764649	0.017348	down
CsGy7G003130	Lycopene beta/epsilon cyclase protein isoform 2				BR_1	DA_1	1676.25	2740.09	-0.639944	0.00537876	down
CsGy6G025610	gibberellin 20 oxidase 2-like	IPR026992,non-haem dioxygenase in morphine synthesis N-terminal | IPR005123,2OG-Fe(II) oxygenase superfamily	GO:0016491,oxidoreductase activity | GO:0046872,metal ion binding | GO:0055114,oxidation-reduction process		BR_1	DA_1	3.40036	63.5028	-1.8376	2.12e-06	down
CsGy6G015670	Dof zinc finger protein 4	IPR003851,Dof domain, zinc finger	GO:0003677,DNA binding | GO:0005634,nucleus | GO:0006355,regulation of transcription, DNA-templated		BR_1	DA_1	325.856	561.914	-0.674895	0.0124552	down
CsGy3G023930	Plant/MOJ10-14 protein				BR_1	DA_1	605.423	1191.43	-0.824462	0.0033865	down
CsGy5G014990	ADP-ribosylation factor-like protein 8A	IPR006689,ADP-ribosylation factor family	GO:0005525,GTP binding | GO:0005622,intracellular		BR_1	DA_1	468.942	791.266	-0.623195	0.0340706	down
CsGy3G021900	multiple organellar RNA editing factor 9, chloroplastic				BR_1	DA_1	2651.44	5612.43	-0.943862	0.000259291	down
CsGy1G026070	39S ribosomal protein L45, mitochondrial isoform X1	IPR007379,Tim44-like domain	GO:0005840,ribosome		BR_1	DA_1	141.281	246.424	-0.631948	0.0455132	down
CsGy3G013000	40S ribosomal protein S3a	IPR001593,Ribosomal S3Ae family	GO:0003735,structural constituent of ribosome | GO:0006412,translation | GO:0022627,cytosolic small ribosomal subunit		BR_1	DA_1	3745.56	7354.36	-0.854397	0.000760678	down
CsGy3G015300	30S ribosomal protein S1, chloroplastic	IPR003029,S1 RNA binding domain	GO:0003676,nucleic acid binding | GO:0005840,ribosome		BR_1	DA_1	6590.7	10955.6	-0.658187	0.0050594	down
CsGy7G011100	Peptidylprolyl isomerase	IPR001179,FKBP-type peptidyl-prolyl cis-trans isomerase	GO:0000413,protein peptidyl-prolyl isomerization | GO:0003755,peptidyl-prolyl cis-trans isomerase activity | GO:0016021,integral component of membrane		BR_1	DA_1	256.631	477.866	-0.716916	0.0210775	down
CsGy3G011860	50S ribosomal protein L28, chloroplastic	IPR026569,Ribosomal L28 family	GO:0003735,structural constituent of ribosome | GO:0005840,ribosome | GO:0006412,translation		BR_1	DA_1	2444.31	5283.98	-0.994768	2.93e-05	down
CsGy4G001080	universal stress protein A-like protein	IPR006016,Universal stress protein family	GO:0005773,vacuole | GO:0006950,response to stress | GO:0016787,hydrolase activity		BR_1	DA_1	140.222	377.465	-0.786083	0.041304	down
CsGy5G004290	inositol 2-dehydrogenase 2	IPR000683,Oxidoreductase family, NAD-binding Rossmann fold | IPR004104,Oxidoreductase family, C-terminal alpha/beta domain	GO:0016491,oxidoreductase activity | GO:0055114,oxidation-reduction process		BR_1	DA_1	839.491	1776.1	-0.842491	0.00875157	down
CsGy5G002490	zinc finger protein CONSTANS-LIKE 2-like	IPR010402,CCT motif	GO:0005634,nucleus		BR_1	DA_1	17.2087	54.9005	-0.859312	0.0264424	down
CsGy6G010420	Vestitone reductase-related family protein	IPR008030,NmrA-like family	GO:0003743,translation initiation factor activity | GO:0006413,translational initiation | GO:0009534,chloroplast thylakoid | GO:0010207,photosystem II assembly		BR_1	DA_1	661.23	1013.38	-0.532327	0.044478	down
CsGy6G012980	G1/S-specific cyclin-E protein		GO:0016021,integral component of membrane		BR_1	DA_1	1470.67	2317.36	-0.562924	0.0375586	down
CsGy1G018470	26S proteasome regulatory subunit 8 homolog A	IPR003959,ATPase family associated with various cellular activities (AAA)	GO:0005524,ATP binding | GO:0005737,cytoplasm | GO:0006508,proteolysis | GO:0008233,peptidase activity | GO:0030163,protein catabolic process		BR_1	DA_1	1931.05	3160.26	-0.626055	0.0126111	down
CsGy3G026280	60S ribosomal protein L7-4	IPR012988,Ribosomal L30 N-terminal domain | IPR016082,Ribosomal protein L30p/L7e	GO:0005840,ribosome		BR_1	DA_1	1306.18	2391.85	-0.776001	0.00141368	down
CsGy3G010810	Translation machinery-associated protein 7	IPR015157,Translation machinery associated TMA7			BR_1	DA_1	5076.8	8311.14	-0.624065	0.0140481	down
CsGy2G001550	Plastid transcriptionally active 5 isoform 1		GO:0016021,integral component of membrane		BR_1	DA_1	253.39	458.647	-0.734961	0.00651286	down
CsGy3G019600	protein PLASTID TRANSCRIPTIONALLY ACTIVE 7 isoform X1				BR_1	DA_1	1159.36	1903.96	-0.631568	0.0112808	down
CsGy4G009160	dicarboxylate transporter 2.1, chloroplastic	IPR001898,Sodium:sulfate symporter transmembrane region	GO:0005215,transporter activity | GO:0006814,sodium ion transport | GO:0016021,integral component of membrane | GO:0055085,transmembrane transport		BR_1	DA_1	538.258	809.854	-0.51495	0.0457154	down
CsGy3G002750	Bifunctional inhibitor/lipid-transfer protein/seed storage 2S albumin superfamily protein	IPR027923,Hydrophobic seed protein			BR_1	DA_1	0.521608	96.8249	-2.30038	2.85e-09	down
CsGy4G022170	transcription factor%2C putative (Protein of unknown function%2C DUF547)	IPR006869,Protein of unknown function, DUF547 | IPR025757,Leucine-zipper of ternary complex factor MIP1			BR_1	DA_1	758.197	1404.37	-0.705814	0.024459	down
CsGy7G005270	Glycosyltransferase		GO:0008152,metabolic process | GO:0016758,transferase activity, transferring hexosyl groups		BR_1	DA_1	0.875951	26.9458	-0.940642	0.0066538	down
CsGy3G024670	probable plastid-lipid-associated protein 14, chloroplastic isoform X1	IPR000719,Protein kinase domain	GO:0004672,protein kinase activity | GO:0005524,ATP binding | GO:0006468,protein phosphorylation		BR_1	DA_1	874.269	5179.88	-0.708454	0.0465027	down
CsGy6G019660	Proteasome subunit beta type-3-A	IPR001353,Proteasome subunit	GO:0004298,threonine-type endopeptidase activity | GO:0005634,nucleus | GO:0005737,cytoplasm | GO:0019774,proteasome core complex, beta-subunit complex | GO:0043161,proteasome-mediated ubiquitin-dependent protein catabolic process		BR_1	DA_1	2082.15	3184.86	-0.544314	0.0261463	down
CsGy6G036620	haloacid dehalogenase-like hydrolase domain-containing protein isoform X1		GO:0016787,hydrolase activity		BR_1	DA_1	592.699	1208.51	-0.802794	0.012199	down
CsGy1G027420	CRM-domain containing factor CFM3, chloroplastic/mitochondrial	IPR001890,CRS1 / YhbY (CRM) domain | IPR001890,CRS1 / YhbY (CRM) domain	GO:0003723,RNA binding		BR_1	DA_1	533.885	941.484	-0.717581	0.00476303	down
CsGy3G009790	IRK-interacting protein	IPR006943,Plant protein of unknown function (DUF641)			BR_1	DA_1	887.558	1303.83	-0.491387	0.0463076	down
CsGy5G023750	Unknown Protein				BR_1	DA_1	87.3023	281.465	-1.27404	0.00013062	down
CsGy5G007730	HAD superfamily%2C subfamily IIIB acid phosphatase	IPR005519,HAD superfamily, subfamily IIIB (Acid phosphatase)	GO:0016021,integral component of membrane | GO:0046686,response to cadmium ion		BR_1	DA_1	130.316	390.74	-1.20663	0.000252706	down
CsGy2G009150	Thioredoxin-like protein		GO:0006355,regulation of transcription, DNA-templated | GO:0009570,chloroplast stroma | GO:0009658,chloroplast organization		BR_1	DA_1	1339.72	2221.28	-0.651071	0.00665362	down
CsGy1G001070	Elongation factor Tu	IPR000795,Elongation factor Tu GTP binding domain | IPR004160,Elongation factor Tu C-terminal domain | IPR004161,Elongation factor Tu domain 2	GO:0003746,translation elongation factor activity | GO:0003924,GTPase activity | GO:0005525,GTP binding | GO:0005622,intracellular | GO:0006414,translational elongation		BR_1	DA_1	19740.8	29823.4	-0.542967	0.0133352	down
CsGy3G019680	protein DEFECTIVE IN MERISTEM SILENCING 3				BR_1	DA_1	247.135	417.206	-0.642726	0.0202177	down
CsGy2G017450	T-complex protein 1 subunit epsilon	IPR002423,TCP-1/cpn60 chaperonin family	GO:0005524,ATP binding | GO:0005737,cytoplasm | GO:0006457,protein folding | GO:0051082,unfolded protein binding		BR_1	DA_1	1782.01	2615.48	-0.493591	0.040259	down
CsGy3G012140	Ethylene-responsive transcription factor 1B	IPR001471,AP2 domain	GO:0003677,DNA binding | GO:0003700,DNA binding transcription factor activity | GO:0005634,nucleus | GO:0006355,regulation of transcription, DNA-templated		BR_1	DA_1	92.1244	393.392	-1.02013	0.00848386	down
CsGy2G012070	ATP-dependent Clp protease proteolytic subunit	IPR023562,Clp protease	GO:0004252,serine-type endopeptidase activity | GO:0006508,proteolysis		BR_1	DA_1	2459.61	4302.52	-0.726863	0.0016977	down
CsGy4G004660	Inositol-3-phosphate synthase	IPR002587,Myo-inositol-1-phosphate synthase | IPR013021,Myo-inositol-1-phosphate synthase	GO:0004512,inositol-3-phosphate synthase activity | GO:0006021,inositol biosynthetic process | GO:0008654,phospholipid biosynthetic process		BR_1	DA_1	261.458	816.173	-1.04101	0.00521931	down
CsGy4G000450	4F5 domain-containing protein/zf-met2 domain-containing protein	IPR007513,4F5 protein family			BR_1	DA_1	732.783	1285.22	-0.692284	0.0114123	down
CsGy3G009640	Glutathione S-transferase	IPR004045,Glutathione S-transferase, N-terminal domain	GO:0000723,telomere maintenance | GO:0003684,damaged DNA binding | GO:0004003,ATP-dependent DNA helicase activity | GO:0005737,cytoplasm | GO:0006303,double-strand break repair via nonhomologous end joining | GO:0006310,DNA recombination | GO:0009072,aromatic amino acid family metabolic process | GO:0016740,transferase activity | GO:0032508,DNA duplex unwinding | GO:0042162,telomeric DNA binding …		BR_1	DA_1	82.4406	169.175	-0.79337	0.0157637	down
CsGy3G017410	Pentatricopeptide repeat superfamily protein, putative isoform 2				BR_1	DA_1	2060.99	4004.58	-0.812759	0.00346475	down
CsGy5G030200	hypothetical protein				BR_1	DA_1	205.582	492.265	-1.05293	0.000248	down
CsGy4G018150	microtubule-associated protein 70-2-like	IPR009768,Microtubule-associated protein 70	GO:0007010,cytoskeleton organization | GO:0008017,microtubule binding		BR_1	DA_1	1842.67	2674.79	-0.486988	0.0315488	down
CsGy2G000130	protein STRICTOSIDINE SYNTHASE-LIKE 4-like isoform X2	IPR018119,Strictosidine synthase	GO:0009058,biosynthetic process | GO:0016021,integral component of membrane | GO:0016844,strictosidine synthase activity		BR_1	DA_1	243.75	416.961	-0.642546	0.0272774	down
CsGy2G003470	Acyl carrier protein	IPR009081,Phosphopantetheine attachment site	GO:0006633,fatty acid biosynthetic process | GO:0031177,phosphopantetheine binding		BR_1	DA_1	72.9636	180.103	-0.870562	0.016758	down
CsGy2G014210	centrin2	IPR002048,EF-hand domain pair | IPR002048,EF-hand domain pair	GO:0005509,calcium ion binding		BR_1	DA_1	1558.07	2402.33	-0.536856	0.0463796	down
CsGy5G020820	Cysteine synthase	IPR001926,Pyridoxal-phosphate dependent enzyme	GO:0004124,cysteine synthase activity | GO:0006535,cysteine biosynthetic process from serine		BR_1	DA_1	4768.95	8272.02	-0.684267	0.0106492	down
CsGy2G010050	Aspartyl/glutamyl-tRNA(Asn/Gln) amidotransferase subunit B	IPR006075,GatB/GatE catalytic domain | IPR018027,GatB domain	GO:0005524,ATP binding | GO:0005739,mitochondrion | GO:0009507,chloroplast | GO:0016740,transferase activity | GO:0030956,glutamyl-tRNA(Gln) amidotransferase complex | GO:0032543,mitochondrial translation | GO:0050567,glutaminyl-tRNA synthase (glutamine-hydrolyzing) activity | GO:0070681,glutaminyl-tRNAGln biosynthesis via transamidation		BR_1	DA_1	1040.46	1658.46	-0.596233	0.0151789	down
CsGy2G009590	Histone-lysine N-methyltransferase	IPR001214,SET domain	GO:0005634,nucleus | GO:0018024,histone-lysine N-methyltransferase activity | GO:0034968,histone lysine methylation		BR_1	DA_1	578.744	896.443	-0.55541	0.0274806	down
CsGy3G028320	50S ribosomal protein L17	IPR000456,Ribosomal protein L17	GO:0003735,structural constituent of ribosome | GO:0005840,ribosome | GO:0006412,translation | GO:0009570,chloroplast stroma | GO:0009941,chloroplast envelope		BR_1	DA_1	5561.55	9311.88	-0.666593	0.00476739	down
CsGy1G026390	40S ribosomal protein S25-2	IPR004977,S25 ribosomal protein	GO:0005840,ribosome		BR_1	DA_1	3917.4	6447.83	-0.654829	0.00302402	down
CsGy2G018250	transmembrane protein	IPR021414,Protein of unknown function (DUF3054)	GO:0016021,integral component of membrane		BR_1	DA_1	802.06	1433.29	-0.740621	0.00283731	down
CsGy6G018910	Mitogen-activated protein kinase	IPR000719,Protein kinase domain	GO:0000165,MAPK cascade | GO:0004707,MAP kinase activity | GO:0005524,ATP binding | GO:0005622,intracellular | GO:0016021,integral component of membrane		BR_1	DA_1	757.955	1366.26	-0.737526	0.00497421	down
CsGy2G000500	pentatricopeptide repeat-containing protein At2g15690-like	IPR002885,PPR repeat | IPR002885,PPR repeat | IPR032867,DYW family of nucleic acid deaminases | IPR002885,PPR repeat family	GO:0003723,RNA binding | GO:0004519,endonuclease activity | GO:0008270,zinc ion binding | GO:0009451,RNA modification | GO:0043231,intracellular membrane-bounded organelle | GO:0090305,nucleic acid phosphodiester bond hydrolysis		BR_1	DA_1	393.013	622.424	-0.55973	0.0459784	down
CsGy4G013770	Pectate lyase	IPR002022,Pectate lyase	GO:0030570,pectate lyase activity | GO:0045490,pectin catabolic process | GO:0046872,metal ion binding		BR_1	DA_1	399	655.936	-0.622594	0.0178517	down
CsGy3G037040	Uncharacterized protein				BR_1	DA_1	17.8139	48.8716	-0.789891	0.0405226	down
CsGy4G005310	maf-like protein DDB_G0281937	IPR003697,Maf-like protein | IPR003697,Maf-like protein	GO:0047429,nucleoside-triphosphate diphosphatase activity		BR_1	DA_1	1100.81	1800.03	-0.639692	0.00557498	down
CsGy3G014560	Isoleucine--tRNA ligase	IPR013155,Anticodon-binding domain of tRNA | IPR010663,Zinc finger found in FPG and IleRS | IPR002300,tRNA synthetases class I (I, L, M and V) | IPR002300,tRNA synthetases class I (I, L, M and V)	GO:0000049,tRNA binding | GO:0002161,aminoacyl-tRNA editing activity | GO:0004822,isoleucine-tRNA ligase activity | GO:0005524,ATP binding | GO:0005737,cytoplasm | GO:0006428,isoleucyl-tRNA aminoacylation | GO:0106074,aminoacyl-tRNA metabolism involved in translational fidelity		BR_1	DA_1	1454.77	2615.58	-0.739032	0.00419189	down
CsGy2G022730	psbP domain-containing protein 5, chloroplastic isoform X1	IPR002683,PsbP	GO:0005509,calcium ion binding | GO:0009654,photosystem II oxygen evolving complex | GO:0015979,photosynthesis | GO:0019898,extrinsic component of membrane		BR_1	DA_1	1186.52	2003.95	-0.681226	0.00323668	down
CsGy4G017830	50S ribosomal protein 5, chloroplastic		GO:0005840,ribosome		BR_1	DA_1	5432.33	7890.77	-0.480793	0.0451447	down
CsGy1G024790	pentatricopeptide repeat-containing protein At1g30610, chloroplastic	IPR002885,PPR repeat | IPR002885,Pentatricopeptide repeat domain | IPR002885,PPR repeat family			BR_1	DA_1	709.326	1140.32	-0.610897	0.0110961	down
CsGy6G036590	Charged multivesicular body protein 2b-B, putative	IPR005735,LSD1 zinc finger | IPR005735,LSD1 zinc finger | IPR005735,LSD1 zinc finger | IPR005024,Snf7	GO:0007034,vacuolar transport | GO:0016020,membrane		BR_1	DA_1	565.488	964.778	-0.662472	0.013767	down
CsGy1G028410	pumilio homolog 12	IPR001313,Pumilio-family RNA binding repeat | IPR001313,Pumilio-family RNA binding repeat | IPR001313,Pumilio-family RNA binding repeat | IPR001313,Pumilio-family RNA binding repeat | IPR001313,Pumilio-family RNA binding repeat	GO:0003723,RNA binding		BR_1	DA_1	20111.8	34920.4	-0.635972	0.0405781	down
CsGy2G002500	Putative methyltransferase	IPR013216,Methyltransferase domain	GO:0008168,methyltransferase activity | GO:0010287,plastoglobule | GO:0032259,methylation | GO:0080167,response to karrikin		BR_1	DA_1	362.28	559.561	-0.537648	0.0474373	down
CsGy1G032820	Histidine triad nucleotide-binding 2, 2 isoform 1	IPR001310,HIT domain	GO:0003824,catalytic activity | GO:0009507,chloroplast		BR_1	DA_1	1652.97	2386.03	-0.476892	0.0396539	down
CsGy7G010570	S-adenosyl-L-methionine-dependent methyltransferases superfamily protein				BR_1	DA_1	928.111	1569.79	-0.649846	0.0165632	down
CsGy5G023740	Alpha-1,4 glucan phosphorylase	IPR000811,Carbohydrate phosphorylase | IPR000811,Carbohydrate phosphorylase	GO:0005975,carbohydrate metabolic process | GO:0008184,glycogen phosphorylase activity | GO:0030170,pyridoxal phosphate binding | GO:0102250,linear malto-oligosaccharide phosphorylase activity | GO:0102499,SHG alpha-glucan phosphorylase activity		BR_1	DA_1	1095.86	2042.1	-0.736631	0.0132081	down
CsGy6G001240	Thylakoid lumenal 15 kDa protein 1, chloroplastic	IPR001646,Pentapeptide repeats (8 copies) | IPR001646,Pentapeptide repeats (8 copies)	GO:0009535,chloroplast thylakoid membrane | GO:0009543,chloroplast thylakoid lumen		BR_1	DA_1	790.257	2237.07	-1.31246	3.17e-07	down
CsGy1G015090	Pentatricopeptide repeat-containing protein At4g16390, chloroplastic	IPR033443,Pentacotripeptide-repeat region of PRORP | IPR002885,PPR repeat family | IPR002885,PPR repeat family | IPR002885,Pentatricopeptide repeat domain	GO:0003723,RNA binding | GO:0004519,endonuclease activity | GO:0009451,RNA modification | GO:0009507,chloroplast | GO:0031425,chloroplast RNA processing | GO:0090305,nucleic acid phosphodiester bond hydrolysis		BR_1	DA_1	1757.52	3451.81	-0.850538	0.000955877	down
CsGy3G004840	Phospho-2-dehydro-3-deoxyheptonate aldolase	IPR002480,Class-II DAHP synthetase family	GO:0003849,3-deoxy-7-phosphoheptulonate synthase activity | GO:0009073,aromatic amino acid family biosynthetic process | GO:0009423,chorismate biosynthetic process | GO:0009507,chloroplast | GO:0016021,integral component of membrane		BR_1	DA_1	2660.02	4624.83	-0.679831	0.0134632	down
CsGy2G019240	succinate dehydrogenase subunit 5, mitochondrial	IPR025397,Domain of unknown function (DUF4370)	GO:0045273,respiratory chain complex II		BR_1	DA_1	976.621	1690.52	-0.659378	0.0224136	down
CsGy5G019910	ribosomal RNA small subunit methyltransferase J		GO:0003677,DNA binding | GO:0016021,integral component of membrane		BR_1	DA_1	2029.25	2917.45	-0.474823	0.0352667	down
CsGy2G016020	Vesicle transport protein	IPR007305,Got1/Sft2-like family	GO:0015031,protein transport | GO:0016021,integral component of membrane | GO:0016192,vesicle-mediated transport		BR_1	DA_1	215.094	405.108	-0.741758	0.0143732	down
CsGy7G001090	F-box/LRR-repeat protein 10	IPR001810,F-box domain			BR_1	DA_1	446.422	710.384	-0.565067	0.0455408	down
CsGy2G006340	Transcription factor/transcription regulator				BR_1	DA_1	320.97	885.013	-0.932918	0.0121703	down
CsGy6G004560	hypothetical protein				BR_1	DA_1	169.065	303.997	-0.674109	0.0301934	down
CsGy3G017630	cAMP-regulated phosphoprotein 19-related protein	IPR006760,cAMP-regulated phosphoprotein/endosulfine conserved region			BR_1	DA_1	1174.93	2163.76	-0.775931	0.00200366	down
CsGy7G000950	Protein translocase complex, SecE/Sec61-gamma subunit	IPR001901,SecE/Sec61-gamma subunits of protein translocation complex	GO:0006605,protein targeting | GO:0009528,plastid inner membrane | GO:0016021,integral component of membrane | GO:0071806,protein transmembrane transport | GO:0090351,seedling development		BR_1	DA_1	353.078	569.623	-0.602308	0.0196237	down
CsGy3G034820	Cysteine synthase	IPR001926,Pyridoxal-phosphate dependent enzyme	GO:0004124,cysteine synthase activity | GO:0006535,cysteine biosynthetic process from serine | GO:0009507,chloroplast | GO:0009643,photosynthetic acclimation | GO:0010310,regulation of hydrogen peroxide metabolic process | GO:0015979,photosynthesis | GO:0031977,thylakoid lumen | GO:0090322,regulation of superoxide metabolic process		BR_1	DA_1	787.442	1484.7	-0.813384	0.000826301	down
CsGy3G040980	Cytomatrix protein-related, putative				BR_1	DA_1	155.444	355.702	-0.95767	0.0018656	down
CsGy4G004440	transmembrane protein		GO:0016021,integral component of membrane		BR_1	DA_1	309.415	511.653	-0.625752	0.0188646	down
CsGy3G040650	lon protease 2-like	IPR003111,ATP-dependent protease La (LON) substrate-binding domain	GO:0000209,protein polyubiquitination | GO:0005622,intracellular | GO:0008233,peptidase activity | GO:0031624,ubiquitin conjugating enzyme binding | GO:0032436,positive regulation of proteasomal ubiquitin-dependent protein catabolic process | GO:0061630,ubiquitin protein ligase activity		BR_1	DA_1	530.797	841.11	-0.571531	0.0336167	down
CsGy5G016690	30S ribosomal protein S12	IPR006032,Ribosomal protein S12/S23	GO:0003735,structural constituent of ribosome | GO:0006412,translation | GO:0015935,small ribosomal subunit | GO:0016021,integral component of membrane		BR_1	DA_1	1136.52	1704.74	-0.525641	0.024558	down
CsGy3G024250	Uncharacterized protein	IPR013177,Mitochondrial domain of unknown function (DUF1713)			BR_1	DA_1	285.239	534.878	-0.746416	0.0115268	down
CsGy6G021950	ribonuclease Z, chloroplastic	IPR001279,Beta-lactamase superfamily domain	GO:0034414,tRNA 3'-trailer cleavage, endonucleolytic | GO:0042781,3'-tRNA processing endoribonuclease activity		BR_1	DA_1	672.932	1076.45	-0.589422	0.023603	down
CsGy2G021530	Pentatricopeptide repeat (PPR-like) superfamily protein	IPR002885,PPR repeat family | IPR002885,PPR repeat family | IPR002885,PPR repeat family | IPR002885,PPR repeat family | IPR002885,PPR repeat family | IPR002885,PPR repeat | IPR002885,PPR repeat | IPR002885,PPR repeat			BR_1	DA_1	266.76	482.714	-0.726963	0.00865494	down
CsGy6G024390	Cytochrome P450	IPR001128,Cytochrome P450	GO:0004497,monooxygenase activity | GO:0005506,iron ion binding | GO:0016705,oxidoreductase activity, acting on paired donors, with incorporation or reduction of molecular oxygen | GO:0020037,heme binding | GO:0055114,oxidation-reduction process		BR_1	DA_1	780.43	1214.63	-0.566054	0.0208545	down
CsGy3G009700	Pentatricopeptide repeat-containing protein	IPR002885,PPR repeat | IPR002885,PPR repeat | IPR002885,PPR repeat | IPR002885,PPR repeat | IPR002885,PPR repeat | IPR002885,PPR repeat | IPR002885,PPR repeat | IPR002885,PPR repeat family | IPR002885,PPR repeat family	GO:0005773,vacuole | GO:0009507,chloroplast | GO:0016556,mRNA modification | GO:1900865,chloroplast RNA modification		BR_1	DA_1	251.673	517.664	-0.855775	0.00378554	down
CsGy1G017930	nucleoid-associated protein At2g24020, chloroplastic-like	IPR004401,YbaB/EbfC DNA-binding family			BR_1	DA_1	1869.91	4252.89	-1.06972	3.28e-06	down
CsGy5G005200	putative nitric oxide synthase	IPR006073,50S ribosome-binding GTPase	GO:0003924,GTPase activity | GO:0005525,GTP binding | GO:0005739,mitochondrion | GO:0042254,ribosome biogenesis		BR_1	DA_1	682.511	1033.74	-0.530383	0.0318895	down
CsGy6G002460	Abscisic stress ripening-like protein	IPR003496,ABA/WDS induced protein	GO:0006950,response to stress		BR_1	DA_1	106.391	405.09	-1.17067	0.00193377	down
CsGy1G000980	rhodanese-like domain-containing protein 11, chloroplastic	IPR001763,Rhodanese-like domain			BR_1	DA_1	3213.08	5499.56	-0.655452	0.019376	down
CsGy6G003470	biotin synthase	IPR007197,Radical SAM superfamily | IPR010722,Biotin and Thiamin Synthesis associated domain	GO:0004076,biotin synthase activity | GO:0009102,biotin biosynthetic process | GO:0046872,metal ion binding | GO:0051537,2 iron, 2 sulfur cluster binding | GO:0051539,4 iron, 4 sulfur cluster binding		BR_1	DA_1	1470.33	2117.87	-0.470592	0.0484829	down
CsGy1G009670	thylakoid lumenal 17.9 kDa protein, chloroplastic		GO:0009507,chloroplast | GO:0031977,thylakoid lumen		BR_1	DA_1	1120.57	1928.06	-0.685329	0.00748897	down
CsGy3G042320	Gamma-glutamylcyclotransferase	IPR006840,ChaC-like protein	GO:0003839,gamma-glutamylcyclotransferase activity | GO:0006751,glutathione catabolic process | GO:0016021,integral component of membrane | GO:0016740,transferase activity		BR_1	DA_1	3121.02	5097.66	-0.636244	0.00649836	down
CsGy2G016160	60S ribosomal protein L34	IPR008195,Ribosomal protein L34e	GO:0003723,RNA binding | GO:0003735,structural constituent of ribosome | GO:0006412,translation | GO:0022625,cytosolic large ribosomal subunit | GO:0042254,ribosome biogenesis		BR_1	DA_1	2832.47	4508.47	-0.60614	0.00794213	down
CsGy6G033030	Phosphoadenosine phosphosulfate reductase	IPR002500,Phosphoadenosine phosphosulfate reductase family | IPR013766,Thioredoxin	GO:0004604,phosphoadenylyl-sulfate reductase (thioredoxin) activity | GO:0005623,cell | GO:0019344,cysteine biosynthetic process | GO:0019419,sulfate reduction | GO:0045454,cell redox homeostasis		BR_1	DA_1	413.059	1042.23	-1.14327	2.64e-05	down
CsGy2G025590	Glutaredoxin	IPR002109,Glutaredoxin	GO:0005623,cell | GO:0009055,electron transfer activity | GO:0015035,protein disulfide oxidoreductase activity | GO:0022900,electron transport chain | GO:0045454,cell redox homeostasis		BR_1	DA_1	879.102	1771.14	-0.719522	0.0401592	down
CsGy5G017860	ATP-binding ABC transporter	IPR003439,ABC transporter | IPR011527,ABC transporter transmembrane region	GO:0005524,ATP binding | GO:0016021,integral component of membrane | GO:0042626,ATPase activity, coupled to transmembrane movement of substances | GO:0055085,transmembrane transport		BR_1	DA_1	147.565	261.487	-0.671902	0.025745	down
CsGy1G026880	Oxidative stress 3, putative isoform 2				BR_1	DA_1	143.511	439.3	-1.18231	0.000546301	down
CsGy6G029070	Protein BRICK 1		GO:0007015,actin filament organization | GO:0031209,SCAR complex		BR_1	DA_1	258.187	434.009	-0.622736	0.0319791	down
CsGy6G026450	RNA cytidine acetyltransferase	IPR000182,GNAT acetyltransferase 2 | IPR027992,Possible tRNA binding domain | IPR013562,Domain of unknown function (DUF1726) | IPR007807,Helicase	GO:0000154,rRNA modification | GO:0005524,ATP binding | GO:0005730,nucleolus | GO:0008080,N-acetyltransferase activity | GO:0042274,ribosomal small subunit biogenesis | GO:0051391,tRNA acetylation		BR_1	DA_1	760.327	1111.84	-0.489697	0.0406367	down
CsGy7G019860	protein CURVATURE THYLAKOID 1C, chloroplastic	IPR025564,CAAD domains of cyanobacterial aminoacyl-tRNA synthetase	GO:0009507,chloroplast | GO:0009579,thylakoid | GO:0016021,integral component of membrane		BR_1	DA_1	1590.98	3077.13	-0.811909	0.0030727	down
CsGy1G023310	RING/U-box superfamily protein		GO:0016874,ligase activity		BR_1	DA_1	206.374	473.399	-0.995184	0.000620285	down
CsGy5G015360	protein EARLY RESPONSIVE TO DEHYDRATION 15-like				BR_1	DA_1	449.838	934.743	-0.851719	0.00533884	down
CsGy4G020310	Pentatricopeptide repeat-containing protein At3g59040	IPR002885,Pentatricopeptide repeat domain | IPR002885,Pentatricopeptide repeat domain | IPR002885,PPR repeat | IPR002885,PPR repeat | IPR002885,PPR repeat family | IPR002885,PPR repeat family			BR_1	DA_1	1238.81	2461.56	-0.885787	0.000201033	down
CsGy6G000480	MACPF domain-containing CAD1-like protein				BR_1	DA_1	360.337	554.17	-0.536952	0.0426256	down
CsGy3G012750	photosynthetic NDH subunit of subcomplex B 5, chloroplastic-like		GO:0006979,response to oxidative stress | GO:0009535,chloroplast thylakoid membrane | GO:0016021,integral component of membrane		BR_1	DA_1	1426.78	2540.31	-0.732982	0.0035068	down
CsGy4G025530	heavy metal-associated isoprenylated plant protein 21-like	IPR006121,Heavy-metal-associated domain			BR_1	DA_1	31.6861	99.4376	-0.955727	0.0123083	down
CsGy6G008730	SPX domain-containing protein 3	IPR004331,SPX domain | IPR004331,SPX domain	GO:0005783,endoplasmic reticulum | GO:0016036,cellular response to phosphate starvation		BR_1	DA_1	34.5846	81.5503	-0.770908	0.0396397	down
CsGy5G016500	Chlorophyll a-b binding protein, chloroplastic	IPR022796,Chlorophyll A-B binding protein	GO:0009409,response to cold | GO:0009522,photosystem I | GO:0009523,photosystem II | GO:0009535,chloroplast thylakoid membrane | GO:0009637,response to blue light | GO:0009644,response to high light intensity | GO:0009645,response to low light intensity stimulus | GO:0009768,photosynthesis, light harvesting in photosystem I | GO:0009941,chloroplast envelope | GO:0010114,response to red light | GO…		BR_1	DA_1	34240.2	63441.1	-0.720867	0.0176716	down
CsGy7G017330	Ribosomal protein	IPR028364,Ribosomal protein L1p/L10e family	GO:0003723,RNA binding | GO:0003735,structural constituent of ribosome | GO:0006412,translation | GO:0015934,large ribosomal subunit | GO:0016020,membrane | GO:0044434,chloroplast part		BR_1	DA_1	2049.99	4624	-1.0021	0.000248369	down
CsGy6G017400	huntingtin-interacting protein K				BR_1	DA_1	1242.06	1911.68	-0.552788	0.0232595	down
CsGy1G013050	DNA-directed RNA polymerases I and III subunit RPAC2	IPR009025,RNA polymerase Rpb3/Rpb11 dimerisation domain	GO:0001054,RNA polymerase I activity | GO:0001056,RNA polymerase III activity | GO:0003677,DNA binding | GO:0005666,DNA-directed RNA polymerase III complex | GO:0005736,DNA-directed RNA polymerase I complex | GO:0006360,transcription by RNA polymerase I | GO:0006383,transcription by RNA polymerase III | GO:0046983,protein dimerization activity		BR_1	DA_1	143.372	282.694	-0.815899	0.00474286	down
CsGy3G028940	UvrABC system C protein				BR_1	DA_1	217.132	366.491	-0.616686	0.0395631	down
CsGy3G030600	2%2C3-bisphosphoglycerate-independent phosphoglycerate mutase		GO:0016021,integral component of membrane		BR_1	DA_1	929	1727.95	-0.665903	0.0490334	down
CsGy3G034540	insulin-degrading enzyme-like 1, peroxisomal isoform X1	IPR007863,Peptidase M16 inactive domain | IPR007863,Peptidase M16 inactive domain | IPR011765,Insulinase (Peptidase family M16) | IPR032632,Middle or third domain of peptidase_M16	GO:0004222,metalloendopeptidase activity | GO:0006508,proteolysis | GO:0046872,metal ion binding		BR_1	DA_1	676.254	1088.91	-0.575733	0.0436866	down
CsGy6G002390	Peroxiredoxin Q family protein	IPR000866,AhpC/TSA family	GO:0004601,peroxidase activity | GO:0009543,chloroplast thylakoid lumen | GO:0045454,cell redox homeostasis | GO:0051920,peroxiredoxin activity | GO:0055114,oxidation-reduction process | GO:0098869,cellular oxidant detoxification		BR_1	DA_1	5123.29	10344.4	-0.843346	0.00360338	down
CsGy1G025070	DEAD-box ATP-dependent RNA helicase 3, chloroplastic	IPR011545,DEAD/DEAH box helicase | IPR001650,Helicase conserved C-terminal domain	GO:0003723,RNA binding | GO:0004386,helicase activity | GO:0005524,ATP binding | GO:0005634,nucleus | GO:0008270,zinc ion binding		BR_1	DA_1	9668.34	14840.8	-0.560039	0.0133245	down
CsGy6G024800	GDSL esterase/lipase At5g03610-like	IPR001087,GDSL-like Lipase/Acylhydrolase	GO:0016788,hydrolase activity, acting on ester bonds		BR_1	DA_1	348.474	2517.6	-2.37847	1.24e-16	down
CsGy7G003440	hexokinase-1 protein				BR_1	DA_1	180.102	339.12	-0.691238	0.0372187	down
CsGy3G030710	Ribosomal protein S12/S23	IPR006032,Ribosomal protein S12/S23	GO:0005840,ribosome		BR_1	DA_1	7369.97	12557.8	-0.691814	0.0029457	down
CsGy2G001090	hypothetical protein				BR_1	DA_1	206.7	408.836	-0.824557	0.00380376	down
CsGy7G005910	Inorganic pyrophosphatase	IPR008162,Inorganic pyrophosphatase	GO:0000287,magnesium ion binding | GO:0004427,inorganic diphosphatase activity | GO:0005737,cytoplasm | GO:0006796,phosphate-containing compound metabolic process		BR_1	DA_1	3298.19	5647.03	-0.697532	0.00282018	down
CsGy5G016140	Helicase	IPR011545,DEAD/DEAH box helicase | IPR012961,DSHCT (NUC185) domain | IPR001650,Helicase conserved C-terminal domain	GO:0003676,nucleic acid binding | GO:0004386,helicase activity | GO:0005524,ATP binding		BR_1	DA_1	1018.77	1682.57	-0.643722	0.00813003	down
CsGy1G021210	cold-regulated 413 inner membrane protein 2, chloroplastic-like	IPR008892,Cold acclimation protein WCOR413	GO:0016021,integral component of membrane		BR_1	DA_1	428.08	867.936	-0.782079	0.0168647	down
CsGy7G004280	general regulatory factor 12	IPR023214,Haloacid dehalogenase-like hydrolase | IPR023410,14-3-3 protein | IPR006121,Heavy-metal-associated domain	GO:0005509,calcium ion binding | GO:0005634,nucleus | GO:0005829,cytosol | GO:0005886,plasma membrane | GO:0008531,riboflavin kinase activity | GO:0009231,riboflavin biosynthetic process | GO:0016310,phosphorylation | GO:0016787,hydrolase activity | GO:0019904,protein domain specific binding | GO:0048528,post-embryonic root development		BR_1	DA_1	3283.25	5263.07	-0.605398	0.0127739	down
CsGy6G001050	Protoporphyrinogen oxidase	IPR002937,Flavin containing amine oxidoreductase	GO:0004729,oxygen-dependent protoporphyrinogen oxidase activity | GO:0006782,protoporphyrinogen IX biosynthetic process | GO:0055114,oxidation-reduction process		BR_1	DA_1	794.208	1516.02	-0.822973	0.000976934	down
CsGy5G019480	Nucleotidylyl transferase superfamily protein	IPR004821,Cytidylyltransferase-like	GO:0003824,catalytic activity | GO:0009058,biosynthetic process | GO:0016021,integral component of membrane		BR_1	DA_1	525.064	857.149	-0.59149	0.0392517	down
CsGy3G038790	Glyoxylate/succinic semialdehyde reductase 2, chloroplastic	IPR006115,NAD binding domain of 6-phosphogluconate dehydrogenase | IPR029154,NAD-binding of NADP-dependent 3-hydroxyisobutyrate dehydrogenase	GO:0004616,phosphogluconate dehydrogenase (decarboxylating) activity | GO:0051287,NAD binding | GO:0055114,oxidation-reduction process		BR_1	DA_1	1902.87	3827.67	-0.866977	0.00126066	down
CsGy7G006440	ATP-dependent Clp protease proteolytic subunit	IPR023562,Clp protease	GO:0004252,serine-type endopeptidase activity | GO:0006508,proteolysis		BR_1	DA_1	3120.4	4760.92	-0.551476	0.0153287	down
CsGy7G012310	protein ROOT PRIMORDIUM DEFECTIVE 1	IPR021099,Plant organelle RNA recognition domain	GO:0000373,Group II intron splicing | GO:0003723,RNA binding | GO:0009507,chloroplast | GO:0015979,photosynthesis		BR_1	DA_1	739.203	1164.45	-0.567747	0.0312383	down
CsGy2G006310	homogentisate phytyltransferase 1, chloroplastic isoform X1	IPR000537,UbiA prenyltransferase family	GO:0016021,integral component of membrane | GO:0016765,transferase activity, transferring alkyl or aryl (other than methyl) groups		BR_1	DA_1	444.102	932.124	-0.878955	0.00300414	down
CsGy3G040430	DNA polymerase epsilon catalytic subunit A, putative				BR_1	DA_1	327.986	777.345	-1.03612	0.000344595	down
CsGy5G015600	Alpha-mannosidase	IPR000602,Glycosyl hydrolases family 38 N-terminal domain | IPR011682,Glycosyl hydrolases family 38 C-terminal domain | IPR015341,Alpha mannosidase middle domain	GO:0004559,alpha-mannosidase activity | GO:0005774,vacuolar membrane | GO:0006013,mannose metabolic process | GO:0009505,plant-type cell wall | GO:0030246,carbohydrate binding | GO:0046872,metal ion binding | GO:0048046,apoplast		BR_1	DA_1	2021.59	3169.29	-0.587906	0.00924981	down
CsGy2G023800	Uncharacterized protein				BR_1	DA_1	94.1977	243.31	-0.921038	0.0110921	down
CsGy1G023620	probable phytol kinase 3, chloroplastic		GO:0016021,integral component of membrane | GO:0016301,kinase activity | GO:0016310,phosphorylation | GO:0016779,nucleotidyltransferase activity		BR_1	DA_1	1529.92	2209.6	-0.47844	0.0379028	down
CsGy7G003140	RmlC-like cupins superfamily protein	IPR008579,Protein of unknown function (DUF861)			BR_1	DA_1	339.534	743.579	-0.821725	0.0171795	down
CsGy3G008770	ubiquitin-conjugating enzyme E2 4-like	IPR000608,Ubiquitin-conjugating enzyme	GO:0005524,ATP binding | GO:0005737,cytoplasm | GO:0006511,ubiquitin-dependent protein catabolic process | GO:0016567,protein ubiquitination | GO:0031625,ubiquitin protein ligase binding | GO:0061630,ubiquitin protein ligase activity		BR_1	DA_1	231.136	395.944	-0.624261	0.0427435	down
CsGy4G002600	Phytoene desaturase	IPR002937,Flavin containing amine oxidoreductase	GO:0016117,carotenoid biosynthetic process | GO:0016705,oxidoreductase activity, acting on paired donors, with incorporation or reduction of molecular oxygen | GO:0055114,oxidation-reduction process		BR_1	DA_1	1336.29	1990.12	-0.517442	0.025609	down
CsGy1G027880	OBP3-responsive gene 4 isoform 1		GO:0009536,plastid | GO:0009751,response to salicylic acid		BR_1	DA_1	162.313	386.046	-1.02035	0.000663892	down
CsGy1G014710	N-carbamoylputrescine amidase	IPR003010,Carbon-nitrogen hydrolase	GO:0006596,polyamine biosynthetic process | GO:0050126,N-carbamoylputrescine amidase activity		BR_1	DA_1	736.175	1267.4	-0.683882	0.00811485	down
CsGy1G017650	Temperature-induced lipocalin	IPR000566,Lipocalin-like domain	GO:0005215,transporter activity		BR_1	DA_1	166.243	435.404	-1.08238	0.000764046	down
CsGy3G044040	transcription factor bHLH71	IPR011598,Helix-loop-helix DNA-binding domain	GO:0046983,protein dimerization activity		BR_1	DA_1	558.5	1079.82	-0.822653	0.00187157	down
CsGy6G024040	RNA polymerase sigma factor	IPR007630,Sigma-70, region 4 | IPR007627,Sigma-70 region 2 | IPR007624,Sigma-70 region 3	GO:0001053,plastid sigma factor activity | GO:0003677,DNA binding | GO:0003700,DNA binding transcription factor activity | GO:0009507,chloroplast | GO:2000142,regulation of DNA-templated transcription, initiation		BR_1	DA_1	2651.38	4446.65	-0.637379	0.0197621	down
CsGy7G009260	ubiquitin thioesterase OTU1	IPR003323,OTU-like cysteine protease			BR_1	DA_1	246.648	429.426	-0.659427	0.0251567	down
CsGy6G024490	pentatricopeptide repeat-containing protein At5g03800	IPR002885,PPR repeat family | IPR002885,PPR repeat family | IPR002885,PPR repeat family | IPR002885,PPR repeat family | IPR002885,PPR repeat | IPR002885,PPR repeat | IPR002885,PPR repeat | IPR002885,PPR repeat | IPR002885,PPR repeat | IPR002885,PPR repeat | IPR032867,DYW family of nucleic acid deaminases	GO:0008270,zinc ion binding | GO:0009793,embryo development ending in seed dormancy		BR_1	DA_1	204.057	366.138	-0.714557	0.0105104	down
CsGy3G000230	High mobility group protein	IPR009071,HMG (high mobility group) box	GO:0003677,DNA binding | GO:0005634,nucleus		BR_1	DA_1	10916	16145.6	-0.502605	0.0381517	down
CsGy5G025700	Pentatricopeptide repeat-containing protein At5g04810, chloroplastic	IPR002885,PPR repeat family | IPR002885,PPR repeat family | IPR002885,PPR repeat | IPR002885,PPR repeat | IPR002885,Pentatricopeptide repeat domain | IPR002885,Pentatricopeptide repeat domain | IPR002885,Pentatricopeptide repeat domain | IPR000504,RNA recognition motif. (a.k.a. RRM, RBD, or RNP domain)	GO:0003723,RNA binding		BR_1	DA_1	751.66	1140.74	-0.535328	0.0277114	down
CsGy6G030070	Pentatricopeptide repeat-containing protein, putative	IPR002885,PPR repeat | IPR002885,PPR repeat | IPR002885,PPR repeat | IPR002885,Pentatricopeptide repeat domain | IPR002885,Pentatricopeptide repeat domain	GO:0003723,RNA binding | GO:0004519,endonuclease activity | GO:0009451,RNA modification | GO:0043231,intracellular membrane-bounded organelle | GO:0090305,nucleic acid phosphodiester bond hydrolysis		BR_1	DA_1	451.132	797.706	-0.691904	0.0146243	down
CsGy4G001290	lys-63-specific deubiquitinase BRCC36 isoform X1	IPR000555,JAB1/Mov34/MPN/PAD-1 ubiquitin protease	GO:0004843,thiol-dependent ubiquitin-specific protease activity | GO:0006281,DNA repair | GO:0070531,BRCA1-A complex | GO:0070536,protein K63-linked deubiquitination | GO:0070552,BRISC complex		BR_1	DA_1	386.31	649.669	-0.636475	0.0218712	down
CsGy4G006930	oxygen-dependent coproporphyrinogen-III oxidase, chloroplastic	IPR001260,Coproporphyrinogen III oxidase | IPR001260,Coproporphyrinogen III oxidase	GO:0004109,coproporphyrinogen oxidase activity | GO:0006779,porphyrin-containing compound biosynthetic process | GO:0055114,oxidation-reduction process		BR_1	DA_1	6309.1	9690.54	-0.557341	0.0164647	down
CsGy6G016610	cAMP-regulated phosphoprotein 19-related protein	IPR006760,cAMP-regulated phosphoprotein/endosulfine conserved region	GO:0016021,integral component of membrane		BR_1	DA_1	344.453	758.564	-0.769144	0.0339776	down
CsGy3G033760	DNA-directed RNA polymerase subunit beta				BR_1	DA_1	226.162	369.69	-0.600922	0.0305554	down
CsGy5G028340	Defective in cullin neddylation protein	IPR005176,Cullin binding	GO:0009734,auxin-activated signaling pathway		BR_1	DA_1	524.956	993.86	-0.79892	0.0023818	down
CsGy5G024560	Uncharacterized protein		GO:0005618,cell wall | GO:0005634,nucleus | GO:0005886,plasma membrane | GO:0009723,response to ethylene | GO:0009789,positive regulation of abscisic acid-activated signaling pathway | GO:0009926,auxin polar transport | GO:0010119,regulation of stomatal movement | GO:0035304,regulation of protein dephosphorylation		BR_1	DA_1	2353.49	3570.72	-0.528254	0.0369456	down
CsGy7G007670	transcription termination factor MTEF1, chloroplastic	IPR003690,mTERF	GO:0003690,double-stranded DNA binding | GO:0006355,regulation of transcription, DNA-templated | GO:0009507,chloroplast | GO:0042646,plastid nucleoid | GO:0071472,cellular response to salt stress		BR_1	DA_1	296.615	479.316	-0.596842	0.025884	down
CsGy6G014840	Putative S-adenosyl-L-methionine-dependent methyltransferase		GO:0008168,methyltransferase activity | GO:0032259,methylation		BR_1	DA_1	1338.64	2776.09	-0.843325	0.00637685	down
CsGy1G006540	AMSH-like ubiquitin thioesterase 1	IPR000555,JAB1/Mov34/MPN/PAD-1 ubiquitin protease | IPR015063,USP8 dimerisation domain			BR_1	DA_1	7292.51	11854.2	-0.633502	0.00557764	down
CsGy6G005840	DUF1499 family protein	IPR010865,Protein of unknown function (DUF1499)			BR_1	DA_1	444.032	721.768	-0.599998	0.0274465	down
CsGy5G006590	caffeoylshikimate esterase	IPR022742,Serine aminopeptidase, S33			BR_1	DA_1	117.078	283.872	-0.796612	0.0337776	down
CsGy1G007240	mitogen-activated protein kinase kinase 9	IPR000719,Protein kinase domain	GO:0004674,protein serine/threonine kinase activity | GO:0005524,ATP binding | GO:0006468,protein phosphorylation		BR_1	DA_1	536.44	1549.13	-1.29288	4.05e-06	down
CsGy4G007710	Uroporphyrinogen decarboxylase	IPR000257,Uroporphyrinogen decarboxylase (URO-D)	GO:0004853,uroporphyrinogen decarboxylase activity | GO:0006782,protoporphyrinogen IX biosynthetic process		BR_1	DA_1	3337.66	5263.82	-0.59047	0.0117261	down
CsGy6G017560	Ribosome maturation factor rimP		GO:0042274,ribosomal small subunit biogenesis		BR_1	DA_1	278.251	479.056	-0.665009	0.016536	down
CsGy5G014250	30S ribosomal protein S13	IPR001892,Ribosomal protein S13/S18	GO:0003723,RNA binding | GO:0003735,structural constituent of ribosome | GO:0005739,mitochondrion | GO:0005840,ribosome | GO:0006412,translation		BR_1	DA_1	621.48	987.665	-0.577764	0.0296703	down
CsGy1G007480	CDT1-like protein a, chloroplastic isoform X1	IPR032054,DNA replication factor Cdt1 C-terminal domain | IPR014939,DNA replication factor CDT1 like			BR_1	DA_1	318.505	611.665	-0.769172	0.0101125	down
CsGy7G002840	Nucleic acid-binding%2C OB-fold-like protein				BR_1	DA_1	869.409	1805.92	-0.948797	4.59e-05	down
CsGy2G010630	P-loop containing nucleoside triphosphate hydrolases superfamily protein		GO:0005524,ATP binding | GO:0016021,integral component of membrane | GO:0016301,kinase activity | GO:0016310,phosphorylation | GO:0016787,hydrolase activity		BR_1	DA_1	481.995	885.016	-0.727468	0.0123122	down
CsGy1G024640	patellin-4	IPR011074,CRAL/TRIO, N-terminal domain | IPR001251,CRAL/TRIO domain	GO:0005634,nucleus | GO:0005829,cytosol | GO:0005886,plasma membrane		BR_1	DA_1	1408.6	3717.81	-1.01145	0.00351962	down
CsGy4G007450	Caffeoyl-CoA O-methyltransferase	IPR002935,O-methyltransferase | IPR002935,O-methyltransferase | IPR002935,O-methyltransferase	GO:0008171,O-methyltransferase activity | GO:0032259,methylation		BR_1	DA_1	752.034	1185.67	-0.586957	0.0141076	down
CsGy5G002530	ubiquitin-conjugating enzyme E2 4-like	IPR000608,Ubiquitin-conjugating enzyme	GO:0005524,ATP binding | GO:0005737,cytoplasm | GO:0006511,ubiquitin-dependent protein catabolic process | GO:0016567,protein ubiquitination | GO:0016874,ligase activity | GO:0031625,ubiquitin protein ligase binding | GO:0061630,ubiquitin protein ligase activity		BR_1	DA_1	805.117	1438.64	-0.648079	0.0456577	down
CsGy6G005410	methionine adenosyltransferase 2 subunit beta-like	IPR029903,RmlD substrate binding domain	GO:0016740,transferase activity		BR_1	DA_1	403.067	679.393	-0.609398	0.045033	down
CsGy6G024160	Histidine--trna ligase	IPR004154,Anticodon binding domain	GO:0004821,histidine-tRNA ligase activity | GO:0005524,ATP binding | GO:0005737,cytoplasm | GO:0006427,histidyl-tRNA aminoacylation		BR_1	DA_1	693.156	1168.47	-0.669967	0.00581708	down
CsGy3G031040	membrane magnesium transporter	IPR018937,Membrane magnesium transporter	GO:0016021,integral component of membrane		BR_1	DA_1	900.906	1593.2	-0.706172	0.00896599	down
CsGy3G040600	GTPase HflX isoform X1	IPR025121,GTP-binding GTPase N-terminal | IPR032305,GTP-binding GTPase Middle Region | IPR006073,50S ribosome-binding GTPase	GO:0004601,peroxidase activity | GO:0005525,GTP binding | GO:0005737,cytoplasm | GO:0006979,response to oxidative stress | GO:0020037,heme binding | GO:0042744,hydrogen peroxide catabolic process | GO:0043022,ribosome binding | GO:0046872,metal ion binding | GO:0055114,oxidation-reduction process | GO:0098869,cellular oxidant detoxification		BR_1	DA_1	1228.8	2138.5	-0.683196	0.0123363	down
CsGy4G020050	Obg-like ATPase 1	IPR013029,Protein of unknown function (DUF933) | IPR006073,50S ribosome-binding GTPase	GO:0005524,ATP binding | GO:0005525,GTP binding | GO:0005737,cytoplasm | GO:0016887,ATPase activity | GO:0043022,ribosome binding | GO:0043023,ribosomal large subunit binding		BR_1	DA_1	987.826	1450.43	-0.492476	0.0436161	down
CsGy6G001300	Mannose-1-phosphate guanylyltransferase 1	IPR001451,Bacterial transferase hexapeptide (six repeats) | IPR005835,Nucleotidyl transferase	GO:0009058,biosynthetic process | GO:0016779,nucleotidyltransferase activity		BR_1	DA_1	1413.87	2299.28	-0.632476	0.00612524	down
CsGy3G025560	BSD domain-containing protein, putative	IPR005607,BSD domain			BR_1	DA_1	375.173	581.623	-0.544646	0.042337	down
CsGy2G015180	Mitochondrial carrier protein, putative	IPR018108,Mitochondrial carrier protein | IPR018108,Mitochondrial carrier protein	GO:0000095,S-adenosyl-L-methionine transmembrane transporter activity | GO:0005739,mitochondrion | GO:0009658,chloroplast organization | GO:0009941,chloroplast envelope | GO:0016021,integral component of membrane | GO:1901962,S-adenosyl-L-methionine transmembrane transport		BR_1	DA_1	2463.41	3859.25	-0.587773	0.00887363	down
CsGy7G003980	protein ULTRAPETALA 1		GO:0003677,DNA binding | GO:0005634,nucleus | GO:0005829,cytosol		BR_1	DA_1	148.46	269.6	-0.710958	0.0153815	down
CsGy3G004110	protein TIC 20-v, chloroplastic	IPR005691,Chloroplast import apparatus Tic20-like	GO:0016021,integral component of membrane		BR_1	DA_1	507.096	882.536	-0.681835	0.0128141	down
CsGy6G032200	alpha/beta-Hydrolases superfamily protein	IPR022742,Serine aminopeptidase, S33			BR_1	DA_1	663.841	1048.86	-0.575865	0.0259488	down
CsGy1G016480	proteinaceous RNase P 1, chloroplastic/mitochondrial-like	IPR031595,Protein-only RNase P | IPR033443,Pentacotripeptide-repeat region of PRORP | IPR033443,Pentacotripeptide-repeat region of PRORP			BR_1	DA_1	1020.17	1666.67	-0.622825	0.0134554	down
CsGy6G032630	sulfate adenylyltransferase subunit		GO:0016021,integral component of membrane | GO:0016779,nucleotidyltransferase activity		BR_1	DA_1	732.854	1127.65	-0.541603	0.0369306	down
CsGy6G013840	Tetratricopeptide repeat (TPR)-like superfamily protein				BR_1	DA_1	1064.5	1692.24	-0.592935	0.0156863	down
CsGy5G015850	cell division topological specificity factor homolog, chloroplastic-like	IPR005527,Septum formation topological specificity factor MinE	GO:0032955,regulation of division septum assembly		BR_1	DA_1	775.964	1156.26	-0.507208	0.0430902	down
CsGy5G020810	Unknown Protein				BR_1	DA_1	672.312	1004.75	-0.509287	0.0437515	down
CsGy5G016980	photosynthetic NDH subunit of lumenal location 1, chloroplastic	IPR002683,PsbP | IPR002683,PsbP	GO:0005509,calcium ion binding | GO:0009535,chloroplast thylakoid membrane | GO:0009654,photosystem II oxygen evolving complex | GO:0015979,photosynthesis | GO:0019898,extrinsic component of membrane		BR_1	DA_1	1137.22	1842.43	-0.582867	0.0416867	down
CsGy4G019320	Vacuolar protein sorting-associated protein 20 homolog 2	IPR005024,Snf7	GO:0007034,vacuolar transport		BR_1	DA_1	284.805	453.14	-0.573426	0.0351907	down
CsGy3G003420	3-hydroxy-3-methylglutaryl coenzyme A synthase	IPR013528,Hydroxymethylglutaryl-coenzyme A synthase N terminal | IPR013746,Hydroxymethylglutaryl-coenzyme A synthase C terminal	GO:0004421,hydroxymethylglutaryl-CoA synthase activity | GO:0008299,isoprenoid biosynthetic process | GO:0016126,sterol biosynthetic process		BR_1	DA_1	1289	2276.24	-0.665691	0.0280401	down
CsGy6G002010	copper transport protein CCH				BR_1	DA_1	15.4568	46.9928	-0.815729	0.0351915	down
CsGy4G005230	Uncharacterized protein				BR_1	DA_1	40.8439	112.284	-1.04012	0.0029264	down
CsGy1G000930	31 kDa ribonucleoprotein, chloroplastic	IPR000504,RNA recognition motif. (a.k.a. RRM, RBD, or RNP domain) | IPR000504,RNA recognition motif. (a.k.a. RRM, RBD, or RNP domain)	GO:0003723,RNA binding		BR_1	DA_1	15253.2	27880.5	-0.78769	0.000519794	down
CsGy3G004200	RPM1-interacting protein 4-like	IPR008700,Cleavage site for pathogenic type III effector avirulence factor Avr			BR_1	DA_1	298.677	497.717	-0.626266	0.0236228	down
CsGy2G004100	Xaa-pro aminopeptidase, putative	IPR032416,C-terminal region of peptidase_M24 | IPR000994,Metallopeptidase family M24 | IPR000587,Creatinase/Prolidase N-terminal domain	GO:0006508,proteolysis | GO:0009570,chloroplast stroma | GO:0046872,metal ion binding | GO:0070006,metalloaminopeptidase activity		BR_1	DA_1	1257.15	2013.57	-0.607278	0.0109975	down
CsGy7G000840	Glycerate dehydrogenase	IPR006140,D-isomer specific 2-hydroxyacid dehydrogenase, NAD binding domain | IPR006139,D-isomer specific 2-hydroxyacid dehydrogenase, catalytic domain	GO:0005777,peroxisome | GO:0008465,glycerate dehydrogenase activity | GO:0009854,oxidative photosynthetic carbon pathway | GO:0051287,NAD binding | GO:0055114,oxidation-reduction process		BR_1	DA_1	4397.39	8214.38	-0.75326	0.00874372	down
CsGy5G026840	Annexin	IPR018502,Annexin | IPR018502,Annexin | IPR018502,Annexin | IPR018502,Annexin	GO:0005509,calcium ion binding | GO:0005544,calcium-dependent phospholipid binding | GO:0016021,integral component of membrane		BR_1	DA_1	258.491	459.353	-0.65771	0.0366437	down
CsGy4G011690	Tubulin alpha-3 chain	IPR003008,Tubulin/FtsZ family, GTPase domain | IPR018316,Tubulin C-terminal domain	GO:0003924,GTPase activity | GO:0005200,structural constituent of cytoskeleton | GO:0005525,GTP binding | GO:0005874,microtubule | GO:0007010,cytoskeleton organization | GO:0007017,microtubule-based process		BR_1	DA_1	2869.24	4849.69	-0.685078	0.002601	down
CsGy4G007210	Phytoene synthase 3	IPR002060,Squalene/phytoene synthase	GO:0004310,farnesyl-diphosphate farnesyltransferase activity | GO:0006696,ergosterol biosynthetic process | GO:0051996,squalene synthase activity		BR_1	DA_1	876.723	1416.85	-0.588144	0.0341712	down
CsGy3G033310	putative pentatricopeptide repeat-containing protein At5g06400, mitochondrial	IPR002885,PPR repeat family | IPR002885,PPR repeat family | IPR002885,PPR repeat family | IPR002885,PPR repeat | IPR002885,PPR repeat | IPR002885,PPR repeat | IPR002885,PPR repeat | IPR002885,PPR repeat | IPR002885,PPR repeat | IPR002885,Pentatricopeptide repeat domain			BR_1	DA_1	94.1625	165.215	-0.638984	0.0435847	down
CsGy6G007340	DUF2301 domain-containing protein	IPR019275,Uncharacterized integral membrane protein (DUF2301)	GO:0009507,chloroplast | GO:0016021,integral component of membrane		BR_1	DA_1	944.688	1475.44	-0.561267	0.0300215	down
CsGy6G008200	DUF688 family protein				BR_1	DA_1	326.019	1198.11	-1.02604	0.00774651	down
CsGy1G026650	guanine deaminase	IPR028883,MafB19-like deaminase	GO:0008270,zinc ion binding | GO:0016787,hydrolase activity		BR_1	DA_1	1044.76	1860.06	-0.735362	0.00311859	down
CsGy5G025490	3-oxo-5-alpha-steroid 4-dehydrogenase 1-like	IPR001104,3-oxo-5-alpha-steroid 4-dehydrogenase	GO:0005737,cytoplasm | GO:0006629,lipid metabolic process | GO:0016021,integral component of membrane | GO:0016627,oxidoreductase activity, acting on the CH-CH group of donors | GO:0055114,oxidation-reduction process		BR_1	DA_1	213.983	667.399	-1.17473	0.00075853	down
CsGy1G001690	D-ribose-binding periplasmic protein	IPR025322,Domain of unknown function (DUF4228)			BR_1	DA_1	654.179	1091.5	-0.622089	0.0278915	down
CsGy3G042990	Argininosuccinate lyase	IPR022761,Lyase | IPR029419,Argininosuccinate lyase C-terminal	GO:0004056,argininosuccinate lyase activity | GO:0042450,arginine biosynthetic process via ornithine		BR_1	DA_1	347.73	587.637	-0.641587	0.0209188	down
CsGy1G018630	Pentatricopeptide repeat-containing family protein	IPR032867,DYW family of nucleic acid deaminases | IPR002885,PPR repeat | IPR002885,PPR repeat | IPR002885,PPR repeat | IPR002885,PPR repeat family | IPR002885,PPR repeat family | IPR002885,PPR repeat family | IPR002885,PPR repeat family	GO:0008270,zinc ion binding		BR_1	DA_1	155.365	263.109	-0.628758	0.0314784	down
CsGy2G023390	adenine phosphoribosyltransferase 5-like	IPR000836,Phosphoribosyl transferase domain	GO:0003999,adenine phosphoribosyltransferase activity | GO:0005829,cytosol | GO:0006168,adenine salvage | GO:0009116,nucleoside metabolic process		BR_1	DA_1	260.089	630.265	-0.976796	0.00289085	down
CsGy3G024330	Pentatricopeptide repeat-containing protein At3g46610	IPR033443,Pentacotripeptide-repeat region of PRORP | IPR002885,PPR repeat family | IPR002885,PPR repeat family | IPR002885,PPR repeat | IPR002885,PPR repeat			BR_1	DA_1	462.929	993.041	-0.967445	0.000131649	down
CsGy1G018050	50S ribosomal protein L35	IPR021137,Ribosomal protein L35	GO:0003735,structural constituent of ribosome | GO:0005840,ribosome | GO:0006412,translation | GO:0009507,chloroplast		BR_1	DA_1	5046.55	7973.89	-0.601222	0.00646304	down
CsGy2G017490	photosystem II core complex proteins psbY, chloroplastic	IPR009388,Photosystem II protein Y (PsbY) | IPR009388,Photosystem II protein Y (PsbY)	GO:0009523,photosystem II | GO:0015979,photosynthesis | GO:0016021,integral component of membrane | GO:0030145,manganese ion binding		BR_1	DA_1	3097.38	4971.18	-0.599439	0.018065	down
CsGy2G006500	oxysterol-binding protein-related protein 4C-like	IPR000648,Oxysterol-binding protein			BR_1	DA_1	4.54702	25.6591	-0.76311	0.0369097	down
CsGy3G021940	Uncharacterized conserved protein (UCP012943)		GO:0016021,integral component of membrane		BR_1	DA_1	427.085	683.864	-0.58263	0.0310496	down
CsGy3G029050	VARLMGL domain-containing protein	IPR032795,DUF761-associated sequence motif			BR_1	DA_1	63.6869	126.985	-0.734665	0.0311385	down
CsGy2G011280	Auxin-responsive protein	IPR033389,AUX/IAA family	GO:0005634,nucleus | GO:0006355,regulation of transcription, DNA-templated | GO:0009734,auxin-activated signaling pathway		BR_1	DA_1	331.538	671.752	-0.832524	0.00546734	down
CsGy7G001080	serine/threonine-protein kinase STY46 isoform X1	IPR001245,Protein tyrosine kinase | IPR001245,Protein tyrosine kinase	GO:0004672,protein kinase activity | GO:0005524,ATP binding | GO:0006468,protein phosphorylation		BR_1	DA_1	491.457	1230.4	-0.789287	0.0377575	down
CsGy2G024990	probable inactive leucine-rich repeat receptor-like protein kinase At1g66830	IPR000719,Protein kinase domain | IPR013210,Leucine rich repeat N-terminal domain	GO:0004672,protein kinase activity | GO:0005524,ATP binding | GO:0006468,protein phosphorylation | GO:0016021,integral component of membrane		BR_1	DA_1	469.507	731.297	-0.555875	0.0335633	down
CsGy4G009570	chaperone				BR_1	DA_1	425.534	1115.28	-1.17618	2.59e-05	down
CsGy3G030050	protein FAR-RED-ELONGATED HYPOCOTYL 1-LIKE-like isoform X2		GO:0009639,response to red or far red light | GO:0016021,integral component of membrane		BR_1	DA_1	665.832	1212.27	-0.696186	0.0233505	down
CsGy6G006990	Photosystem II reaction center Psb28 protein	IPR005610,Psb28 protein	GO:0009654,photosystem II oxygen evolving complex | GO:0015979,photosynthesis		BR_1	DA_1	657.291	963.244	-0.488951	0.0468822	down
CsGy7G014840	cyclin-P3-1	IPR013922,Cyclin	GO:0000079,regulation of cyclin-dependent protein serine/threonine kinase activity | GO:0019901,protein kinase binding		BR_1	DA_1	671.064	1349.73	-0.8204	0.0065404	down
CsGy3G024960	eisosome protein SEG2				BR_1	DA_1	519.381	1016.29	-0.740857	0.0239577	down
CsGy3G005340	DNA polymerase I	IPR002562,3'-5' exonuclease | IPR001098,DNA polymerase family A	GO:0003677,DNA binding | GO:0003887,DNA-directed DNA polymerase activity | GO:0006261,DNA-dependent DNA replication | GO:0008408,3'-5' exonuclease activity | GO:0071897,DNA biosynthetic process | GO:0090305,nucleic acid phosphodiester bond hydrolysis		BR_1	DA_1	1193.1	1914.32	-0.598729	0.0182871	down
CsGy3G042560	general regulatory factor 12	IPR023410,14-3-3 protein	GO:0019904,protein domain specific binding		BR_1	DA_1	589.229	2072.91	-1.41288	1.09e-05	down
CsGy3G010020	Tetratricopeptide repeat (TPR)-like superfamily protein	IPR002885,PPR repeat | IPR002885,PPR repeat | IPR002885,PPR repeat | IPR002885,Pentatricopeptide repeat domain	GO:0003729,mRNA binding | GO:0004519,endonuclease activity | GO:0009451,RNA modification | GO:0009507,chloroplast		BR_1	DA_1	1454.43	3208.64	-1.01211	3.76e-05	down
CsGy7G020690	Probable nucleoside diphosphate kinase 5	IPR034907,Nucleoside diphosphate kinase | IPR002035,von Willebrand factor type A domain			BR_1	DA_1	425.175	768.175	-0.752888	0.00260107	down
CsGy2G011090	40S ribosomal protein S3a	IPR001593,Ribosomal S3Ae family	GO:0003735,structural constituent of ribosome | GO:0006412,translation | GO:0022627,cytosolic small ribosomal subunit		BR_1	DA_1	9350.02	15267.9	-0.637417	0.00589415	down
CsGy2G011370	2-methyl-6-phytyl-1,4-hydroquinone methyltransferase, chloroplastic	IPR013216,Methyltransferase domain	GO:0008168,methyltransferase activity | GO:0016021,integral component of membrane | GO:0032259,methylation		BR_1	DA_1	4584.31	8573.94	-0.790116	0.00207464	down
CsGy5G029150	NSP-interacting kinase 1	IPR000719,Protein kinase domain | IPR013210,Leucine rich repeat N-terminal domain | IPR001611,Leucine rich repeat	GO:0004674,protein serine/threonine kinase activity | GO:0005524,ATP binding | GO:0006468,protein phosphorylation | GO:0016021,integral component of membrane		BR_1	DA_1	903.301	1474.11	-0.628103	0.00983669	down
CsGy7G015860	probable E3 ubiquitin-protein ligase BAH1-like 1	IPR018957,Zinc finger, C3HC4 type (RING finger)	GO:0016874,ligase activity | GO:0046872,metal ion binding		BR_1	DA_1	420.174	800.201	-0.735548	0.0194924	down
CsGy5G010870	Aspartate-semialdehyde dehydrogenase	IPR012280,Semialdehyde dehydrogenase, dimerisation domain | IPR000534,Semialdehyde dehydrogenase, NAD binding domain	GO:0003942,N-acetyl-gamma-glutamyl-phosphate reductase activity | GO:0004073,aspartate-semialdehyde dehydrogenase activity | GO:0005739,mitochondrion | GO:0009086,methionine biosynthetic process | GO:0009088,threonine biosynthetic process | GO:0009089,lysine biosynthetic process via diaminopimelate | GO:0009097,isoleucine biosynthetic process | GO:0009570,chloroplast stroma | GO:0046983,protein d…		BR_1	DA_1	938.119	1478.16	-0.572699	0.0261699	down
CsGy3G007660	Non-specific serine/threonine protein kinase	IPR004041,NAF domain | IPR000719,Protein kinase domain	GO:0004674,protein serine/threonine kinase activity | GO:0005524,ATP binding | GO:0006468,protein phosphorylation | GO:0007165,signal transduction		BR_1	DA_1	1150.74	1942.71	-0.676236	0.00443092	down
CsGy3G001890	vacuolar protein sorting-associated protein 55 homolog	IPR007262,Vacuolar protein sorting 55	GO:0005768,endosome | GO:0005773,vacuole | GO:0016021,integral component of membrane | GO:0032511,late endosome to vacuole transport via multivesicular body sorting pathway | GO:2000009,negative regulation of protein localization to cell surface		BR_1	DA_1	305.152	557.589	-0.679428	0.0340428	down
CsGy3G005510	DUF1995 domain-containing protein	IPR018962,Domain of unknown function (DUF1995)	GO:0009507,chloroplast		BR_1	DA_1	204.88	361.565	-0.653593	0.0352713	down
CsGy5G023210	sphinganine C4-monooxygenase 2	IPR006694,Fatty acid hydroxylase superfamily	GO:0004497,monooxygenase activity | GO:0005506,iron ion binding | GO:0008610,lipid biosynthetic process | GO:0016021,integral component of membrane | GO:0055114,oxidation-reduction process		BR_1	DA_1	195.786	411.379	-0.841172	0.00805099	down
CsGy6G037080	Arp2/3 complex 34 kDa subunit	IPR007188,Arp2/3 complex, 34 kD subunit p34-Arc	GO:0003779,actin binding | GO:0005737,cytoplasm | GO:0005885,Arp2/3 protein complex | GO:0034314,Arp2/3 complex-mediated actin nucleation		BR_1	DA_1	664.752	1417.07	-0.941727	0.000418259	down
CsGy6G032640	Rho GDP-dissociation inhibitor 1	IPR000406,RHO protein GDP dissociation inhibitor	GO:0005094,Rho GDP-dissociation inhibitor activity | GO:0005737,cytoplasm | GO:0050790,regulation of catalytic activity		BR_1	DA_1	432.348	826.062	-0.692425	0.0413362	down
CsGy3G025420	hypothetical protein				BR_1	DA_1	92.0518	220.852	-0.777398	0.0388951	down
CsGy7G003410	50S ribosomal protein L6	IPR020040,Ribosomal protein L6	GO:0003735,structural constituent of ribosome | GO:0005840,ribosome | GO:0006412,translation | GO:0019843,rRNA binding		BR_1	DA_1	6476.69	18906.9	-1.35904	7.22e-08	down
CsGy1G023090	Homeobox prospero				BR_1	DA_1	299.951	492.742	-0.614969	0.0228568	down
CsGy7G005570	beta-ureidopropionase	IPR003010,Carbon-nitrogen hydrolase	GO:0003837,beta-ureidopropionase activity | GO:0005829,cytosol | GO:0006212,uracil catabolic process | GO:0043562,cellular response to nitrogen levels		BR_1	DA_1	420.197	662.457	-0.56388	0.0362752	down
CsGy5G016920	psbP-like protein 1, chloroplastic	IPR002683,PsbP	GO:0005509,calcium ion binding | GO:0009654,photosystem II oxygen evolving complex | GO:0015979,photosynthesis | GO:0019898,extrinsic component of membrane		BR_1	DA_1	917.97	2277.93	-1.11093	6.69e-05	down
CsGy3G014710	Bidirectional sugar transporter SWEET	IPR004316,Sugar efflux transporter for intercellular exchange | IPR004316,Sugar efflux transporter for intercellular exchange	GO:0005886,plasma membrane | GO:0008643,carbohydrate transport | GO:0016021,integral component of membrane		BR_1	DA_1	287.34	619.597	-0.889257	0.00391653	down
CsGy4G014960	Acetyl-coenzyme A carboxylase carboxyl transferase subunit alpha	IPR001095,Acetyl co-enzyme A carboxylase carboxyltransferase alpha subunit	GO:0003989,acetyl-CoA carboxylase activity | GO:0006633,fatty acid biosynthetic process | GO:0009317,acetyl-CoA carboxylase complex | GO:0016740,transferase activity		BR_1	DA_1	3858.9	6153.04	-0.611686	0.00612132	down
CsGy2G012400	Bifunctional dihydrofolate reductase-thymidylate synthase	IPR001796,Dihydrofolate reductase | IPR023451,Thymidylate synthase	GO:0004146,dihydrofolate reductase activity | GO:0004799,thymidylate synthase activity | GO:0006231,dTMP biosynthetic process | GO:0006730,one-carbon metabolic process | GO:0032259,methylation | GO:0046654,tetrahydrofolate biosynthetic process | GO:0055114,oxidation-reduction process		BR_1	DA_1	900.552	1398.49	-0.559562	0.0258942	down
CsGy7G004630	Glycosyltransferase	IPR002213,UDP-glucoronosyl and UDP-glucosyl transferase	GO:0008152,metabolic process | GO:0016758,transferase activity, transferring hexosyl groups		BR_1	DA_1	7.84394	33.7087	-0.742003	0.0475048	down
CsGy7G014990	protease Do-like 2, chloroplastic	IPR001478,PDZ domain	GO:0004252,serine-type endopeptidase activity | GO:0006508,proteolysis | GO:0009533,chloroplast stromal thylakoid | GO:0009535,chloroplast thylakoid membrane | GO:0009658,chloroplast organization | GO:0009941,chloroplast envelope | GO:0010206,photosystem II repair | GO:0030163,protein catabolic process		BR_1	DA_1	1984.82	3634.19	-0.788157	0.000579879	down
CsGy3G006510	Ras-related protein Rab-1A	IPR001806,Ras family | IPR001806,Ras family	GO:0003924,GTPase activity | GO:0005525,GTP binding		BR_1	DA_1	324.258	612.121	-0.745971	0.0131891	down
CsGy3G006470	Ras-related protein rab-11.1	IPR001806,Ras family	GO:0003924,GTPase activity | GO:0005525,GTP binding		BR_1	DA_1	698.185	1227.5	-0.711551	0.00561387	down
CsGy4G010750	Superoxide dismutase [Cu-Zn]	IPR001424,Copper/zinc superoxide dismutase (SODC) | IPR001424,Copper/zinc superoxide dismutase (SODC)	GO:0004784,superoxide dismutase activity | GO:0005773,vacuole | GO:0005777,peroxisome | GO:0019430,removal of superoxide radicals | GO:0046872,metal ion binding | GO:0055114,oxidation-reduction process | GO:0071457,cellular response to ozone | GO:0071472,cellular response to salt stress | GO:0071486,cellular response to high light intensity | GO:0071493,cellular response to UV-B		BR_1	DA_1	242.484	434.848	-0.672643	0.0306729	down
CsGy5G025110	Pentatricopeptide repeat (PPR) superfamily protein	IPR002885,PPR repeat | IPR002885,PPR repeat | IPR002885,PPR repeat | IPR002885,PPR repeat family | IPR002885,PPR repeat family | IPR002885,PPR repeat family | IPR002885,PPR repeat family | IPR002885,PPR repeat family			BR_1	DA_1	102.11	190.602	-0.698194	0.0307289	down
CsGy5G028600	Glutamate [NMDA] receptor subunit epsilon-1	IPR022017,Domain of unknown function (DUF3598)	GO:0032955,regulation of division septum assembly		BR_1	DA_1	1010.41	1883.48	-0.791564	0.00160801	down
CsGy1G027080	Mitochondrial ATP synthase subunit G protein	IPR006808,Mitochondrial ATP synthase g subunit	GO:0000276,mitochondrial proton-transporting ATP synthase complex, coupling factor F(o) | GO:0015986,ATP synthesis coupled proton transport | GO:0046933,proton-transporting ATP synthase activity, rotational mechanism | GO:0099132,ATP hydrolysis coupled cation transmembrane transport		BR_1	DA_1	554.972	934.667	-0.608805	0.0452057	down
CsGy4G002590	membrane-associated 30 kDa protein, chloroplastic	IPR007157,PspA/IM30 family			BR_1	DA_1	2390.04	4007	-0.636899	0.0198587	down
CsGy3G019330	Enolase-phosphatase E1		GO:0000287,magnesium ion binding | GO:0005737,cytoplasm | GO:0008270,zinc ion binding | GO:0016311,dephosphorylation | GO:0019284,L-methionine salvage from S-adenosylmethionine | GO:0019509,L-methionine salvage from methylthioadenosine | GO:0043715,2,3-diketo-5-methylthiopentyl-1-phosphate enolase activity | GO:0043716,2-hydroxy-3-keto-5-methylthiopentenyl-1-phosphate phosphatase activity | GO:00…		BR_1	DA_1	412.146	694.632	-0.627999	0.0291661	down
CsGy3G012040	60S ribosomal protein L7-4-like	IPR016082,Ribosomal protein L30p/L7e | IPR012988,Ribosomal L30 N-terminal domain	GO:0000463,maturation of LSU-rRNA from tricistronic rRNA transcript (SSU-rRNA, 5.8S rRNA, LSU-rRNA) | GO:0002181,cytoplasmic translation | GO:0003723,RNA binding | GO:0003735,structural constituent of ribosome | GO:0022625,cytosolic large ribosomal subunit		BR_1	DA_1	9762.05	14533.1	-0.523539	0.0171478	down
CsGy1G026470	sec-independent protein translocase protein TATA, chloroplastic	IPR003369,mttA/Hcf106 family	GO:0009306,protein secretion | GO:0009535,chloroplast thylakoid membrane | GO:0009941,chloroplast envelope | GO:0009977,proton motive force dependent protein transmembrane transporter activity | GO:0031361,integral component of thylakoid membrane | GO:0033281,TAT protein transport complex | GO:0043953,protein transport by the Tat complex | GO:0045038,protein import into chloroplast thylakoid memb…		BR_1	DA_1	1856.79	4555.51	-1.12728	1.45e-05	down
CsGy3G040530	bifunctional nuclease 1	IPR003729,Bifunctional nuclease	GO:0004518,nuclease activity | GO:0090305,nucleic acid phosphodiester bond hydrolysis		BR_1	DA_1	1719.55	2548.93	-0.510913	0.0282062	down
CsGy1G022160	Kinesin-related protein	IPR001752,Kinesin motor domain	GO:0003777,microtubule motor activity | GO:0005524,ATP binding | GO:0007018,microtubule-based movement | GO:0008017,microtubule binding		BR_1	DA_1	881.743	1611.41	-0.717135	0.0149453	down
CsGy7G016310	L10-interacting MYB domain-containing protein isoform X1	IPR027935,Stress-induced protein Di19, C-terminal | IPR024752,Myb/SANT-like DNA-binding domain | IPR024752,Myb/SANT-like DNA-binding domain | IPR008598,Drought induced 19 protein (Di19), zinc-binding			BR_1	DA_1	391.079	679.862	-0.645285	0.0339911	down
CsGy6G032990	U3 small nucleolar RNA-associated protein 6 homolog	IPR013949,U3 small nucleolar RNA-associated protein 6	GO:0000462,maturation of SSU-rRNA from tricistronic rRNA transcript (SSU-rRNA, 5.8S rRNA, LSU-rRNA) | GO:0030515,snoRNA binding | GO:0032040,small-subunit processome | GO:0034388,Pwp2p-containing subcomplex of 90S preribosome		BR_1	DA_1	224.582	370.137	-0.615225	0.0249498	down
CsGy3G021090	2-isopropylmalate synthase B	IPR013709,LeuA allosteric (dimerisation) domain | IPR000891,HMGL-like	GO:0003852,2-isopropylmalate synthase activity | GO:0009098,leucine biosynthetic process		BR_1	DA_1	1497.91	2508.82	-0.615509	0.0355524	down
CsGy1G027060	Dna-directed rna polymerase i subunit rpa2	IPR021920,Protein of unknown function (DUF3531)	GO:0003899,DNA-directed 5'-3' RNA polymerase activity | GO:0032774,RNA biosynthetic process		BR_1	DA_1	650.723	1154.27	-0.732857	0.00285196	down
CsGy6G035550	Thiamine monophosphate synthase	IPR007570,Protein of unknown function (DUF561)	GO:0003824,catalytic activity		BR_1	DA_1	3650.98	5881.1	-0.576605	0.0431952	down
CsGy6G000650	Cysteine synthase	IPR001926,Pyridoxal-phosphate dependent enzyme	GO:0004124,cysteine synthase activity | GO:0005739,mitochondrion | GO:0006535,cysteine biosynthetic process from serine | GO:0019499,cyanide metabolic process | GO:0050017,L-3-cyanoalanine synthase activity		BR_1	DA_1	399.847	1020.13	-1.05139	0.0010811	down
CsGy2G004780	antigenic heat-stable protein				BR_1	DA_1	491.287	973.843	-0.854515	0.001238	down
CsGy5G008640	Haloacid dehalogenase-like hydrolase (HAD) superfamily protein	IPR023214,Haloacid dehalogenase-like hydrolase			BR_1	DA_1	1026.25	2027.87	-0.863607	0.000630517	down
CsGy2G007310	Haloacid dehalogenase-like hydrolase (HAD) superfamily protein	IPR023214,Haloacid dehalogenase-like hydrolase	GO:0008152,metabolic process | GO:0016787,hydrolase activity		BR_1	DA_1	514.687	879.761	-0.63677	0.0312145	down
CsGy2G003610	cingulin				BR_1	DA_1	647.123	1234.48	-0.795743	0.00358235	down
CsGy1G004380	MAR-binding filament-like protein 1-1 isoform 1	IPR021562,Protein of unknown function (DUF3007)	GO:0009535,chloroplast thylakoid membrane | GO:0010190,cytochrome b6f complex assembly | GO:0016021,integral component of membrane		BR_1	DA_1	1881.28	4435.63	-0.984737	0.00161203	down
CsGy5G005940	Pentatricopeptide repeat	IPR002885,PPR repeat | IPR002885,PPR repeat family | IPR002885,PPR repeat family			BR_1	DA_1	15.4568	64.1764	-1.03924	0.00728261	down
CsGy3G011950	60S ribosomal protein L14-1	IPR002784,Ribosomal protein L14	GO:0005622,intracellular		BR_1	DA_1	854.888	1485.61	-0.716388	0.00219117	down
CsGy4G007380	Glutathione S-transferase	IPR004046,Glutathione S-transferase, C-terminal domain | IPR004045,Glutathione S-transferase, N-terminal domain	GO:0004364,glutathione transferase activity		BR_1	DA_1	571.921	992.6	-0.666241	0.0195124	down
CsGy2G023460	40S ribosomal protein S11	IPR032440,Ribosomal_S17 N-terminal | IPR000266,Ribosomal protein S17	GO:0003735,structural constituent of ribosome | GO:0005840,ribosome | GO:0006412,translation		BR_1	DA_1	7026.54	15729.9	-1.05151	3.92e-06	down
CsGy5G027950	putative rRNA methyltransferase YlbH		GO:0008168,methyltransferase activity | GO:0032259,methylation		BR_1	DA_1	259.728	485.58	-0.774956	0.00408539	down
CsGy1G004890	Aldo/keto reductase	IPR023210,Aldo/keto reductase family	GO:0016491,oxidoreductase activity | GO:0055114,oxidation-reduction process		BR_1	DA_1	942.168	1800.29	-0.816125	0.00150624	down
CsGy1G008060	Pentatricopeptide repeat-containing protein At1g74850, chloroplastic	IPR002885,PPR repeat family | IPR002885,Pentatricopeptide repeat domain | IPR002885,Pentatricopeptide repeat domain | IPR002885,Pentatricopeptide repeat domain | IPR002885,Pentatricopeptide repeat domain | IPR002885,PPR repeat	GO:0009507,chloroplast | GO:0009508,plastid chromosome | GO:0042793,plastid transcription | GO:0045893,positive regulation of transcription, DNA-templated		BR_1	DA_1	817.656	1847.77	-0.967503	0.0010676	down
CsGy6G012430	Serine/threonine protein kinase, putative	IPR000719,Protein kinase domain | IPR000719,Protein kinase domain	GO:0004672,protein kinase activity | GO:0005524,ATP binding | GO:0006468,protein phosphorylation		BR_1	DA_1	1452.23	2340.02	-0.578211	0.0417811	down
CsGy3G028470	elongation factor P	IPR015365,Elongation factor P, C-terminal | IPR001059,Elongation factor P (EF-P) OB domain | IPR013185,Elongation factor P (EF-P) KOW-like domain	GO:0003746,translation elongation factor activity | GO:0005737,cytoplasm | GO:0006414,translational elongation		BR_1	DA_1	1105.08	2070.21	-0.7883	0.0024305	down
CsGy3G036870	Pentatricopeptide repeat-containing protein At5g39980, chloroplastic	IPR002885,PPR repeat family | IPR002885,PPR repeat family | IPR002885,PPR repeat family | IPR002885,Pentatricopeptide repeat domain | IPR002885,Pentatricopeptide repeat domain | IPR012419,10 TM Acyl Transferase domain found in Cas1p | IPR002885,PPR repeat | IPR002885,PPR repeat			BR_1	DA_1	186.78	322.839	-0.652604	0.0258541	down
CsGy3G022390	protein disulfide-isomerase 5-4-like	IPR013766,Thioredoxin | IPR012936,Endoplasmic reticulum vesicle transporter	GO:0005623,cell | GO:0016021,integral component of membrane | GO:0016853,isomerase activity | GO:0045454,cell redox homeostasis		BR_1	DA_1	546.833	883.47	-0.589856	0.0315471	down
CsGy3G025860	Glycosyltransferase	IPR002213,UDP-glucoronosyl and UDP-glucosyl transferase	GO:0008152,metabolic process | GO:0016758,transferase activity, transferring hexosyl groups		BR_1	DA_1	28.7875	71.7427	-0.819488	0.0289763	down
CsGy6G007410	coiled-coil domain-containing protein SCD2				BR_1	DA_1	1924.94	3892.21	-0.854116	0.00259699	down
CsGy1G015620	rho GDP-dissociation inhibitor 1-like	IPR000406,RHO protein GDP dissociation inhibitor	GO:0005094,Rho GDP-dissociation inhibitor activity | GO:0005737,cytoplasm | GO:0050790,regulation of catalytic activity		BR_1	DA_1	375.558	589.244	-0.558834	0.0371626	down
CsGy3G022110	photosynthetic NDH subunit of lumenal location 3, chloroplastic	IPR008797,Oxygen evolving enhancer protein 3 (PsbQ)	GO:0005509,calcium ion binding | GO:0009344,nitrite reductase complex [NAD(P)H] | GO:0009535,chloroplast thylakoid membrane | GO:0009654,photosystem II oxygen evolving complex | GO:0009767,photosynthetic electron transport chain | GO:0019898,extrinsic component of membrane | GO:0045156,electron transporter, transferring electrons within the cyclic electron transport pathway of photosynthesis acti…		BR_1	DA_1	180.628	544.837	-1.02376	0.00574569	down
CsGy3G032080	transcriptional activator (DUF662)	IPR007033,Transcriptional activator			BR_1	DA_1	1381.01	2565.9	-0.731373	0.014307	down
[truncated: 303 more rows]

## Sheet: Up-regulated DEGs Late BYIs
Gene ID	Human Readable Description	Interpro	Gene Ontology		sampleA	sampleB	Late BYI	Late dark	log2FoldChange	p-value	regulate
[truncated: 1,078 more rows]

## Sheet: Down-regulated DEGs Late BYIs
Gene ID	Human Readable Description	Interpro	Gene Ontology		sampleA	sampleB	Late BYI	Late dark	log2FoldChange	p-value	regulate
[truncated: 866 more rows]
