# Supplementary material for: New early phenotypic markers for cucumber green mottle mosaic virus disease in cucumbers exposed to fluctuating extreme temperatures
Source: Sci Rep. 2021 Sep 24;11:19060. doi: 10.1038/s41598-021-98595-4 (PMC8463606; doi:10.1038/s41598-021-98595-4)
Supplement: Supplementary file 3 — Supplementary Information 3. [file 41598_2021_98595_MOESM3_ESM.xlsx]

## Sheet: 7&11
Supplementary Table S4: 7 & 11 shared DEGs
7 shared DEGs up-regulated in early BYI's and down-regulated in late BYI's
	Gene		Description				Biological process		Cellular component		Molecular function		NCBI Accession	NCBI description
1	CsGy3G005410		Thiamine thiazole synthase, chloroplastic				GO:0006950	response to stress	GO:0009570	chloroplast stroma	GO:0046872	metal ion binding	XP_004152916.1	thiamine thiazole synthase, chloroplastic [Cucumis sativus]
							GO:0009228	thiamine biosynthetic process	GO:0005829	cytosol	GO:0003674	molecular function
							GO:0052837	thiazole biosynthetic process	GO:0005575	cellular_component
2	CsGy3G030410		exocyst complex component EXO70B1-like				GO:0006887	exocytosis	GO:0000145	exocyst	GO:0003674	molecular_function	XP_004137948.1	exocyst complex component EXO70H1 [Cucumis sativus]
3	CsGy3G041030		thaumatin-like protein 1				GO:0008150	biological_process	GO:0005575	cellular_component	GO:0003674	molecular_function	XP_004136377.1	pathogenesis-related thaumatin-like protein 3.5 [Cucumis sativus]
4	CsGy1G000910		Sieve element occlusion				GO:0008150	biological_process	GO:0016021	integral component of membrane	GO:0003674	molecular_function	XP_011653503.1	PREDICTED: uncharacterized protein LOC101204444 isoform X1 [Cucumis sativus]
							GO:0010088	phloem development	GO:0005575	cellular_component
5	CsGy3G002670		23.6 kDa heat shock protein, mitochondrial				GO:0008150	biological_process	GO:0005575	cellular_component	GO:0003674	molecular_functio	XP_004147203.3	small heat shock protein, chloroplastic isoform X2 [Cucumis sativus]
6	CsGy2G001870		cucumber peeling cupredoxin-like				GO:0022900	electron transport chain	GO:0016021	integral component of membrane	GO:0009055	electron carrier activity	XP_004139303.1	cucumber peeling cupredoxin-like [Cucumis sativus]
7	CsGy5G014010		allene oxide cyclase 1, chloroplastic				GO:0009734	auxin-activated signaling pathway	GO:0009507	chloroplast	GO:0046423	allene-oxide cyclase activit	XP_004140337.1	allene oxide cyclase, chloroplastic [Cucumis sativus]
							GO:0007623	circadian rhythm
							GO:0009611	response to wounding
							GO:0033274	response to vitamin B2
							GO:0009651	response to salt stress
							GO:0009751	response to salicylic acid
							GO:0010114	response to red light
							GO:0010038	response to metal ion
							GO:0009625	response to insect
							GO:0042542	response to hydrogen peroxide
							GO:0010218	response to far red light
							GO:0009723	response to ethylene			GO:0016853	isomerase activity
							GO:0009637	response to blue light
							GO:0009646	response to absence of light
							GO:0009737	response to abscisic acid
							GO:1900367	positive regulation of defense response to insect
							GO:0048573	photoperiodism, flowering
							GO:0009695	jasmonic acid biosynthetic process
							GO:0009864	induced systemic resistance, jasmonic acid mediated signaling pathway
							GO:0009908	flower development
							GO:0080186	developmental vegetative growth
							GO:0050832	defense response to fungus
11 shared DEGS down-regulated in early BYI's and up-regulated in late BYI's
	Gene		Description				Biological process		Cellular component		Molecular function		NCBI Accession	NCBI description
1	CsGy6G014490		Histone H4				GO:0006352	DNA-templated transcription, initiation	GO:0000786	nucleosome	GO:0003677	DNA binding	XP_004143100.1	histone H4 [Cucumis sativus]
							GO:0006334	nucleosome assembly	GO:0005634	nucleus	GO:0046982	protein heterodimerization activity
2	CsGy1G024640		patellin-4				GO:0008150	biological_process	GO:0005829	cytosol	GO:0003674	molecular_function	XP_004135556.1	patellin-4 [Cucumis sativus]
									GO:0005634	nucleus
									GO:0005886	plasma membrane
									GO:0005575	cellular_component
3	CsGy3G023620		FCH and double SH3 domains 1				GO:0008150	biological_process	GO:0005575	cellular_component	GO:0003674	molecular_function	XP_011651541.1	titin homolog [Cucumis sativus]
4	CsGy4G020850		Hydrolase, hydrolyzing O-glycosyl compounds				GO:0008150	biological_process	GO:0005575	cellular_component	GO:0016787	hydrolase activity	XP_004146007.1	glucan endo-1,3-beta-D-glucosidase [Cucumis sativus]
											GO:0003674	molecular_function
5	CsGy6G029270		ATP binding protein				GO:0008150	biological_process	GO:0005575	cellular_component	GO:0003674	molecular_function	XP_004143548.1	uncharacterized protein At4g38062 [Cucumis sativus]
6	CsGy6G014560		Histone H4				GO:0006334	nucleosome assembly	GO:0000786	nucleosome	GO:0003677	DNA binding	XP_004143094.2	LOW QUALITY PROTEIN: uncharacterized protein LOC101218464 [Cucumis sativus]
									GO:0005634	nucleus	GO:0046982	protein heterodimerization activity
7	CsGy7G003140		RmlC-like cupins superfamily protein				GO:0008150	biological_process	GO:0005575	cellular_component	GO:0003674	molecular_function	XP_011659312.1	uncharacterized protein LOC105436163 [Cucumis sativus]
8	CsGy7G014920		non-structural protein				GO:0008150	biological_process	GO:0005575	cellular_component	GO:0003674	molecular_function	XP_011659312.1	uncharacterized protein LOC105436163 [Cucumis sativus]
9	CsGy6G014550		Histone H4				GO:0006352	DNA-templated transcription, initiation	GO:0016021	integral component of membrane	GO:0003677	DNA binding	XP_004143094.2	LOW QUALITY PROTEIN: uncharacterized protein LOC101218464 [Cucumis sativus]
							GO:0006334	nucleosome assembly	GO:0000786	nucleosome	GO:0046982	protein heterodimerization activit
									GO:0005634	nucleus
10	CsGy6G014510		Histone H4				GO:0006352	DNA-templated transcription, initiation	GO:0000786	nucleosome	GO:0003677	DNA binding	XP_004143095.1	histone H4 [Cucumis sativus]
							GO:0006334	nucleosome assembly	GO:0005634	nucleus	GO:0046982	protein heterodimerization activity
11	CsGy2G009780		Pectate lyase				GO:0045490	pectin catabolic process	GO:0005575	cellular_component	GO:0046872	metal ion binding	XP_004138973.1	probable pectate lyase 8 isoform X1 [Cucumis sativus]
							GO:0008150	biological_process			GO:0030570	pectate lyase activity
											GO:0003674	molecular_functio
