# Supplementary material for: New early phenotypic markers for cucumber green mottle mosaic virus disease in cucumbers exposed to fluctuating extreme temperatures
Source: Sci Rep. 2021 Sep 24;11:19060. doi: 10.1038/s41598-021-98595-4 (PMC8463606; doi:10.1038/s41598-021-98595-4)
Supplement: Supplementary file 4 — Supplementary Information 4. [file 41598_2021_98595_MOESM4_ESM.xlsx]

## Sheet: Enriched pathway
Supplementary Table S8: Pathway enrichment analysis of DEGs
Group	Pathway name	pvalue	FDR	Gene Name	Description
BR1 vs DA1 up	Superpathway of cytosolic glycolysis (plants), pyruvate dehydrogenase and TCA cycle (PWY-5464)	5.84e-05	0.0066	CsGy3G024360	Succinate dehydrogenase [ubiquinone] iron-sulfur subunit, mitochondrial
				CsGy3G032030	Fructose-bisphosphate aldolase
				CsGy4G004620	succinate dehydrogenase [ubiquinone] iron-sulfur subunit 3, mitochondrial-like
				CsGy4G008010	Malate dehydrogenase
				CsGy4G008570	ATP-dependent 6-phosphofructokinase
				CsGy4G025610	Pyrophosphate--fructose 6-phosphate 1-phosphotransferase subunit alpha
				CsGy5G006890	2-oxoglutarate dehydrogenase E1 component family protein
				CsGy5G019930	Pyruvate kinase
				CsGy6G024560	Pyruvate kinase
				CsGy6G028870	Malate dehydrogenase
				CsGy6G029890	2,3-bisphosphoglycerate-dependent phosphoglycerate mutase-like
				CsGy7G003360	Aconitate hydratase
	C4 photosynthetic carbon assimilation cycle, NAD-ME type (PWY-7115)	0.000496	0.028	CsGy1G013690	alpha carbonic anhydrase 7-like
				CsGy3G013850	Pyruvate, phosphate dikinase
				CsGy4G008010	Malate dehydrogenase
				CsGy5G021830	Alanine aminotransferase family protein
				CsGy6G028870	Malate dehydrogenase
				CsGy7G004290	Phosphoenolpyruvate carboxylase 1
				CsGy7G019340	Aspartate aminotransferase
				CsGy7G020350	Alanine aminotransferase 2
	TCA cycle II (plants and fungi) (PWY-5690)	0.0011	0.0299	CsGy3G024360	Succinate dehydrogenase [ubiquinone] iron-sulfur subunit, mitochondrial
				CsGy4G004620	Succinate dehydrogenase [ubiquinone] iron-sulfur subunit 3, mitochondrial-like
				CsGy4G008010	Malate dehydrogenase
				CsGy5G006890	2-oxoglutarate dehydrogenase E1 component family protein
				CsGy6G028870	Malate dehydrogenase
				CsGy7G003360	Aconitate hydratase
	Photosynthetic carbon assimilation cycle, PEPCK type (PWY-7117)	0.000886	0.0299	CsGy1G013690	alpha carbonic anhydrase 7-like
				CsGy3G013850	Pyruvate, phosphate dikinase
				CsGy3G043290	Phosphoenolpyruvate carboxykinase (ATP)
				CsGy5G021830	Alanine aminotransferase family protein
				CsGy7G004290	Phosphoenolpyruvate carboxylase 1
				CsGy7G019340	Aspartate aminotransferase
				CsGy7G020350	Alanine aminotransferase 2
BR1 vs DA1 down	3,8-divinyl-chlorophyllide a biosynthesis I (aerobic, light-dependent) (CHLOROPHYLL-SYN)	2.92e-05	0.0048	CsGy4G006930	oxygen-dependent coproporphyrinogen-III oxidase, chloroplastic
				CsGy4G007710	Uroporphyrinogen decarboxylase
				CsGy4G019950	Magnesium-protoporphyrin IX monomethyl ester [oxidative] cyclase
				CsGy4G021970	NADPH-protochlorophyllide oxidoreductase
				CsGy5G008620	Uroporphyrinogen decarboxylase
				CsGy6G001050	Protoporphyrinogen oxidase
				CsGy6G034680	Magnesium-chelatase subunit ChlI
BR2 vs DA2 up	PWY-6433 hydroxylated fatty acid biosynthesis (plants)	0.00028	0.0297	CsGy1G022300	3-ketoacyl-CoA synthase
				CsGy1G022310	3-ketoacyl-CoA synthase
				CsGy3G012780	3-ketoacyl-CoA synthase
				CsGy4G024230	3-ketoacyl-CoA synthase
				CsGy5G006530	3-ketoacyl-CoA synthase
				CsGy5G006570	3-ketoacyl-CoA synthase
BR2 vs DA2 down	PWY-7186 superpathway of scopolin and esculin biosynthesis	0.000183	0.0142	CsGy4G002300	Phenylalanine ammonia-lyase
				CsGy4G002310	Phenylalanine ammonia-lyase
				CsGy6G011750	phenylalanine ammonia-lyase-like
				CsGy6G023890	Phenylalanine ammonia-lyase
				CsGy6G023900	Phenylalanine ammonia-lyase
				CsGy6G023910	Phenylalanine ammonia-lyase
	PWY1F-467 phenylpropanoid biosynthesis, initial reactions	0.000116	0.0142	CsGy4G002300	Phenylalanine ammonia-lyase
				CsGy4G002310	Phenylalanine ammonia-lyase
				CsGy6G011750	phenylalanine ammonia-lyase-like
				CsGy6G023890	Phenylalanine ammonia-lyase
				CsGy6G023900	Phenylalanine ammonia-lyase
				CsGy6G023910	Phenylalanine ammonia-lyase
