# Supplementary material for: New early phenotypic markers for cucumber green mottle mosaic virus disease in cucumbers exposed to fluctuating extreme temperatures
Source: Sci Rep. 2021 Sep 24;11:19060. doi: 10.1038/s41598-021-98595-4 (PMC8463606; doi:10.1038/s41598-021-98595-4)
Supplement: Supplementary file 8 — Supplementary Information 8. [file 41598_2021_98595_MOESM8_ESM.xlsx]

## Sheet: EBR_vs_HE_up_summary
	Supplementary Table S9: Genes differentially expressed in early stages of post-recovery CGMMV disease compared to healthy cucumber plants
Gene ID	Human Readable Description	Interpro	Gene Ontology		sampleA	sampleB	baseMeanA	baseMeanB	log2FoldChange	pvalue	padj	regulate
CsGy4G006320	NAD(P)H-quinone oxidoreductase subunit S, chloroplastic	IPR021659,NAD(P)H dehydrogenase subunit S	GO:0009767,photosynthetic electron transport chain		BR_1	HE	759.983	319.672	1.02847	0.00454671	0.0437051	up
CsGy6G033950	Uncharacterized protein				BR_1	HE	247.088	96.867	1.18853	0.000115262	0.0029815	up
CsGy3G006010	monodehydroascorbate reductase, seedling isozyme-like	IPR023753,Pyridine nucleotide-disulphide oxidoreductase	GO:0016656,monodehydroascorbate reductase (NADH) activity | GO:0050660,flavin adenine dinucleotide binding | GO:0055114,oxidation-reduction process		BR_1	HE	837.22	185.962	1.92785	1.13e-10	1.77e-08	up
CsGy6G027550	hypothetical protein (DUF1685)	IPR012881,Protein of unknown function (DUF1685)			BR_1	HE	186.99	80.1818	1.01667	0.00410219	0.0406047	up
CsGy3G029820	Gamma-glutamyl phosphate reductase	IPR001048,Amino acid kinase family | IPR015590,Aldehyde dehydrogenase family	GO:0004349,glutamate 5-kinase activity | GO:0004350,glutamate-5-semialdehyde dehydrogenase activity | GO:0005524,ATP binding | GO:0005737,cytoplasm | GO:0016310,phosphorylation | GO:0055114,oxidation-reduction process | GO:0055129,L-proline biosynthetic process		BR_1	HE	946.622	288.845	1.31685	0.00100342	0.0155627	up
CsGy6G020980	Death-associated protein kinase 1	IPR020683,Ankyrin repeats (3 copies) | IPR026961,Domain of unknown function	GO:0016021,integral component of membrane		BR_1	HE	153.877	67.421	1.03026	0.00148504	0.0204247	up
CsGy4G006470	DCD (Development and Cell Death) domain protein	IPR013989,Development and cell death domain			BR_1	HE	5433.05	2120.09	1.16555	0.000441388	0.00834626	up
CsGy6G014410	Ankyrin repeat family protein	IPR020683,Ankyrin repeats (3 copies)	GO:0016874,ligase activity		BR_1	HE	623.582	224.406	1.33698	1.34e-06	7.87e-05	up
CsGy6G019670	E3 ubiquitin ligase BIG BROTHER-related-like	IPR001841,Ring finger domain	GO:0008270,zinc ion binding | GO:0016567,protein ubiquitination | GO:0016787,hydrolase activity | GO:0016874,ligase activity | GO:0043161,proteasome-mediated ubiquitin-dependent protein catabolic process | GO:0061630,ubiquitin protein ligase activity		BR_1	HE	82.5205	10.4843	2.07531	1.45e-06	8.39e-05	up
CsGy4G008240	O-methyltransferase, putative	IPR001077,O-methyltransferase	GO:0005634,nucleus | GO:0005737,cytoplasm | GO:0005886,plasma membrane | GO:0009506,plasmodesma | GO:0009809,lignin biosynthetic process | GO:0030744,luteolin O-methyltransferase activity | GO:0030755,quercetin 3-O-methyltransferase activity | GO:0032259,methylation | GO:0033799,myricetin 3'-O-methyltransferase activity | GO:0046983,protein dimerization activity | GO:0047763,caffeate O-methyltran…		BR_1	HE	359.637	118.583	1.37784	2.67e-05	0.000920877	up
CsGy2G003350	Cysteine synthase	IPR001926,Pyridoxal-phosphate dependent enzyme	GO:0004124,cysteine synthase activity | GO:0006535,cysteine biosynthetic process from serine		BR_1	HE	7365.63	3392.01	1.06842	5.86e-08	5e-06	up
CsGy3G039590	beta-glucosidase 18-like	IPR001360,Glycosyl hydrolase family 1	GO:0004553,hydrolase activity, hydrolyzing O-glycosyl compounds | GO:0005975,carbohydrate metabolic process		BR_1	HE	150.132	45.3459	1.42173	8.24e-05	0.00228195	up
CsGy3G044910	Copper transport protein family	IPR006121,Heavy-metal-associated domain	GO:0030001,metal ion transport | GO:0046872,metal ion binding		BR_1	HE	303.433	116.192	1.25513	6.27e-06	0.000276146	up
CsGy4G024630	WRKY transcription factor	IPR003657,WRKY DNA -binding domain	GO:0003700,DNA binding transcription factor activity | GO:0005634,nucleus | GO:0006355,regulation of transcription, DNA-templated | GO:0043565,sequence-specific DNA binding		BR_1	HE	238.611	66.5043	1.61059	3e-07	2.18e-05	up
CsGy3G005980	Protein RRP5				BR_1	HE	605.401	255.807	1.16238	7.35e-07	4.73e-05	up
CsGy4G004530	protein UPSTREAM OF FLC-like isoform X2	IPR010369,Domain of unknown function (DUF966) | IPR010369,Domain of unknown function (DUF966)			BR_1	HE	34.769	1.93885	1.89472	6.78e-05	0.00194167	up
CsGy1G010260	caffeoylshikimate esterase-like	IPR022742,Serine aminopeptidase, S33			BR_1	HE	259.86	85.5762	1.40956	4.78e-06	0.000222084	up
CsGy2G011430	heat stress transcription factor A-2e-like	IPR000232,HSF-type DNA-binding	GO:0003700,DNA binding transcription factor activity | GO:0005634,nucleus | GO:0006355,regulation of transcription, DNA-templated | GO:0043565,sequence-specific DNA binding		BR_1	HE	1302.02	476.685	1.13561	0.00372718	0.0379313	up
CsGy3G037050	Alpha-mannosidase	IPR015341,Alpha mannosidase middle domain | IPR000602,Glycosyl hydrolases family 38 N-terminal domain | IPR011682,Glycosyl hydrolases family 38 C-terminal domain	GO:0004559,alpha-mannosidase activity | GO:0006013,mannose metabolic process | GO:0016021,integral component of membrane | GO:0030246,carbohydrate binding | GO:0046872,metal ion binding		BR_1	HE	83.0696	24.6306	1.22557	0.00484076	0.0455969	up
CsGy3G019510	metal-nicotianamine transporter YSL3	IPR004813,OPT oligopeptide transporter protein	GO:0016021,integral component of membrane | GO:0055085,transmembrane transport		BR_1	HE	944.486	260.264	1.57489	4.11e-06	0.000194189	up
CsGy1G005500	NAC domain-containing protein 100-like	IPR003441,No apical meristem (NAM) protein	GO:0003677,DNA binding | GO:0005634,nucleus | GO:0006355,regulation of transcription, DNA-templated		BR_1	HE	53.9405	12.8498	1.37203	0.00214738	0.0259188	up
CsGy4G021400	transmembrane protein				BR_1	HE	116.036	47.8169	1.04361	0.00445013	0.0430936	up
CsGy5G020460	peptide chain release factor 1	IPR005139,PCRF domain | IPR000352,RF-1 domain	GO:0005737,cytoplasm | GO:0006415,translational termination | GO:0016149,translation release factor activity, codon specific		BR_1	HE	532.501	194.376	1.18072	0.00145695	0.020203	up
CsGy4G017560	LOW QUALITY PROTEIN: LEAF RUST 10 DISEASE-RESISTANCE LOCUS RECEPTOR-LIKE PROTEIN KINASE-like 1.4	IPR032872,Wall-associated receptor kinase C-terminal | IPR001245,Protein tyrosine kinase	GO:0004672,protein kinase activity | GO:0005524,ATP binding | GO:0006468,protein phosphorylation | GO:0016021,integral component of membrane		BR_1	HE	43.9945	10.4843	1.28543	0.00509669	0.0473322	up
CsGy1G021070	cytochrome b561 domain-containing protein At4g18260-like	IPR006593,Eukaryotic cytochrome b561	GO:0016021,integral component of membrane | GO:0055114,oxidation-reduction process		BR_1	HE	157.861	50.4146	1.37801	8.34e-05	0.00230704	up
CsGy1G022310	3-ketoacyl-CoA synthase	IPR013601,FAE1/Type III polyketide synthase-like protein	GO:0006633,fatty acid biosynthetic process | GO:0016021,integral component of membrane | GO:0016747,transferase activity, transferring acyl groups other than amino-acyl groups		BR_1	HE	750.442	257.003	1.21618	0.00180205	0.02284	up
CsGy3G023000	rop guanine nucleotide exchange factor 12-like	IPR005512,PRONE (Plant-specific Rop nucleotide exchanger) | IPR005512,PRONE (Plant-specific Rop nucleotide exchanger)	GO:0005089,Rho guanyl-nucleotide exchange factor activity | GO:0065009,regulation of molecular function		BR_1	HE	188.327	46.4525	1.36305	0.00213508	0.0257908	up
CsGy2G020700	E3 ubiquitin-protein ligase				BR_1	HE	404.618	155.979	1.13149	0.00179348	0.0227723	up
CsGy7G013210	serine/threonine-protein kinase OXI1-like	IPR000719,Protein kinase domain | IPR000719,Protein kinase domain	GO:0004674,protein serine/threonine kinase activity | GO:0005524,ATP binding | GO:0006468,protein phosphorylation		BR_1	HE	355.909	154.805	1.10021	3.26e-05	0.00107413	up
CsGy1G012450	NAC domain-containing protein 73-like	IPR003441,No apical meristem (NAM) protein	GO:0003677,DNA binding | GO:0005634,nucleus | GO:0006355,regulation of transcription, DNA-templated		BR_1	HE	165.487	38.6338	1.74273	9.15e-07	5.73e-05	up
CsGy3G030290	actin-depolymerizing factor 2-like	IPR002108,Cofilin/tropomyosin-type actin-binding protein	GO:0003779,actin binding | GO:0015629,actin cytoskeleton | GO:0030042,actin filament depolymerization		BR_1	HE	98.4522	35.3938	1.1388	0.00416829	0.0410716	up
CsGy3G036500	cytochrome P450 CYP72A219-like	IPR001128,Cytochrome P450	GO:0004497,monooxygenase activity | GO:0005506,iron ion binding | GO:0016021,integral component of membrane | GO:0016705,oxidoreductase activity, acting on paired donors, with incorporation or reduction of molecular oxygen | GO:0020037,heme binding | GO:0055114,oxidation-reduction process		BR_1	HE	1293.22	259.617	2.14987	1.99e-18	1.26e-15	up
CsGy3G025180	Cytochrome P450	IPR001128,Cytochrome P450	GO:0004497,monooxygenase activity | GO:0005506,iron ion binding | GO:0016705,oxidoreductase activity, acting on paired donors, with incorporation or reduction of molecular oxygen | GO:0020037,heme binding | GO:0055114,oxidation-reduction process		BR_1	HE	404.52	183.571	1.04006	0.000118306	0.0030359	up
CsGy6G034650	E3 ubiquitin-protein ligase ATL41-like	IPR001841,Ring finger domain	GO:0016021,integral component of membrane | GO:0016874,ligase activity		BR_1	HE	83.1931	9.99428	2.12126	8.98e-07	5.66e-05	up
CsGy1G022780	Cytochrome P450	IPR001128,Cytochrome P450	GO:0005506,iron ion binding | GO:0007275,multicellular organism development | GO:0009687,abscisic acid metabolic process | GO:0010268,brassinosteroid homeostasis | GO:0016021,integral component of membrane | GO:0016125,sterol metabolic process | GO:0016132,brassinosteroid biosynthetic process | GO:0016709,oxidoreductase activity, acting on paired donors, with incorporation or reduction of molecul…		BR_1	HE	527.262	173.298	1.48299	4.6e-09	5.06e-07	up
CsGy6G029890	2,3-bisphosphoglycerate-dependent phosphoglycerate mutase-like	IPR013078,Histidine phosphatase superfamily (branch 1) | IPR013078,Histidine phosphatase superfamily (branch 1)	GO:0004619,phosphoglycerate mutase activity | GO:0006096,glycolytic process		BR_1	HE	1067.03	292.988	1.74091	1.81e-13	4.43e-11	up
CsGy5G010630	Leucine-rich repeat transmembrane protein kinase		GO:0004672,protein kinase activity | GO:0005524,ATP binding | GO:0006468,protein phosphorylation | GO:0016021,integral component of membrane		BR_1	HE	188.718	42.7647	1.77386	6.74e-07	4.43e-05	up
CsGy4G005990	Cation/H(+) antiporter 18	IPR006153,Sodium/hydrogen exchanger family	GO:0005770,late endosome | GO:0006885,regulation of pH | GO:0015299,solute:proton antiporter activity | GO:0016021,integral component of membrane | GO:1902600,proton transmembrane transport		BR_1	HE	77.9078	25.7418	1.19454	0.00368077	0.0376103	up
CsGy5G013480	Sucrose synthase	IPR000368,Sucrose synthase | IPR001296,Glycosyl transferases group 1	GO:0005618,cell wall | GO:0005985,sucrose metabolic process | GO:0016157,sucrose synthase activity | GO:0080165,callose deposition in phloem sieve plate		BR_1	HE	58.2467	16.3008	1.28222	0.00316182	0.0338568	up
CsGy6G015070	LOW QUALITY PROTEIN: uncharacterized protein LOC103496373				BR_1	HE	262.674	97.7204	1.2912	3.5e-06	0.000167874	up
CsGy6G005280	Uncharacterized protein				BR_1	HE	48.7307	4.30437	2.06711	7.2e-06	0.000309607	up
CsGy7G011230	Ubiquitin-conjugating enzyme E2 5B	IPR000608,Ubiquitin-conjugating enzyme	GO:0005524,ATP binding		BR_1	HE	200.654	70.2554	1.32294	2.74e-05	0.000941439	up
CsGy2G005290	Cytosol aminopeptidase family protein	IPR008283,Cytosol aminopeptidase family, N-terminal domain | IPR000819,Cytosol aminopeptidase family, catalytic domain	GO:0004177,aminopeptidase activity | GO:0005737,cytoplasm | GO:0006508,proteolysis | GO:0008235,metalloexopeptidase activity | GO:0030145,manganese ion binding		BR_1	HE	785.194	73.043	2.92181	2.84e-18	1.73e-15	up
CsGy2G005440	Ubiquitin-like protein				BR_1	HE	254.638	111.487	1.07568	0.000130517	0.00327025	up
CsGy1G018760	protein NRT1/ PTR FAMILY 6.2-like	IPR000109,POT family	GO:0006857,oligopeptide transport | GO:0016021,integral component of membrane | GO:0022857,transmembrane transporter activity | GO:0055085,transmembrane transport		BR_1	HE	84.5384	26.2318	1.29387	0.00124458	0.0181535	up
CsGy1G021940	protein NRT1/ PTR FAMILY 2.7-like	IPR000109,POT family	GO:0006857,oligopeptide transport | GO:0016021,integral component of membrane | GO:0022857,transmembrane transporter activity | GO:0055085,transmembrane transport		BR_1	HE	283.854	41.8058	2.31085	3.8e-11	6.14e-09	up
CsGy5G023700	FYN-binding protein isoform X2	IPR005516,Remorin, C-terminal region			BR_1	HE	719.834	292.739	1.12654	0.000458019	0.0085753	up
CsGy6G030850	transcription factor bHLH110-like isoform X1		GO:0046983,protein dimerization activity		BR_1	HE	114.173	27.8706	1.63742	1.27e-05	0.000497034	up
CsGy5G005700	Glycerol-3-phosphate transporter	IPR011701,Major Facilitator Superfamily	GO:0016021,integral component of membrane | GO:0022857,transmembrane transporter activity | GO:0055085,transmembrane transport		BR_1	HE	222.205	87.1517	1.19964	5.81e-05	0.00173352	up
CsGy2G026170	zinc finger protein CONSTANS-LIKE 12	IPR010402,CCT motif	GO:0005634,nucleus | GO:0008270,zinc ion binding		BR_1	HE	176.021	56.4679	1.32443	0.000390035	0.00759439	up
CsGy5G025910	Neutral/alkaline invertase 3	IPR024746,Alkaline and neutral invertase	GO:0033926,glycopeptide alpha-N-acetylgalactosaminidase activity		BR_1	HE	267.971	103.305	1.21583	6.04e-05	0.00177703	up
CsGy3G037320	homeobox-leucine zipper protein HAT5	IPR001356,Homeobox domain | IPR003106,Homeobox associated leucine zipper	GO:0003700,DNA binding transcription factor activity | GO:0005634,nucleus | GO:0006355,regulation of transcription, DNA-templated | GO:0043565,sequence-specific DNA binding		BR_1	HE	183.938	73.2164	1.15071	0.000363124	0.00718863	up
CsGy4G009970	Unknown Protein				BR_1	HE	582.692	181.548	1.52943	2.38e-08	2.25e-06	up
CsGy5G026210	Pectate lyase	IPR002022,Pectate lyase	GO:0016021,integral component of membrane | GO:0030570,pectate lyase activity | GO:0045490,pectin catabolic process | GO:0046872,metal ion binding		BR_1	HE	251.971	45.8992	1.96235	2.23e-07	1.69e-05	up
CsGy6G010170	Putative indole-3-acetic acid-amido synthetase GH3.5	IPR004993,GH3 auxin-responsive promoter	GO:0009416,response to light stimulus | GO:0009507,chloroplast		BR_1	HE	91.9609	23.1395	1.47553	0.000372926	0.00736109	up
CsGy4G000300	Trypsin inhibitor 1	IPR000737,Squash family serine protease inhibitor	GO:0004867,serine-type endopeptidase inhibitor activity | GO:0010951,negative regulation of endopeptidase activity		BR_1	HE	1130.04	380.629	1.47363	1.19e-10	1.83e-08	up
CsGy1G022880	metal tolerance protein B	IPR002524,Cation efflux family	GO:0008324,cation transmembrane transporter activity | GO:0016021,integral component of membrane | GO:0098655,cation transmembrane transport		BR_1	HE	94.2811	26.3373	1.35299	0.00118805	0.0174923	up
CsGy3G009680	hypothetical protein (DUF1442)	IPR009902,Protein of unknown function (DUF1442)			BR_1	HE	263.361	20.5841	2.59166	1.36e-09	1.62e-07	up
CsGy2G013190	Glutamyl-tRNA(Gln) amidotransferase subunit A	IPR023631,Amidase			BR_1	HE	402.812	176.2	1.08584	6.04e-05	0.00177703	up
CsGy1G011340	Protein DETOXIFICATION	IPR002528,MatE | IPR002528,MatE	GO:0006855,drug transmembrane transport | GO:0015238,drug transmembrane transporter activity | GO:0015297,antiporter activity | GO:0016021,integral component of membrane		BR_1	HE	442.275	122.208	1.31129	0.00240236	0.0279687	up
CsGy4G012840	Peroxidase	IPR002016,Peroxidase	GO:0004601,peroxidase activity | GO:0005576,extracellular region | GO:0006979,response to oxidative stress | GO:0020037,heme binding | GO:0042744,hydrogen peroxide catabolic process | GO:0046872,metal ion binding | GO:0055114,oxidation-reduction process | GO:0098869,cellular oxidant detoxification		BR_1	HE	3348.92	998.355	1.65085	2.05e-14	5.98e-12	up
CsGy3G043140	Rhamnogalacturonate lyase family protein	IPR010325,Rhamnogalacturonate lyase family	GO:0005975,carbohydrate metabolic process | GO:0016829,lyase activity | GO:0030246,carbohydrate binding		BR_1	HE	99.9529	35.8205	1.19007	0.00159162	0.0211993	up
CsGy1G002470	NAC domain protein,	IPR003441,No apical meristem (NAM) protein	GO:0003677,DNA binding | GO:0005634,nucleus | GO:0006355,regulation of transcription, DNA-templated		BR_1	HE	71.9933	7.20208	2.02419	9.96e-06	0.000405625	up
CsGy4G000830	bifunctional epoxide hydrolase 2-like	IPR000073,alpha/beta hydrolase fold	GO:0016787,hydrolase activity		BR_1	HE	329.756	113.405	1.38713	1.1e-06	6.66e-05	up
CsGy4G009700	receptor-like protein kinase FERONIA	IPR001245,Protein tyrosine kinase | IPR024788,Carbohydrate-binding protein of the ER	GO:0004672,protein kinase activity | GO:0005524,ATP binding | GO:0006468,protein phosphorylation | GO:0016021,integral component of membrane		BR_1	HE	269.227	45.9203	1.88959	5.11e-06	0.000235791	up
CsGy7G017220	60S ribosomal protein L44	IPR000552,Ribosomal protein L44	GO:0003735,structural constituent of ribosome | GO:0005840,ribosome | GO:0006412,translation		BR_1	HE	15913.5	5686.12	1.42002	2.8e-13	6.64e-11	up
CsGy6G031390	thaumatin-like protein 1	IPR001938,Thaumatin family	GO:0016021,integral component of membrane		BR_1	HE	133.146	55.9146	1.04866	0.00267005	0.0301652	up
CsGy3G015640	MLP-like protein 43	IPR000916,Pathogenesis-related protein Bet v I family	GO:0006952,defense response | GO:0009607,response to biotic stimulus		BR_1	HE	97.3974	4.89988	1.8826	7.65e-05	0.0021511	up
CsGy2G010210	Mycolic acid cyclopropane synthase	IPR029063,Mycolic acid cyclopropane synthetase			BR_1	HE	36.8306	0	2.34731	8.15e-07	5.18e-05	up
CsGy3G044960	Serine protease inhibitor%2C potato inhibitor I-type family protein	IPR000864,Potato inhibitor I family	GO:0004867,serine-type endopeptidase inhibitor activity | GO:0009611,response to wounding | GO:0010951,negative regulation of endopeptidase activity		BR_1	HE	962.11	290.167	1.56041	3.28e-08	2.98e-06	up
CsGy2G025620	trans-resveratrol di-O-methyltransferase-like isoform X2	IPR001077,O-methyltransferase | IPR012967,Dimerisation domain	GO:0008171,O-methyltransferase activity | GO:0032259,methylation | GO:0046983,protein dimerization activity		BR_1	HE	144.142	20.5841	2.18403	2.31e-08	2.19e-06	up
CsGy7G003460	transmembrane protein 97-like		GO:0005783,endoplasmic reticulum | GO:0016021,integral component of membrane		BR_1	HE	724.476	311.616	1.12016	1.28e-05	0.000501294	up
CsGy2G019040	Unknown Protein				BR_1	HE	32.2774	4.32547	1.46308	0.00206201	0.0251887	up
CsGy2G020100	TRAM%2C LAG1 and CLN8 (TLC) lipid-sensing domain containing protein	IPR006634,TLC domain	GO:0016021,integral component of membrane		BR_1	HE	86.1424	34.5616	1.05888	0.00502513	0.0468971	up
CsGy3G030830	DUF1685 family protein	IPR012881,Protein of unknown function (DUF1685)			BR_1	HE	130.618	8.56652	2.27317	9.53e-07	5.86e-05	up
CsGy5G025940	transcriptional activator (DUF662)	IPR007033,Transcriptional activator			BR_1	HE	72.6384	24.4195	1.21342	0.00230379	0.0271589	up
CsGy4G002140	protein NRT1/ PTR FAMILY 6.1	IPR000109,POT family	GO:0006857,oligopeptide transport | GO:0016021,integral component of membrane | GO:0022857,transmembrane transporter activity | GO:0055085,transmembrane transport		BR_1	HE	257.269	108.889	1.09382	0.000369157	0.00729853	up
CsGy5G017620	BAG family molecular chaperone regulator 2-like	IPR000626,Ubiquitin family			BR_1	HE	24.8549	3.3455	1.34853	0.00461213	0.0440999	up
CsGy5G021650	lysine ketoglutarate reductase trans-splicing protein (DUF707)	IPR007877,Protein of unknown function (DUF707)	GO:0016021,integral component of membrane		BR_1	HE	834.805	238.227	1.69356	3e-13	7.01e-11	up
CsGy4G019770	Unknown Protein				BR_1	HE	42.514	9.5676	1.37939	0.00235801	0.0276479	up
CsGy5G003240	bifunctional dTDP-4-dehydrorhamnose 3,5-epimerase/dTDP-4-dehydrorhamnose reductase	IPR029903,RmlD substrate binding domain			BR_1	HE	1999.26	703.593	1.38814	5.75e-08	4.93e-06	up
CsGy6G007030	Tetratricopeptide repeat (TPR)-like superfamily protein		GO:0006396,RNA processing		BR_1	HE	304.877	87.2829	1.54629	3.13e-06	0.000153544	up
CsGy4G007530	VQ motif-containing protein 1-like	IPR008889,VQ motif			BR_1	HE	88.3274	5.26324	2.77153	1.16e-10	1.79e-08	up
CsGy1G026920	NAC domain-containing protein 75	IPR003441,No apical meristem (NAM) protein	GO:0003677,DNA binding | GO:0005634,nucleus | GO:0006355,regulation of transcription, DNA-templated		BR_1	HE	227.193	92.8205	1.1188	0.000565997	0.0101465	up
CsGy6G030830	ATP-dependent zinc metalloprotease FtsH 1	IPR003959,ATPase family associated with various cellular activities (AAA) | IPR025753,Domain associated at C-terminal with AAA	GO:0005524,ATP binding | GO:0016021,integral component of membrane		BR_1	HE	50.8242	9.14093	1.62097	0.000301034	0.00633967	up
CsGy2G020080	bZIP transcription factor 53	IPR004827,bZIP transcription factor	GO:0003700,DNA binding transcription factor activity | GO:0006355,regulation of transcription, DNA-templated		BR_1	HE	121.062	42.5748	1.25051	0.000448096	0.00841024	up
CsGy2G016230	Ras-related protein Rab-18-B	IPR001806,Ras family	GO:0003924,GTPase activity | GO:0005525,GTP binding		BR_1	HE	53.3434	8.20316	1.68401	0.000227371	0.00508453	up
CsGy3G044360	Cytochrome P450	IPR001128,Cytochrome P450 | IPR001128,Cytochrome P450 | IPR001128,Cytochrome P450	GO:0004497,monooxygenase activity | GO:0005506,iron ion binding | GO:0016021,integral component of membrane | GO:0016705,oxidoreductase activity, acting on paired donors, with incorporation or reduction of molecular oxygen | GO:0020037,heme binding | GO:0055114,oxidation-reduction process		BR_1	HE	13123.5	4004.73	1.57082	2.04e-09	2.37e-07	up
CsGy3G010310	phosphatidylinositol N-acetylglucosaminyltransferase subunit P-like	IPR013717,PIG-P	GO:0006506,GPI anchor biosynthetic process | GO:0016021,integral component of membrane | GO:0017176,phosphatidylinositol N-acetylglucosaminyltransferase activity		BR_1	HE	148.766	31.7483	1.55805	0.000330297	0.00674248	up
CsGy4G006500	cellulose synthase-like protein G3	IPR005150,Cellulose synthase | IPR005150,Cellulose synthase	GO:0016021,integral component of membrane | GO:0016760,cellulose synthase (UDP-forming) activity | GO:0030244,cellulose biosynthetic process | GO:0071555,cell wall organization		BR_1	HE	143.071	40.2304	1.42296	0.000301666	0.00634124	up
CsGy3G008210	vestitone reductase-like	IPR002225,3-beta hydroxysteroid dehydrogenase/isomerase family | IPR001509,NAD dependent epimerase/dehydratase family | IPR008030,NmrA-like family	GO:0003854,3-beta-hydroxy-delta5-steroid dehydrogenase activity | GO:0006694,steroid biosynthetic process | GO:0050662,coenzyme binding | GO:0055114,oxidation-reduction process		BR_1	HE	328.724	68.8442	1.64514	9.28e-05	0.00250609	up
CsGy6G026880	CASP-like protein	IPR006702,Domain of unknown function (DUF588)	GO:0005886,plasma membrane | GO:0016021,integral component of membrane		BR_1	HE	118.248	34.0927	1.35347	0.00089934	0.0144164	up
CsGy4G010050	Uncharacterized protein				BR_1	HE	772.303	249.958	1.36777	8.64e-05	0.00236023	up
CsGy4G009520	Pollen Ole e 1 allergen/extensin				BR_1	HE	931.542	176.284	1.82077	7.27e-06	0.000310207	up
CsGy5G011720	NADPH-dependent pterin aldehyde reductase-like	IPR002347,short chain dehydrogenase	GO:0016491,oxidoreductase activity | GO:0055114,oxidation-reduction process		BR_1	HE	66.2619	1.44886	1.8585	8.48e-05	0.00233533	up
CsGy2G027020	putative disease resistance protein RGA3	IPR002182,NB-ARC domain	GO:0043531,ADP binding		BR_1	HE	152.285	64.2021	1.05157	0.00221801	0.0264766	up
CsGy5G026380	SKP1-like protein 12	IPR016073,Skp1 family, tetramerisation domain | IPR016072,Skp1 family, dimerisation domain	GO:0006511,ubiquitin-dependent protein catabolic process		BR_1	HE	103.101	31.1316	1.37302	0.000344994	0.00692908	up
CsGy4G000810	bifunctional epoxide hydrolase 2-like		GO:0016787,hydrolase activity		BR_1	HE	141.217	54.6134	1.11614	0.002599	0.0296049	up
CsGy2G015820	RING-type E3 ubiquitin transferase	IPR003613,U-box domain	GO:0004842,ubiquitin-protein transferase activity | GO:0016567,protein ubiquitination		BR_1	HE	51.0508	6.1799	1.68152	0.000345756	0.00693522	up
CsGy4G015500	ethylene-responsive transcription factor ERF036	IPR001471,AP2 domain	GO:0003677,DNA binding | GO:0003700,DNA binding transcription factor activity | GO:0005634,nucleus | GO:0006355,regulation of transcription, DNA-templated		BR_1	HE	390.598	121.777	1.54934	1.43e-09	1.7e-07	up
CsGy7G017290	Carboxypeptidase	IPR001563,Serine carboxypeptidase	GO:0004185,serine-type carboxypeptidase activity | GO:0051603,proteolysis involved in cellular protein catabolic process		BR_1	HE	192.191	38.976	1.45548	0.00143787	0.0200116	up
CsGy5G001990	Uncharacterized protein				BR_1	HE	341.703	129.093	1.15831	0.0013165	0.0189656	up
CsGy1G032470	bark storage protein A	IPR000845,Phosphorylase superfamily	GO:0003824,catalytic activity | GO:0009116,nucleoside metabolic process | GO:0016021,integral component of membrane		BR_1	HE	5410.51	1478.16	1.54903	1.61e-05	0.00060805	up
CsGy7G008030	Na(+)-translocating NADH-quinone reductase subunit A				BR_1	HE	918.361	274.148	1.63815	6.17e-13	1.36e-10	up
CsGy3G027310	protein BPS1, chloroplastic-like	IPR004320,Arabidopsis protein of unknown function			BR_1	HE	200.499	57.4313	1.38033	0.000591444	0.0104494	up
CsGy2G024960	Putative glutamine amidotransferase	IPR011697,Peptidase C26	GO:0006541,glutamine metabolic process | GO:0016740,transferase activity | GO:0016787,hydrolase activity		BR_1	HE	180.021	44.9192	1.50088	0.000253783	0.00552862	up
CsGy2G027410	PLATZ transcription factor family protein	IPR006734,PLATZ transcription factor			BR_1	HE	96.148	22.4385	1.6327	3.22e-05	0.00106851	up
CsGy1G015250	plant/protein (Protein of unknown function%2C DUF538)	IPR007493,Protein of unknown function, DUF538			BR_1	HE	2334.19	561.929	1.80103	8.53e-09	9.05e-07	up
CsGy1G008380	dof zinc finger protein DOF5.6	IPR003851,Dof domain, zinc finger	GO:0003677,DNA binding | GO:0005634,nucleus | GO:0006355,regulation of transcription, DNA-templated		BR_1	HE	740.669	199.133	1.61267	1.83e-06	9.99e-05	up
CsGy6G013510	UDP-glycosyltransferase 87A1-like	IPR002213,UDP-glucoronosyl and UDP-glucosyl transferase	GO:0008152,metabolic process | GO:0016758,transferase activity, transferring hexosyl groups		BR_1	HE	85.5932	33.0916	1.09829	0.00381231	0.0385137	up
CsGy6G009940	O-fucosyltransferase family protein	IPR019378,GDP-fucose protein O-fucosyltransferase	GO:0006004,fucose metabolic process | GO:0016021,integral component of membrane | GO:0016757,transferase activity, transferring glycosyl groups		BR_1	HE	106.202	37.6116	1.15275	0.00391659	0.039202	up
CsGy2G000860	2-oxoglutarate (2OG) and Fe(II)-dependent oxygenase superfamily protein	IPR005123,2OG-Fe(II) oxygenase superfamily | IPR026992,non-haem dioxygenase in morphine synthesis N-terminal	GO:0046872,metal ion binding | GO:0051213,dioxygenase activity | GO:0055114,oxidation-reduction process		BR_1	HE	146.499	45.8781	1.41692	3.46e-05	0.00112157	up
CsGy2G014540	Uncharacterized protein				BR_1	HE	233.007	39.1449	2.20741	2.14e-11	3.66e-09	up
CsGy3G010350	hypothetical protein				BR_1	HE	152.974	38.7815	1.66353	1.59e-06	9.03e-05	up
CsGy3G005940	Wound-responsive family protein	IPR022251,Wound-induced protein			BR_1	HE	213.159	41.0837	1.95944	4.78e-08	4.17e-06	up
CsGy4G016570	Tubulin-folding cofactor B	IPR000626,Ubiquitin-like domain | IPR000938,CAP-Gly domain	GO:0005634,nucleus | GO:0005829,cytosol | GO:0009524,phragmoplast | GO:0009793,embryo development ending in seed dormancy | GO:0051301,cell division		BR_1	HE	992.188	195.436	2.15449	8.68e-17	4.25e-14	up
CsGy6G030800	ATP-dependent zinc metalloprotease FtsH	IPR025753,Domain associated at C-terminal with AAA | IPR003959,ATPase family associated with various cellular activities (AAA)	GO:0005524,ATP binding | GO:0016021,integral component of membrane		BR_1	HE	326.042	114.11	1.23195	0.000856512	0.0138945	up
CsGy2G026380	Receptor-like protein kinase, putative	IPR001245,Protein tyrosine kinase | IPR024788,Carbohydrate-binding protein of the ER	GO:0004674,protein serine/threonine kinase activity | GO:0005524,ATP binding | GO:0006468,protein phosphorylation | GO:0016021,integral component of membrane		BR_1	HE	328.991	113.62	1.26163	0.000497254	0.00912975	up
CsGy5G021660	probable E3 ubiquitin-protein ligase XERICO		GO:0016021,integral component of membrane | GO:0043161,proteasome-mediated ubiquitin-dependent protein catabolic process | GO:0046872,metal ion binding | GO:0061630,ubiquitin protein ligase activity		BR_1	HE	43.887	10.0576	1.30218	0.00472642	0.0447698	up
CsGy1G013670	alpha carbonic anhydrase 7-like	IPR001148,Eukaryotic-type carbonic anhydrase	GO:0004089,carbonate dehydratase activity | GO:0006730,one-carbon metabolic process | GO:0008270,zinc ion binding		BR_1	HE	415.35	14.362	2.5439	6.48e-08	5.38e-06	up
CsGy7G014770	DUF868 family protein (DUF868)	IPR008586,Plant protein of unknown function (DUF868)			BR_1	HE	152.098	50.588	1.17859	0.00447213	0.043169	up
CsGy6G018520	Polyamine aminopropyltransferase	IPR035246,Spermidine synthase tetramerisation domain	GO:0006596,polyamine biosynthetic process | GO:0009926,auxin polar transport | GO:0010487,thermospermine synthase activity | GO:0016768,spermine synthase activity | GO:0048759,xylem vessel member cell differentiation		BR_1	HE	264.516	86.6617	1.39011	1.92e-05	0.000691771	up
CsGy1G010840	nuclear transport factor 2	IPR002075,Nuclear transport factor 2 (NTF2) domain			BR_1	HE	101.433	39.656	1.10084	0.0029286	0.0323873	up
CsGy7G001350	expansin-like A2	IPR007117,Pollen allergen | IPR009009,Lytic transglycolase	GO:0005576,extracellular region | GO:0019953,sexual reproduction		BR_1	HE	164.428	61.71	1.15625	0.00156155	0.0209799	up
CsGy2G011890	mitochondrial import receptor subunit TOM6 homolog				BR_1	HE	8922.79	892.627	2.94815	8.34e-23	9.04e-20	up
CsGy7G013360	asparagine--tRNA ligase, cytoplasmic 2	IPR004364,tRNA synthetases class II (D, K and N) | IPR004364,tRNA synthetases class II (D, K and N)	GO:0004816,asparagine-tRNA ligase activity | GO:0005524,ATP binding | GO:0005737,cytoplasm | GO:0006421,asparaginyl-tRNA aminoacylation		BR_1	HE	187.452	85.2762	1.00175	0.00107095	0.0163267	up
CsGy3G004500	NAC domain-containing protein 91-like	IPR003441,No apical meristem (NAM) protein	GO:0003677,DNA binding | GO:0005634,nucleus | GO:0006355,regulation of transcription, DNA-templated | GO:0016021,integral component of membrane		BR_1	HE	341.84	62.1789	2.18809	1.64e-13	4.09e-11	up
CsGy4G014690	Glycosyltransferase	IPR002213,UDP-glucoronosyl and UDP-glucosyl transferase	GO:0008152,metabolic process | GO:0043231,intracellular membrane-bounded organelle | GO:0080043,quercetin 3-O-glucosyltransferase activity | GO:0080044,quercetin 7-O-glucosyltransferase activity		BR_1	HE	202.986	20.4574	2.57825	3.4e-11	5.61e-09	up
CsGy3G019540	Uncharacterized protein				BR_1	HE	924.396	371.861	1.16532	0.000105746	0.0027973	up
CsGy5G004420	Exostosin family protein	IPR004263,Exostosin family	GO:0006486,protein glycosylation | GO:0016021,integral component of membrane | GO:0016757,transferase activity, transferring glycosyl groups		BR_1	HE	30.9641	4.77325	1.40377	0.00305765	0.0331698	up
CsGy6G007640	auxin-responsive protein SAUR36	IPR003676,Auxin responsive protein	GO:0009733,response to auxin		BR_1	HE	105.52	3.79327	2.34586	7.12e-07	4.6e-05	up
CsGy3G041490	SPX domain-containing protein 1-like	IPR004331,SPX domain | IPR004331,SPX domain	GO:0005783,endoplasmic reticulum		BR_1	HE	104.744	33.9238	1.18897	0.00463763	0.0442323	up
CsGy1G016670	Omega-6 fatty acid desaturase	IPR002423,TCP-1/cpn60 chaperonin family | IPR005804,Fatty acid desaturase	GO:0006629,lipid metabolic process | GO:0016021,integral component of membrane		BR_1	HE	44.5117	1.95995	1.49577	0.00139478	0.0196824	up
CsGy6G012760	hypothetical protein				BR_1	HE	371.44	62.1578	1.63996	0.0003179	0.00659294	up
CsGy1G014030	NDR1/HIN1-like protein 12	IPR004864,Late embryogenesis abundant protein	GO:0016021,integral component of membrane		BR_1	HE	114.894	45.3881	1.09972	0.00256664	0.0293684	up
CsGy3G012440	cellulose synthase-like protein G2 isoform X2	IPR005150,Cellulose synthase | IPR005150,Cellulose synthase	GO:0016021,integral component of membrane | GO:0016760,cellulose synthase (UDP-forming) activity | GO:0030244,cellulose biosynthetic process | GO:0071555,cell wall organization		BR_1	HE	316.395	93.0784	1.53136	1.85e-06	0.000100907	up
CsGy6G020250	hypothetical protein (DUF936)	IPR010341,Plant protein of unknown function (DUF936) | IPR010341,Plant protein of unknown function (DUF936) | IPR010341,Plant protein of unknown function (DUF936)			BR_1	HE	290.792	119.8	1.10425	0.000696273	0.0118421	up
CsGy1G001300	NEP-interacting protein%2C putative (DUF239)	IPR004314,Neprosin | IPR004314,Neprosin | IPR025521,Neprosin activation peptide			BR_1	HE	349.118	118.947	1.38737	2.15e-06	0.000112541	up
CsGy3G007800	microtubule-associated protein RP/EB family member 1-like				BR_1	HE	649.809	202.5	1.53571	1e-08	1.04e-06	up
CsGy4G007400	Glutathione S-transferase	IPR004046,Glutathione S-transferase, C-terminal domain | IPR004045,Glutathione S-transferase, N-terminal domain	GO:0004364,glutathione transferase activity		BR_1	HE	3115.49	1350.61	1.04691	0.0011381	0.0169587	up
CsGy4G001550	Delta 9 desaturase	IPR005804,Fatty acid desaturase	GO:0006633,fatty acid biosynthetic process | GO:0016021,integral component of membrane | GO:0016717,oxidoreductase activity, acting on paired donors, with oxidation of a pair of donors resulting in the reduction of molecular oxygen to two molecules of water | GO:0055114,oxidation-reduction process		BR_1	HE	48.4401	0	2.72013	9.98e-09	1.04e-06	up
CsGy4G014680	glutathione S-transferase U8-like	IPR004046,Glutathione S-transferase, C-terminal domain | IPR004045,Glutathione S-transferase, N-terminal domain	GO:0016740,transferase activity		BR_1	HE	76.7934	20.3941	1.28335	0.00392842	0.0392946	up
CsGy1G014320	stress-response A/B barrel domain-containing protein At5g22580-like	IPR013097,Stress responsive A/B Barrel Domain			BR_1	HE	156.044	19.304	1.74655	0.000184014	0.00427883	up
CsGy4G020600	Glycosyltransferase	IPR002213,UDP-glucoronosyl and UDP-glucosyl transferase | IPR002213,UDP-glucoronosyl and UDP-glucosyl transferase	GO:0008152,metabolic process | GO:0016758,transferase activity, transferring hexosyl groups		BR_1	HE	310.87	100.191	1.28521	0.000942032	0.0149153	up
CsGy3G006280	Metallothionein-like protein		GO:0005507,copper ion binding | GO:0008270,zinc ion binding		BR_1	HE	47.1384	4.79435	1.43127	0.00260366	0.0296357	up
CsGy4G000780	Epoxide hydrolase 2	IPR000073,alpha/beta hydrolase fold	GO:0016787,hydrolase activity		BR_1	HE	219.49	6.64878	3.0851	8.32e-12	1.64e-09	up
CsGy4G022450	Lipase, class 3	IPR002921,Lipase (class 3)	GO:0006629,lipid metabolic process | GO:0016021,integral component of membrane | GO:0016787,hydrolase activity		BR_1	HE	335.353	51.8423	2.28929	1.34e-11	2.49e-09	up
CsGy5G026500	synaptotagmin-3-like isoform X2	IPR031468,Synaptotagmin-like mitochondrial-lipid-binding domain | IPR000008,C2 domain | IPR000008,C2 domain	GO:0008289,lipid binding | GO:0016021,integral component of membrane		BR_1	HE	92.7847	14.7886	1.87593	1.16e-05	0.000464981	up
CsGy5G013840	Acetyl-coenzyme A synthetase	IPR025110,AMP-binding enzyme C-terminal domain | IPR000873,AMP-binding enzyme | IPR032387,Acetyl-coenzyme A synthetase N-terminus	GO:0003987,acetate-CoA ligase activity | GO:0005524,ATP binding | GO:0016208,AMP binding | GO:0019427,acetyl-CoA biosynthetic process from acetate		BR_1	HE	140.497	29.7039	1.85471	2.18e-07	1.66e-05	up
CsGy3G000650	MLO-like protein	IPR004326,Mlo family | IPR004326,Mlo family	GO:0005516,calmodulin binding | GO:0006952,defense response | GO:0009607,response to biotic stimulus | GO:0016021,integral component of membrane		BR_1	HE	62.6008	19.1774	1.24478	0.00308324	0.0333923	up
CsGy2G002700	c-Myc-binding protein homolog		GO:0003713,transcription coactivator activity | GO:0006355,regulation of transcription, DNA-templated		BR_1	HE	647.946	304.714	1.00268	8.54e-05	0.00233734	up
CsGy5G028420	Calcium ion binding protein	IPR002048,EF-hand domain pair	GO:0005509,calcium ion binding		BR_1	HE	380.199	25.3573	3.39683	4.06e-27	6.85e-24	up
CsGy4G006940	ATPase WRNIP1	IPR032423,AAA C-terminal domain | IPR015940,UBA/TS-N domain | IPR021886,MgsA AAA+ ATPase C terminal	GO:0003677,DNA binding | GO:0005524,ATP binding | GO:0006260,DNA replication		BR_1	HE	240.935	110.122	1.01946	0.000291548	0.00619142	up
CsGy2G024930	LEAF RUST 10 DISEASE-RESISTANCE LOCUS RECEPTOR-LIKE PROTEIN KINASE-like 1.2 isoform X2	IPR000719,Protein kinase domain | IPR032872,Wall-associated receptor kinase C-terminal	GO:0004674,protein serine/threonine kinase activity | GO:0005524,ATP binding | GO:0006468,protein phosphorylation | GO:0016021,integral component of membrane		BR_1	HE	74.9585	16.7064	1.54847	0.000279166	0.00597863	up
CsGy6G001260	transferring glycosyl group transferase (DUF604)	IPR006740,Protein of unknown function, DUF604			BR_1	HE	418.863	186.549	1.02029	0.00118888	0.0174923	up
CsGy4G020120	cytochrome b561 domain-containing protein At4g18260-like		GO:0016021,integral component of membrane | GO:0055114,oxidation-reduction process		BR_1	HE	73.6931	8.07654	2.09854	2.35e-06	0.000122015	up
CsGy1G013700	Cystatin Hv-CPI6	IPR000010,Aspartic acid proteinase inhibitor	GO:0004869,cysteine-type endopeptidase inhibitor activity | GO:0010951,negative regulation of endopeptidase activity		BR_1	HE	1332.42	227.329	2.07297	2.16e-08	2.08e-06	up
CsGy7G021240	inorganic pyrophosphatase 2-like	IPR016965,Putative Phosphatase	GO:0016311,dephosphorylation | GO:0016791,phosphatase activity		BR_1	HE	76.6423	16.132	1.47882	0.000983237	0.0153912	up
CsGy4G005130	protein SHI RELATED SEQUENCE 1-like				BR_1	HE	108.506	13.8931	2.28065	7.73e-09	8.26e-07	up
CsGy5G003510	protein LITTLE ZIPPER 2-like				BR_1	HE	138.499	52.6324	1.10058	0.00466298	0.0444182	up
CsGy7G007590	diphthamide biosynthesis protein 3-like	IPR007872,CSL zinc finger	GO:0046872,metal ion binding		BR_1	HE	780.185	239.476	1.56858	1.13e-09	1.37e-07	up
CsGy3G017060	PAR1 protein	IPR009489,PAR1 protein			BR_1	HE	49.63	0.979975	2.19994	3.81e-06	0.000181753	up
CsGy3G030410	exocyst complex component EXO70B1-like	IPR004140,Exo70 exocyst complex subunit	GO:0000145,exocyst | GO:0006887,exocytosis		BR_1	HE	627.098	60.7511	2.88072	3.93e-18	2.21e-15	up
CsGy2G008530	Transcription factor, putative	IPR001005,Myb-like DNA-binding domain	GO:0003677,DNA binding | GO:0005634,nucleus | GO:0006355,regulation of transcription, DNA-templated		BR_1	HE	957.753	379.054	1.23517	9.53e-07	5.86e-05	up
CsGy1G022260	phenolic glucoside malonyltransferase 1-like	IPR003480,Transferase family	GO:0016747,transferase activity, transferring acyl groups other than amino-acyl groups		BR_1	HE	892.423	310.418	1.32243	3.91e-05	0.0012499	up
CsGy5G017070	2-oxoglutarate dehydrogenase E1 component family protein	IPR031717,2-oxoglutarate dehydrogenase C-terminal | IPR001017,Dehydrogenase E1 component | IPR005475,Transketolase, pyrimidine binding domain	GO:0004591,oxoglutarate dehydrogenase (succinyl-transferring) activity | GO:0006099,tricarboxylic acid cycle | GO:0030976,thiamine pyrophosphate binding		BR_1	HE	103.754	37.8859	1.15824	0.00237244	0.0277314	up
CsGy7G012000	pathogen-related protein-like				BR_1	HE	71.9614	11.5276	1.52477	0.00110677	0.0166238	up
CsGy2G003620	receptor-like cytosolic serine/threonine-protein kinase RBK2	IPR001245,Protein tyrosine kinase	GO:0004674,protein serine/threonine kinase activity | GO:0005524,ATP binding | GO:0006468,protein phosphorylation		BR_1	HE	1039.48	346.888	1.40585	2.7e-06	0.000135191	up
CsGy5G005470	CDGSH iron-sulfur domain-containing protein 2A	IPR018967,Iron-binding zinc finger CDGSH type	GO:0005739,mitochondrion | GO:0009570,chloroplast stroma | GO:0010150,leaf senescence | GO:0051537,2 iron, 2 sulfur cluster binding | GO:0055072,iron ion homeostasis | GO:0072593,reactive oxygen species metabolic process		BR_1	HE	1773.65	418.63	1.63816	2.55e-05	0.000881825	up
CsGy7G016870	Polyketide cyclase/dehydrase and lipid transporter				BR_1	HE	764.43	283.383	1.26629	3.22e-05	0.00106851	up
CsGy5G011170	MLP-like protein 329	IPR000916,Pathogenesis-related protein Bet v I family	GO:0006952,defense response | GO:0009607,response to biotic stimulus		BR_1	HE	113.381	29.1506	1.57352	2.97e-05	0.00101033	up
CsGy1G022420	transmembrane protein		GO:0016021,integral component of membrane		BR_1	HE	203.814	79.823	1.18793	0.000126091	0.00319626	up
CsGy6G019410	18S pre-ribosomal assembly protein gar2-like protein				BR_1	HE	445.438	191.816	1.13136	2.8e-06	0.000138849	up
CsGy6G023120	dihydropyrimidinase	IPR006680,Amidohydrolase family	GO:0005737,cytoplasm | GO:0016810,hydrolase activity, acting on carbon-nitrogen (but not peptide) bonds		BR_1	HE	352.235	163.224	1.01252	0.000155149	0.00373472	up
CsGy3G043030	protein ECERIFERUM 1	IPR003480,Transferase family	GO:0016747,transferase activity, transferring acyl groups other than amino-acyl groups		BR_1	HE	221.326	78.0952	1.30389	5.44e-05	0.00165217	up
CsGy4G022510	NAC domain protein	IPR003441,No apical meristem (NAM) protein	GO:0003677,DNA binding | GO:0005634,nucleus | GO:0006355,regulation of transcription, DNA-templated		BR_1	HE	141.3	50.6935	1.1851	0.00170736	0.022161	up
CsGy5G004250	Aquaporin-like protein	IPR000425,Major intrinsic protein	GO:0009507,chloroplast | GO:0009705,plant-type vacuole membrane | GO:0015267,channel activity | GO:0016021,integral component of membrane | GO:0042807,central vacuole | GO:0055085,transmembrane transport		BR_1	HE	1389.77	488.043	1.19011	0.0021746	0.0260964	up
CsGy3G016990	Remorin	IPR005518,Remorin, N-terminal region			BR_1	HE	146.817	30.0672	1.83504	1.06e-06	6.47e-05	up
CsGy7G005820	Phloem filament protein	IPR000010,Aspartic acid proteinase inhibitor | IPR000010,Aspartic acid proteinase inhibitor	GO:0004869,cysteine-type endopeptidase inhibitor activity | GO:0010951,negative regulation of endopeptidase activity		BR_1	HE	1064.19	349.584	1.42163	2.71e-06	0.00013545	up
CsGy6G007630	Pollen Ole e 1 allergen/extensin				BR_1	HE	105.54	34.456	1.26915	0.00107996	0.0163821	up
CsGy3G008750	E3 ubiquitin-protein ligase isoform X2	IPR001841,Ring finger domain	GO:0016874,ligase activity		BR_1	HE	114.475	10.4632	2.31641	1.37e-07	1.07e-05	up
CsGy3G036260	myb domain protein 16	IPR001005,Myb-like DNA-binding domain | IPR001005,Myb-like DNA-binding domain	GO:0003677,DNA binding		BR_1	HE	162.395	51.2046	1.21113	0.00422268	0.0414194	up
CsGy3G005570	calcium-binding protein PBP1-like	IPR002048,EF-hand domain pair	GO:0005509,calcium ion binding		BR_1	HE	236.619	48.3069	1.38473	0.00283204	0.0316654	up
CsGy7G014530	hypothetical protein				BR_1	HE	1050.28	211.805	2.1753	1.4e-22	1.42e-19	up
CsGy6G028210	glycosyltransferase-like protein				BR_1	HE	3226.44	941.538	1.46795	4.6e-05	0.00142789	up
CsGy6G031490	L-ascorbate peroxidase 3, peroxisomal	IPR002016,Peroxidase	GO:0000302,response to reactive oxygen species | GO:0004130,cytochrome-c peroxidase activity | GO:0009507,chloroplast | GO:0016021,integral component of membrane | GO:0020037,heme binding | GO:0034599,cellular response to oxidative stress | GO:0042744,hydrogen peroxide catabolic process | GO:0055114,oxidation-reduction process | GO:0098869,cellular oxidant detoxification		BR_1	HE	215.256	68.1431	1.46965	1.17e-06	7.01e-05	up
CsGy4G011220	myosin-binding protein 3-like	IPR007656,Zein-binding	GO:0016021,integral component of membrane		BR_1	HE	141.01	53.7179	1.11442	0.00325383	0.0344228	up
CsGy5G022170	BHLH transcription factor	IPR011598,Helix-loop-helix DNA-binding domain | IPR025610,bHLH-MYC and R2R3-MYB transcription factors N-terminal	GO:0046983,protein dimerization activity		BR_1	HE	509.252	83.5484	2.31333	1.2e-14	3.73e-12	up
CsGy3G039550	NAC domain-containing protein 18-like	IPR003441,No apical meristem (NAM) protein	GO:0003677,DNA binding | GO:0005634,nucleus | GO:0006355,regulation of transcription, DNA-templated		BR_1	HE	18.0252	0.958871	1.30044	0.00500444	0.0467615	up
CsGy4G005010	homeobox-leucine zipper protein ATHB-40	IPR001356,Homeobox domain	GO:0005634,nucleus | GO:0006355,regulation of transcription, DNA-templated | GO:0043565,sequence-specific DNA binding		BR_1	HE	79.0381	22.2018	1.321	0.00188654	0.0235957	up
CsGy1G014930	Phototropic-responsive NPH3 family protein	IPR027356,NPH3 family			BR_1	HE	175.246	63.0065	1.24365	0.000320606	0.00660901	up
CsGy4G023510	Unknown Protein				BR_1	HE	255.545	66.6686	1.45094	0.000422729	0.00808403	up
CsGy4G020440	Glycosyltransferase	IPR002213,UDP-glucoronosyl and UDP-glucosyl transferase	GO:0008152,metabolic process | GO:0043231,intracellular membrane-bounded organelle | GO:0080043,quercetin 3-O-glucosyltransferase activity | GO:0080044,quercetin 7-O-glucosyltransferase activity		BR_1	HE	266.836	72.4475	1.5815	5.08e-06	0.000235115	up
CsGy3G007150	endoribonuclease Dicer homolog 1	IPR005034,Dicer dimerisation domain | IPR001650,Helicase conserved C-terminal domain | IPR006935,Type III restriction enzyme, res subunit	GO:0003677,DNA binding | GO:0003723,RNA binding | GO:0004525,ribonuclease III activity | GO:0005524,ATP binding | GO:0007275,multicellular organism development | GO:0035196,production of miRNAs involved in gene silencing by miRNA | GO:0090502,RNA phosphodiester bond hydrolysis, endonucleolytic		BR_1	HE	2531.57	925.252	1.31167	3.05e-06	0.000149996	up
CsGy7G016920	short-chain dehydrogenase reductase 3b-like				BR_1	HE	134.288	37.1381	1.35311	0.00130694	0.0188636	up
CsGy6G007960	beclin-1-like protein	IPR007243,Autophagy protein Apg6	GO:0000045,autophagosome assembly | GO:0000407,phagophore assembly site | GO:0006623,protein targeting to vacuole | GO:0009846,pollen germination | GO:0050832,defense response to fungus		BR_1	HE	1145.66	311.253	1.77536	3.51e-16	1.61e-13	up
CsGy5G028010	Glycosyltransferase	IPR002213,UDP-glucoronosyl and UDP-glucosyl transferase	GO:0008152,metabolic process | GO:0016758,transferase activity, transferring hexosyl groups		BR_1	HE	36.4325	4.24105	1.34055	0.00477791	0.0452011	up
CsGy5G010020	phytanoyl-CoA dioxygenase	IPR008775,Phytanoyl-CoA dioxygenase (PhyH)	GO:0005886,plasma membrane | GO:0048244,phytanoyl-CoA dioxygenase activity | GO:0055114,oxidation-reduction process		BR_1	HE	515.23	203.302	1.24206	5.91e-07	3.93e-05	up
CsGy1G012230	transmembrane protein		GO:0016021,integral component of membrane		BR_1	HE	420.686	175.689	1.15374	1.15e-05	0.00046035	up
CsGy4G013480	Protein DETOXIFICATION	IPR002528,MatE | IPR002528,MatE	GO:0006855,drug transmembrane transport | GO:0015238,drug transmembrane transporter activity | GO:0015297,antiporter activity | GO:0016021,integral component of membrane		BR_1	HE	891.558	82.9529	3.06572	4.1e-26	6.22e-23	up
CsGy5G010430	RNA pyrophosphohydrolase	IPR000086,NUDIX domain	GO:0016787,hydrolase activity		BR_1	HE	291.899	95.2705	1.46378	1.29e-07	1.02e-05	up
CsGy1G015050	Phosphatidylinositol-phosphatidylcholine transfer protein SEC14 Ssh1	IPR001251,CRAL/TRIO domain | IPR011074,CRAL/TRIO, N-terminal domain			BR_1	HE	3023.41	712.734	1.9169	1.25e-13	3.21e-11	up
CsGy5G000380	protein IQ-DOMAIN 1-like	IPR025064,Protein of unknown function (DUF4005) | IPR000048,IQ calmodulin-binding motif | IPR000048,IQ calmodulin-binding motif			BR_1	HE	311.368	93.015	1.4872	9.2e-06	0.000377405	up
CsGy1G013690	alpha carbonic anhydrase 7-like	IPR001148,Eukaryotic-type carbonic anhydrase	GO:0004089,carbonate dehydratase activity | GO:0006730,one-carbon metabolic process | GO:0008270,zinc ion binding		BR_1	HE	454.524	51.9479	2.77616	1.7e-20	1.44e-17	up
CsGy3G032030	Fructose-bisphosphate aldolase	IPR000741,Fructose-bisphosphate aldolase class-I	GO:0004332,fructose-bisphosphate aldolase activity | GO:0006096,glycolytic process		BR_1	HE	1117.56	223.806	2.13268	1.58e-16	7.52e-14	up
CsGy5G005290	probable leucine-rich repeat receptor-like protein kinase At1g35710	IPR001611,Leucine Rich Repeat | IPR001611,Leucine Rich Repeat | IPR013210,Leucine rich repeat N-terminal domain | IPR001611,Leucine rich repeat | IPR001611,Leucine rich repeat | IPR001611,Leucine rich repeat | IPR001611,Leucine rich repeat | IPR001611,Leucine rich repeat	GO:0016021,integral component of membrane | GO:0016301,kinase activity | GO:0016310,phosphorylation		BR_1	HE	148.878	42.7858	1.46179	7.71e-05	0.00215933	up
CsGy6G022610	Transmembrane protein C20orf108	IPR009688,Protein of unknown function (DUF1279)	GO:0016021,integral component of membrane		BR_1	HE	1324.64	515.417	1.26743	1.46e-07	1.14e-05	up
CsGy4G004840	USG protein		GO:0016021,integral component of membrane		BR_1	HE	706.903	305.504	1.00091	0.0053423	0.048984	up
CsGy5G016640	Elongation factor 1-alpha	IPR004160,Elongation factor Tu C-terminal domain | IPR004161,Elongation factor Tu domain 2 | IPR000795,Elongation factor Tu GTP binding domain	GO:0003746,translation elongation factor activity | GO:0003924,GTPase activity | GO:0005525,GTP binding | GO:0005737,cytoplasm | GO:0006414,translational elongation | GO:0016779,nucleotidyltransferase activity		BR_1	HE	37.7618	7.15987	1.39185	0.00286841	0.0319076	up
CsGy0G000340	transmembrane protein 230	IPR008590,Eukaryotic protein of unknown function (DUF872)	GO:0016021,integral component of membrane		BR_1	HE	18.8809	0	1.47147	0.0012778	0.0185431	up
CsGy6G021150	hypothetical protein				BR_1	HE	1952.46	771.098	1.18401	0.000104148	0.00275984	up
CsGy5G003710	Cytochrome P450, putative	IPR001128,Cytochrome P450	GO:0004497,monooxygenase activity | GO:0005506,iron ion binding | GO:0016021,integral component of membrane | GO:0016705,oxidoreductase activity, acting on paired donors, with incorporation or reduction of molecular oxygen | GO:0020037,heme binding | GO:0055114,oxidation-reduction process		BR_1	HE	446.649	153.382	1.18189	0.00325695	0.0344228	up
CsGy3G008610	Heavy metal-associated isoprenylated plant protein 39	IPR006121,Heavy-metal-associated domain	GO:0030001,metal ion transport | GO:0046872,metal ion binding		BR_1	HE	295.468	133.33	1.02298	0.000524529	0.00956116	up
CsGy5G001770	DCD (Development and Cell Death) domain protein	IPR013989,Development and cell death domain			BR_1	HE	1500.47	671.493	1.05222	0.000143418	0.00351802	up
CsGy3G011710	protein PROTON GRADIENT REGULATION 5, chloroplastic-like		GO:0009644,response to high light intensity | GO:0009773,photosynthetic electron transport in photosystem I		BR_1	HE	699.309	148.519	1.82057	7.9e-07	5.04e-05	up
CsGy3G020650	Glutamine synthetase	IPR008147,Glutamine synthetase, beta-Grasp domain | IPR008146,Glutamine synthetase, catalytic domain	GO:0004356,glutamate-ammonia ligase activity | GO:0005524,ATP binding | GO:0006542,glutamine biosynthetic process		BR_1	HE	2591.7	1204.95	1.01482	9.79e-05	0.00261999	up
CsGy5G024620	hypothetical protein		GO:0030001,metal ion transport | GO:0046872,metal ion binding		BR_1	HE	1888.94	434.335	1.80896	7.54e-08	6.15e-06	up
CsGy4G020710	Bifunctional inhibitor/lipid-transfer protein/seed storage 2S albumin superfamily protein	IPR027923,Hydrophobic seed protein	GO:0005199,structural constituent of cell wall		BR_1	HE	142.498	18.0286	1.39095	0.00347362	0.0361504	up
CsGy7G004100	plant/protein (DUF789)	IPR008507,Protein of unknown function (DUF789)			BR_1	HE	77.4821	25.8473	1.21954	0.00227619	0.0269388	up
CsGy6G033620	NAD(P)H dehydrogenase (Quinone) FQR1-like	IPR005025,NADPH-dependent FMN reductase	GO:0003955,NAD(P)H dehydrogenase (quinone) activity | GO:0010181,FMN binding | GO:0055114,oxidation-reduction process		BR_1	HE	93.0593	30.1728	1.21527	0.00311442	0.0336101	up
CsGy3G039690	cytochrome P450 CYP82D47-like	IPR001128,Cytochrome P450	GO:0004497,monooxygenase activity | GO:0005506,iron ion binding | GO:0016021,integral component of membrane | GO:0016705,oxidoreductase activity, acting on paired donors, with incorporation or reduction of molecular oxygen | GO:0020037,heme binding | GO:0055114,oxidation-reduction process		BR_1	HE	171.043	47.8802	1.5055	3.52e-05	0.00113435	up
CsGy2G011710	myb family transcription factor EFM-like		GO:0003677,DNA binding | GO:0005634,nucleus | GO:0006355,regulation of transcription, DNA-templated		BR_1	HE	151.107	28.745	1.86762	1.78e-06	9.82e-05	up
CsGy3G012910	early light-induced protein 1, chloroplastic	IPR022796,Chlorophyll A-B binding protein | IPR022796,Chlorophyll A-B binding protein			BR_1	HE	395.122	70.1453	2.1223	3.1e-10	4.46e-08	up
CsGy1G003980	transmembrane protein%2C putative (Protein of unknown function%2C DUF599)	IPR006747,Protein of unknown function, DUF599	GO:0016021,integral component of membrane		BR_1	HE	135.127	36.7371	1.38649	0.000866672	0.0140294	up
CsGy6G012340	Unknown Protein				BR_1	HE	265.969	118.389	1.03474	0.000583548	0.0103633	up
CsGy3G030190	60S ribosomal protein L36				BR_1	HE	179.254	21.0529	2.528	3.06e-12	6.36e-10	up
CsGy5G007840	syntaxin-31	IPR021538,Syntaxin-5 N-terminal, Sly1p-binding domain | IPR000727,SNARE domain	GO:0005484,SNAP receptor activity | GO:0005622,intracellular | GO:0006886,intracellular protein transport | GO:0016021,integral component of membrane | GO:0016192,vesicle-mediated transport | GO:0061025,membrane fusion		BR_1	HE	271.457	111.123	1.17125	1.82e-05	0.000659415	up
CsGy1G025820	Pentatricopeptide repeat	IPR002885,PPR repeat | IPR002885,PPR repeat | IPR002885,PPR repeat | IPR002885,PPR repeat family | IPR002885,PPR repeat family | IPR032867,DYW family of nucleic acid deaminases	GO:0008270,zinc ion binding | GO:0016021,integral component of membrane		BR_1	HE	847.34	327.064	1.20017	0.000140759	0.00347614	up
CsGy1G006020	squamosa promoter-binding-like protein 12 isoform X2	IPR004333,SBP domain	GO:0003677,DNA binding | GO:0005634,nucleus | GO:0046872,metal ion binding		BR_1	HE	725.473	248.753	1.44865	2.86e-10	4.18e-08	up
CsGy7G005380	Glycosyltransferase	IPR002213,UDP-glucoronosyl and UDP-glucosyl transferase	GO:0008152,metabolic process | GO:0016758,transferase activity, transferring hexosyl groups		BR_1	HE	63.8343	3.3666	1.91159	5.9e-05	0.00175388	up
CsGy4G012950	AMP-dependent synthetase/ligase	IPR000873,AMP-binding enzyme | IPR009081,Phosphopantetheine attachment site	GO:0004096,catalase activity | GO:0006979,response to oxidative stress | GO:0016021,integral component of membrane | GO:0020037,heme binding | GO:0055114,oxidation-reduction process | GO:0098869,cellular oxidant detoxification		BR_1	HE	251.689	77.3052	1.5148	3.64e-07	2.6e-05	up
CsGy6G004120	Inactive protein RESTRICTED TEV MOVEMENT 2		GO:0016021,integral component of membrane		BR_1	HE	145.627	19.2618	2.32279	8.99e-10	1.13e-07	up
CsGy6G032920	aspartic proteinase-like isoform X1	IPR033121,Eukaryotic aspartyl protease | IPR008138,Saposin-like type B, region 2 | IPR007856,Saposin-like type B, region 1	GO:0004190,aspartic-type endopeptidase activity | GO:0006508,proteolysis | GO:0006629,lipid metabolic process | GO:0016021,integral component of membrane		BR_1	HE	118.129	38.1438	1.29602	0.000701319	0.0118981	up
CsGy5G009050	RNA-dependent RNA polymerase	IPR007855,RNA dependent RNA polymerase	GO:0001172,transcription, RNA-templated | GO:0003723,RNA binding | GO:0003968,RNA-directed 5'-3' RNA polymerase activity | GO:0031047,gene silencing by RNA		BR_1	HE	454.595	204.371	1.03983	0.000228999	0.00511342	up
CsGy6G014960	dual specificity protein phosphatase 1	IPR000340,Dual specificity phosphatase, catalytic domain	GO:0000188,inactivation of MAPK activity | GO:0005634,nucleus | GO:0005829,cytosol | GO:0005886,plasma membrane | GO:0006470,protein dephosphorylation | GO:0009651,response to salt stress | GO:0010193,response to ozone | GO:0010224,response to UV-B | GO:0010225,response to UV-C | GO:0017017,MAP kinase tyrosine/serine/threonine phosphatase activity | GO:0034051,negative regulation of plant-type hy…		BR_1	HE	201.215	89.5594	1.02353	0.00102054	0.0157557	up
CsGy3G001840	type I inositol polyphosphate 5-phosphatase 2-like	IPR005135,Endonuclease/Exonuclease/phosphatase family	GO:0016787,hydrolase activity | GO:0046856,phosphatidylinositol dephosphorylation		BR_1	HE	365.986	167.139	1.03459	9.75e-05	0.00261575	up
CsGy1G020970	probable purine permease 10		GO:0005215,transporter activity | GO:0016021,integral component of membrane		BR_1	HE	109.6	22.9496	1.46393	0.00118804	0.0174923	up
CsGy6G016080	Unknown Protein				BR_1	HE	31.0716	1.91774	1.83322	0.000116032	0.00299631	up
CsGy1G024590	Berberine bridge enzyme-like 26	IPR012951,Berberine and berberine like	GO:0016614,oxidoreductase activity, acting on CH-OH group of donors | GO:0050660,flavin adenine dinucleotide binding | GO:0055114,oxidation-reduction process		BR_1	HE	23.4181	2.89772	1.32472	0.00533828	0.0489767	up
CsGy3G018940	potassium channel AKT2/3	IPR005821,Ion transport protein | IPR021789,KHA, dimerisation domain of potassium ion channel | IPR000595,Cyclic nucleotide-binding domain	GO:0005249,voltage-gated potassium channel activity | GO:0005789,endoplasmic reticulum membrane | GO:0009506,plasmodesma | GO:0009737,response to abscisic acid | GO:0016021,integral component of membrane | GO:0042391,regulation of membrane potential | GO:0042802,identical protein binding | GO:0071805,potassium ion transmembrane transport		BR_1	HE	207.081	88.8162	1.05451	0.00118523	0.0174894	up
CsGy5G026400	Amino acid transporter family protein	IPR013057,Transmembrane amino acid transporter protein	GO:0016021,integral component of membrane		BR_1	HE	160.325	59.9235	1.12452	0.00352032	0.0363871	up
CsGy4G021720	Squamosa promoter-binding protein	IPR004333,SBP domain	GO:0003677,DNA binding | GO:0005634,nucleus | GO:0046872,metal ion binding		BR_1	HE	145.261	61.0888	1.05677	0.00211024	0.0256192	up
CsGy5G024670	protein NIM1-INTERACTING 2		GO:0010112,regulation of systemic acquired resistance		BR_1	HE	237.441	106.114	1.03229	0.000602143	0.0105577	up
CsGy4G020110	tRNA-methyltransferase		GO:0016021,integral component of membrane		BR_1	HE	158.056	40.1882	1.50441	0.000191413	0.00441035	up
CsGy7G020360	Unknown Protein				BR_1	HE	57.9561	8.03433	1.54194	0.00108844	0.0164447	up
CsGy3G013850	Pyruvate, phosphate dikinase	IPR008279,PEP-utilising enzyme, mobile domain | IPR002192,Pyruvate phosphate dikinase, PEP/pyruvate binding domain | IPR002192,Pyruvate phosphate dikinase, PEP/pyruvate binding domain | IPR000121,PEP-utilising enzyme, TIM barrel domain	GO:0005524,ATP binding | GO:0006090,pyruvate metabolic process | GO:0016301,kinase activity | GO:0016310,phosphorylation | GO:0046872,metal ion binding | GO:0050242,pyruvate, phosphate dikinase activity		BR_1	HE	181.414	30.6417	2.05076	5.69e-08	4.91e-06	up
CsGy2G015200	WRKY transcription factor 15	IPR003657,WRKY DNA -binding domain	GO:0003700,DNA binding transcription factor activity | GO:0005634,nucleus | GO:0006355,regulation of transcription, DNA-templated | GO:0043565,sequence-specific DNA binding		BR_1	HE	284.659	28.2972	2.88784	1.5e-19	1.14e-16	up
CsGy7G002800	Calcium-binding EF-hand family protein	IPR002048,EF-hand domain pair	GO:0005509,calcium ion binding		BR_1	HE	73.7527	0	3.35891	5.23e-13	1.19e-10	up
CsGy3G005910	malonate--CoA ligase isoform X1	IPR000873,AMP-binding enzyme | IPR000873,AMP-binding enzyme | IPR025110,AMP-binding enzyme C-terminal domain	GO:0005634,nucleus | GO:0005739,mitochondrion | GO:0005829,cytosol | GO:0006633,fatty acid biosynthetic process | GO:0016020,membrane | GO:0090409,malonyl-CoA synthetase activity | GO:0090410,malonate catabolic process		BR_1	HE	2229.96	1025.71	1.05825	1.13e-06	6.78e-05	up
CsGy6G010080	Pentatricopeptide repeat-containing protein, putative	IPR002885,PPR repeat family | IPR002885,PPR repeat | IPR002885,PPR repeat | IPR002885,PPR repeat | IPR002885,PPR repeat			BR_1	HE	266.685	93.5004	1.3081	5.34e-05	0.00162708	up
CsGy1G013800	protein-tyrosine sulfotransferase isoform X1		GO:0008146,sulfotransferase activity | GO:0016021,integral component of membrane		BR_1	HE	1119.61	307.675	1.6036	1.1e-06	6.63e-05	up
CsGy2G002300	temperature-induced lipocalin-1-like	IPR000566,Lipocalin-like domain	GO:0005215,transporter activity		BR_1	HE	265.976	73.4743	1.42601	0.000362374	0.00718314	up
CsGy3G033580	Pimeloyl-[acyl-carrier protein] methyl ester esterase	IPR000073,alpha/beta hydrolase fold	GO:0016021,integral component of membrane | GO:0052689,carboxylic ester hydrolase activity		BR_1	HE	325.705	128.578	1.2149	1.17e-05	0.000466339	up
CsGy5G023100	homeobox-leucine zipper protein ATHB-13	IPR001356,Homeobox domain | IPR003106,Homeobox associated leucine zipper	GO:0003700,DNA binding transcription factor activity | GO:0005634,nucleus | GO:0006355,regulation of transcription, DNA-templated | GO:0043565,sequence-specific DNA binding		BR_1	HE	220.626	47.627	1.74076	7.23e-06	0.000310207	up
CsGy2G020970	RING-H2 finger protein ATL54-like	IPR001841,Ring finger domain	GO:0016021,integral component of membrane | GO:0043161,proteasome-mediated ubiquitin-dependent protein catabolic process | GO:0061630,ubiquitin protein ligase activity		BR_1	HE	23.1435	1.91774	1.49417	0.00166563	0.0218025	up
CsGy7G013070	putative quinone-oxidoreductase homolog, chloroplastic	IPR013154,Alcohol dehydrogenase GroES-like domain	GO:0016491,oxidoreductase activity | GO:0055114,oxidation-reduction process		BR_1	HE	685.452	275.323	1.16154	0.000143707	0.00351807	up
CsGy5G003450	Cytochrome P450, putative	IPR001128,Cytochrome P450	GO:0004497,monooxygenase activity | GO:0005506,iron ion binding | GO:0016021,integral component of membrane | GO:0016705,oxidoreductase activity, acting on paired donors, with incorporation or reduction of molecular oxygen | GO:0020037,heme binding | GO:0055114,oxidation-reduction process		BR_1	HE	81.3146	16.833	1.69885	3.45e-05	0.00112071	up
CsGy4G020830	Cytochrome P450 family 72 protein	IPR001128,Cytochrome P450	GO:0004497,monooxygenase activity | GO:0005506,iron ion binding | GO:0016021,integral component of membrane | GO:0016705,oxidoreductase activity, acting on paired donors, with incorporation or reduction of molecular oxygen | GO:0020037,heme binding | GO:0055114,oxidation-reduction process		BR_1	HE	1125.93	503.437	1.02896	0.000649557	0.0111571	up
CsGy1G011300	transcription factor bHLH133-like isoform X2		GO:0046983,protein dimerization activity		BR_1	HE	84.3075	1.44886	3.17865	3.14e-12	6.44e-10	up
CsGy6G030140	Cytochrome P450	IPR001128,Cytochrome P450	GO:0004497,monooxygenase activity | GO:0005506,iron ion binding | GO:0016705,oxidoreductase activity, acting on paired donors, with incorporation or reduction of molecular oxygen | GO:0020037,heme binding | GO:0055114,oxidation-reduction process		BR_1	HE	67.6988	7.62876	1.57458	0.000920193	0.0146153	up
CsGy4G003080	Glutathione peroxidase	IPR000889,Glutathione peroxidase	GO:0004602,glutathione peroxidase activity | GO:0005768,endosome | GO:0005783,endoplasmic reticulum | GO:0005802,trans-Golgi network | GO:0009738,abscisic acid-activated signaling pathway | GO:0016021,integral component of membrane | GO:0042542,response to hydrogen peroxide | GO:0042631,cellular response to water deprivation | GO:0055114,oxidation-reduction process | GO:0098869,cellular oxidant d…		BR_1	HE	228.012	94.9071	1.13787	6.7e-05	0.00192703	up
CsGy3G023870	squamosa promoter-binding-like protein 13A	IPR004333,SBP domain	GO:0003677,DNA binding | GO:0005634,nucleus | GO:0046872,metal ion binding		BR_1	HE	7092.8	2262.22	1.57146	5.45e-15	1.92e-12	up
CsGy4G014610	Plant/T7H20-70 protein				BR_1	HE	70.7119	18.5608	1.33469	0.00224523	0.0267595	up
CsGy6G022990	blue copper protein-like	IPR003245,Plastocyanin-like domain	GO:0009055,electron transfer activity | GO:0016021,integral component of membrane | GO:0022900,electron transport chain		BR_1	HE	259.63	81.4664	1.30368	0.000935911	0.0148339	up
CsGy1G004780	indeterminate(ID)-domain 14		GO:0003676,nucleic acid binding		BR_1	HE	184.766	44.9614	1.76071	6.12e-08	5.14e-06	up
CsGy1G023600	probable N-acetyltransferase HLS1	IPR000182,Acetyltransferase (GNAT) family	GO:0008080,N-acetyltransferase activity		BR_1	HE	110.945	16.7697	1.83746	3.2e-05	0.0010682	up
CsGy6G012130	lysosomal Pro-X carboxypeptidase-like	IPR008758,Serine carboxypeptidase S28 | IPR008758,Serine carboxypeptidase S28 | IPR008758,Serine carboxypeptidase S28 | IPR008758,Serine carboxypeptidase S28	GO:0004180,carboxypeptidase activity | GO:0006508,proteolysis | GO:0008236,serine-type peptidase activity | GO:0016020,membrane		BR_1	HE	114.281	46.2836	1.06301	0.00386919	0.0389329	up
CsGy4G008780	Chlororespiratory reduction 7	IPR021954,Protein CHLORORESPIRATORY REDUCTION 7	GO:0009570,chloroplast stroma | GO:0010275,NAD(P)H dehydrogenase complex assembly | GO:0016020,membrane		BR_1	HE	258.892	106.545	1.06484	0.00269451	0.0303287	up
CsGy5G003380	Cytochrome P450, putative	IPR001128,Cytochrome P450	GO:0004497,monooxygenase activity | GO:0005506,iron ion binding | GO:0016705,oxidoreductase activity, acting on paired donors, with incorporation or reduction of molecular oxygen | GO:0020037,heme binding | GO:0055114,oxidation-reduction process		BR_1	HE	206.205	67.6743	1.29657	0.000534073	0.00968423	up
CsGy7G010010	probable WRKY transcription factor 71 isoform X1	IPR003657,WRKY DNA -binding domain	GO:0003700,DNA binding transcription factor activity | GO:0005634,nucleus | GO:0006355,regulation of transcription, DNA-templated | GO:0043565,sequence-specific DNA binding		BR_1	HE	102.623	7.67097	2.64558	3.81e-10	5.35e-08	up
CsGy4G006220	transmembrane protein				BR_1	HE	515.465	227.405	1.10387	2.5e-06	0.00012747	up
CsGy3G038030	beta-glucosidase BoGH3B-like	IPR002772,Glycosyl hydrolase family 3 C-terminal domain | IPR001764,Glycosyl hydrolase family 3 N terminal domain	GO:0004553,hydrolase activity, hydrolyzing O-glycosyl compounds | GO:0005975,carbohydrate metabolic process		BR_1	HE	315.356	141.596	1.0301	0.000462196	0.00862161	up
CsGy2G007420	ubiquitin carboxyl-terminal hydrolase				BR_1	HE	505.271	156.959	1.42834	2.92e-05	0.000995263	up
CsGy4G001540	Uncharacterized protein				BR_1	HE	29.2686	0.489988	1.90309	5.99e-05	0.00177004	up
CsGy7G007200	Caffeoyl-CoA O-methyltransferase	IPR002935,O-methyltransferase	GO:0008171,O-methyltransferase activity | GO:0032259,methylation		BR_1	HE	292.821	123.103	1.05578	0.00211075	0.0256192	up
CsGy6G026600	Cytochrome P450	IPR001128,Cytochrome P450	GO:0004497,monooxygenase activity | GO:0005506,iron ion binding | GO:0016021,integral component of membrane | GO:0016705,oxidoreductase activity, acting on paired donors, with incorporation or reduction of molecular oxygen | GO:0020037,heme binding | GO:0055114,oxidation-reduction process		BR_1	HE	70.4097	18.5608	1.32713	0.00245487	0.0284106	up
CsGy4G020610	Glycosyltransferase	IPR002213,UDP-glucoronosyl and UDP-glucosyl transferase	GO:0008152,metabolic process | GO:0016758,transferase activity, transferring hexosyl groups		BR_1	HE	269.992	37.3749	2.12066	2.67e-07	1.99e-05	up
CsGy3G029570	PAR1 protein	IPR009489,PAR1 protein			BR_1	HE	5605.82	529.146	2.94561	9.91e-20	7.92e-17	up
CsGy6G023730	Aquaporin	IPR000425,Major intrinsic protein	GO:0015267,channel activity | GO:0016021,integral component of membrane | GO:0055085,transmembrane transport		BR_1	HE	229.346	72.832	1.44388	5.49e-06	0.000248476	up
CsGy2G016540	Hexosyltransferase	IPR025298,Domain of unknown function (DUF4094) | IPR002659,Galactosyltransferase	GO:0000139,Golgi membrane | GO:0006486,protein glycosylation | GO:0008378,galactosyltransferase activity | GO:0016021,integral component of membrane		BR_1	HE	306.103	82.0362	1.71627	9.34e-10	1.16e-07	up
CsGy3G007180	probable WRKY transcription factor 12	IPR003657,WRKY DNA -binding domain | IPR003657,WRKY DNA -binding domain	GO:0003700,DNA binding transcription factor activity | GO:0005634,nucleus | GO:0006355,regulation of transcription, DNA-templated | GO:0043565,sequence-specific DNA binding		BR_1	HE	250.627	64.5866	1.68551	2.81e-07	2.07e-05	up
CsGy6G033160	actin cytoskeleton-regulatory complex pan-like protein				BR_1	HE	79.6788	26.7429	1.17787	0.00416408	0.0410567	up
CsGy6G032980	orotidine 5'-phosphate decarboxylase				BR_1	HE	103.339	32.9861	1.2276	0.00292472	0.032368	up
CsGy5G010320	subtilisin-like protease SBT1.1	IPR010259,Peptidase inhibitor I9 | IPR003137,PA domain | IPR000209,Subtilase family	GO:0004252,serine-type endopeptidase activity | GO:0006508,proteolysis		BR_1	HE	332.539	102.025	1.51939	2.98e-07	2.17e-05	up
CsGy5G024600	Regulator of Vps4 activity in the MVB pathway protein	IPR005061,Regulator of Vps4 activity in the MVB pathway	GO:0015031,protein transport		BR_1	HE	826.065	90.1338	2.94052	2.27e-30	1.15e-26	up
CsGy2G010200	Mycolic acid cyclopropane synthase	IPR029063,Mycolic acid cyclopropane synthetase			BR_1	HE	19.8282	0.468883	1.46016	0.00162821	0.0214793	up
CsGy3G041110	Alcohol dehydrogenase superfamily	IPR013149,Zinc-binding dehydrogenase | IPR013154,Alcohol dehydrogenase GroES-like domain	GO:0008270,zinc ion binding | GO:0016491,oxidoreductase activity | GO:0055114,oxidation-reduction process		BR_1	HE	640.099	212.722	1.46228	1.56e-08	1.56e-06	up
CsGy2G011380	Calmodulin	IPR002048,EF-hand domain pair | IPR002048,EF-hand domain pair	GO:0005509,calcium ion binding | GO:0032440,2-alkenal reductase [NAD(P)] activity | GO:0055114,oxidation-reduction process		BR_1	HE	167.716	51.8423	1.4525	1.18e-05	0.000467433	up
CsGy3G009360	MADS box transcription factor	IPR002487,K-box region | IPR002100,SRF-type transcription factor (DNA-binding and dimerisation domain)	GO:0000977,RNA polymerase II regulatory region sequence-specific DNA binding | GO:0003700,DNA binding transcription factor activity | GO:0005634,nucleus | GO:0045944,positive regulation of transcription by RNA polymerase II | GO:0046983,protein dimerization activity		BR_1	HE	533.443	213.781	1.21799	1.53e-06	8.82e-05	up
CsGy1G024980	Unknown Protein				BR_1	HE	173.626	66.1245	1.09795	0.00458123	0.043915	up
CsGy3G029150	RING/U-box superfamily protein		GO:0005829,cytosol | GO:0006511,ubiquitin-dependent protein catabolic process | GO:0009651,response to salt stress | GO:0009789,positive regulation of abscisic acid-activated signaling pathway | GO:0016567,protein ubiquitination | GO:0061630,ubiquitin protein ligase activity		BR_1	HE	152.576	39.656	1.59713	1.02e-05	0.000413814	up
CsGy2G003090	Auxin-responsive protein	IPR033389,AUX/IAA family	GO:0005634,nucleus | GO:0006355,regulation of transcription, DNA-templated | GO:0009734,auxin-activated signaling pathway		BR_1	HE	116.39	38.5494	1.2371	0.001756	0.0225577	up
CsGy4G020840	Cytochrome P450 family 72 protein	IPR001128,Cytochrome P450	GO:0004497,monooxygenase activity | GO:0005506,iron ion binding | GO:0016021,integral component of membrane | GO:0016705,oxidoreductase activity, acting on paired donors, with incorporation or reduction of molecular oxygen | GO:0020037,heme binding | GO:0055114,oxidation-reduction process		BR_1	HE	364.63	120.691	1.28799	0.00059877	0.0105183	up
CsGy6G000890	late embryogenesis abundant protein At1g64065-like	IPR004864,Late embryogenesis abundant protein	GO:0016021,integral component of membrane		BR_1	HE	47.3854	10.1209	1.37302	0.00283692	0.031682	up
CsGy3G040190	Erythronate-4-phosphate dehydrogenase family protein		GO:0016021,integral component of membrane		BR_1	HE	1332.38	494.461	1.33565	1.48e-08	1.49e-06	up
CsGy2G006720	Leucine rich repeat protein	IPR001611,Leucine rich repeat | IPR001611,Leucine rich repeat			BR_1	HE	39.7638	4.81546	1.73321	0.000205542	0.00467208	up
CsGy6G009630	Cysteine/Histidine-rich C1 domain family protein	IPR004146,C1 domain | IPR004146,C1 domain	GO:0005622,intracellular | GO:0016021,integral component of membrane | GO:0035556,intracellular signal transduction		BR_1	HE	126.423	29.2139	1.70619	4.69e-06	0.000218421	up
CsGy3G027840	E3 ubiquitin-protein ligase%2C putative (DUF177)	IPR003772,Uncharacterized ACR, COG1399			BR_1	HE	565.938	260.349	1.0027	0.000556108	0.0100165	up
CsGy4G013970	ATP synthase		GO:0016021,integral component of membrane		BR_1	HE	5306.01	2386.19	1.10915	1.09e-09	1.34e-07	up
CsGy1G009410	4-coumarate-CoA ligase	IPR000873,AMP-binding enzyme | IPR000873,AMP-binding enzyme | IPR025110,AMP-binding enzyme C-terminal domain | IPR025110,AMP-binding enzyme C-terminal domain	GO:0008152,metabolic process | GO:0016874,ligase activity		BR_1	HE	364.767	99.2583	1.5451	1.96e-05	0.000703668	up
CsGy5G000410	Pectinesterase	IPR006501,Plant invertase/pectin methylesterase inhibitor | IPR000070,Pectinesterase	GO:0004857,enzyme inhibitor activity | GO:0005618,cell wall | GO:0016021,integral component of membrane | GO:0030599,pectinesterase activity | GO:0042545,cell wall modification | GO:0043086,negative regulation of catalytic activity | GO:0045330,aspartyl esterase activity | GO:0045490,pectin catabolic process		BR_1	HE	464.988	162.18	1.35193	5.95e-06	0.000265786	up
CsGy1G007430	aldo-keto reductase family 4 member C9-like	IPR023210,Aldo/keto reductase family			BR_1	HE	10229.3	3856.51	1.29705	3.95e-07	2.79e-05	up
CsGy2G015090	GDSL esterase/lipase 1-like	IPR001087,GDSL-like Lipase/Acylhydrolase	GO:0016788,hydrolase activity, acting on ester bonds		BR_1	HE	412.865	180.58	1.0528	0.000592364	0.0104494	up
CsGy6G024020	OTU domain-containing protein DDB_G0284757-like isoform X1	IPR003323,OTU-like cysteine protease	GO:0003677,DNA binding | GO:0003700,DNA binding transcription factor activity | GO:2000142,regulation of DNA-templated transcription, initiation		BR_1	HE	119.538	37.8226	1.35659	0.000222161	0.00498971	up
CsGy3G017250	ferric reduction oxidase 4-like	IPR013112,FAD-binding domain | IPR013130,Ferric reductase like transmembrane component | IPR013121,Ferric reductase NAD binding domain	GO:0016021,integral component of membrane | GO:0016491,oxidoreductase activity | GO:0055114,oxidation-reduction process		BR_1	HE	179.385	71.5519	1.12874	0.000823554	0.0134751	up
CsGy5G028400	Uncharacterized protein				BR_1	HE	296.215	76.2454	1.34397	0.00225089	0.0268059	up
CsGy4G023190	Serine carboxypeptidase-like 7	IPR001563,Serine carboxypeptidase | IPR001563,Serine carboxypeptidase | IPR001563,Serine carboxypeptidase	GO:0004185,serine-type carboxypeptidase activity | GO:0006508,proteolysis		BR_1	HE	207.046	77.7107	1.15031	0.00193923	0.0239782	up
CsGy2G023220	Probable sugar phosphate/phosphate translocator At5g25400	IPR004853,Triose-phosphate Transporter family	GO:0016021,integral component of membrane		BR_1	HE	143.565	20.1363	2.31672	1.78e-10	2.66e-08	up
CsGy5G019390	Unknown Protein				BR_1	HE	21.7226	1.44886	1.46979	0.00188224	0.0235614	up
CsGy5G026260	Major facilitator superfamily protein	IPR010658,Nodulin-like	GO:0016021,integral component of membrane | GO:0055085,transmembrane transport		BR_1	HE	40.0704	4.30437	1.78026	0.000146879	0.00357407	up
CsGy6G029820	lipoxygenase homology domain-containing protein 1	IPR001024,PLAT/LH2 domain			BR_1	HE	2345.38	957.707	1.21408	8.3e-08	6.7e-06	up
CsGy2G019050	Calmodulin	IPR002048,EF-hand domain pair	GO:0005509,calcium ion binding		BR_1	HE	78.7315	17.7497	1.57024	0.000178231	0.00416347	up
CsGy7G002100	phototropin-2-like isoform X1	IPR000719,Protein kinase domain | IPR000014,PAS domain | IPR000014,PAS domain	GO:0000155,phosphorelay sensor kinase activity | GO:0000160,phosphorelay signal transduction system | GO:0005524,ATP binding | GO:0005622,intracellular | GO:0023014,signal transduction by protein phosphorylation		BR_1	HE	94.608	30.2361	1.2741	0.00135083	0.0193125	up
CsGy4G000090	Ribosomal RNA large subunit methyltransferase H		GO:0009507,chloroplast | GO:0016020,membrane		BR_1	HE	172.038	77.1996	1.00088	0.0019463	0.0240461	up
CsGy4G000170	hypothetical protein		GO:0009690,cytokinin metabolic process		BR_1	HE	203.058	71.8098	1.23334	0.000703604	0.0119236	up
CsGy1G030800	Cytochrome P450	IPR001128,Cytochrome P450	GO:0004497,monooxygenase activity | GO:0005506,iron ion binding | GO:0016021,integral component of membrane | GO:0016705,oxidoreductase activity, acting on paired donors, with incorporation or reduction of molecular oxygen | GO:0020037,heme binding | GO:0055114,oxidation-reduction process		BR_1	HE	64.7582	11.9542	1.60965	0.000320788	0.00660901	up
CsGy3G043720	Retrotransposon-derived protein PEG10, putative		GO:0016021,integral component of membrane		BR_1	HE	15.3985	0	1.28875	0.00390113	0.039111	up
CsGy5G021500	Cytochrome P450	IPR001128,Cytochrome P450	GO:0004497,monooxygenase activity | GO:0005506,iron ion binding | GO:0016021,integral component of membrane | GO:0016705,oxidoreductase activity, acting on paired donors, with incorporation or reduction of molecular oxygen | GO:0020037,heme binding | GO:0055114,oxidation-reduction process		BR_1	HE	23.6927	1.91774	1.46853	0.00197264	0.0243035	up
CsGy4G008220	1-aminocyclopropane-1-carboxylate oxidase	IPR026992,non-haem dioxygenase in morphine synthesis N-terminal | IPR005123,2OG-Fe(II) oxygenase superfamily	GO:0002229,defense response to oomycetes | GO:0009620,response to fungus | GO:0009751,response to salicylic acid | GO:0010150,leaf senescence | GO:0033759,flavone synthase activity | GO:0034785,salicylate 5-hydroxylase activity | GO:0042742,defense response to bacterium | GO:0046872,metal ion binding | GO:0051553,flavone biosynthetic process | GO:0055114,oxidation-reduction process		BR_1	HE	897.997	392.549	1.07738	0.00014132	0.00347808	up
CsGy5G017480	elicitor-responsive protein 1-like	IPR000008,C2 domain			BR_1	HE	63.4405	14.3197	1.47982	0.000709593	0.0119716	up
CsGy4G005520	B-box zinc finger protein 18-like	IPR000315,B-box zinc finger | IPR000315,B-box zinc finger	GO:0005622,intracellular | GO:0006508,proteolysis | GO:0008236,serine-type peptidase activity | GO:0008270,zinc ion binding | GO:0016021,integral component of membrane		BR_1	HE	383.329	124.949	1.39035	2.47e-05	0.000859427	up
CsGy5G027230	probable choline kinase 2		GO:0016301,kinase activity | GO:0016310,phosphorylation		BR_1	HE	295.297	127.619	1.05121	0.00102022	0.0157557	up
CsGy4G008490	BTB/POZ domain-containing protein DOT3	IPR027356,NPH3 family | IPR000210,BTB/POZ domain			BR_1	HE	83.3922	21.0952	1.53348	0.000107574	0.00282597	up
CsGy2G010780	Magnesium transporter MRS2-2	IPR002523,CorA-like Mg2+ transporter protein	GO:0015095,magnesium ion transmembrane transporter activity | GO:0016021,integral component of membrane | GO:1903830,magnesium ion transmembrane transport		BR_1	HE	361.799	160.6	1.07729	3.04e-05	0.001025	up
CsGy6G026410	probable WRKY transcription factor 13	IPR003657,WRKY DNA -binding domain	GO:0000978,RNA polymerase II proximal promoter sequence-specific DNA binding | GO:0003700,DNA binding transcription factor activity | GO:0005634,nucleus | GO:0045893,positive regulation of transcription, DNA-templated | GO:1901141,regulation of lignin biosynthetic process | GO:1904369,positive regulation of sclerenchyma cell differentiation		BR_1	HE	46.2551	10.9954	1.32141	0.00365064	0.0373526	up
CsGy4G009930	non-specific lipid-transfer protein 2-like	IPR016140,Probable lipid transfer	GO:0006869,lipid transport		BR_1	HE	593.873	182.375	1.42848	4.51e-05	0.00140773	up
CsGy1G005820	Formate hydrogenlyase subunit 5				BR_1	HE	39.4094	1.42775	1.61966	0.000581148	0.0103327	up
CsGy4G024340	aspartyl protease family protein At5g10770-like	IPR032861,Xylanase inhibitor N-terminal | IPR032799,Xylanase inhibitor C-terminal	GO:0003677,DNA binding | GO:0004190,aspartic-type endopeptidase activity | GO:0006508,proteolysis | GO:0030163,protein catabolic process		BR_1	HE	1030.52	487.42	1.00474	3.26e-05	0.00107413	up
CsGy3G044370	Cytochrome P450	IPR001128,Cytochrome P450	GO:0004497,monooxygenase activity | GO:0005506,iron ion binding | GO:0016021,integral component of membrane | GO:0016705,oxidoreductase activity, acting on paired donors, with incorporation or reduction of molecular oxygen | GO:0020037,heme binding | GO:0055114,oxidation-reduction process		BR_1	HE	2345.92	991.289	1.16041	9.17e-07	5.73e-05	up
CsGy2G005490	Unknown Protein				BR_1	HE	258.434	58.8545	1.77848	4.63e-07	3.24e-05	up
CsGy4G002420	ATP-dependent RNA helicase				BR_1	HE	331.054	125.185	1.27709	2.83e-06	0.000139954	up
CsGy1G003240	dof zinc finger protein DOF5.4	IPR003851,Dof domain, zinc finger	GO:0003677,DNA binding | GO:0005634,nucleus | GO:0006355,regulation of transcription, DNA-templated		BR_1	HE	285.84	102.456	1.22544	0.000616715	0.0107019	up
CsGy6G007470	ATP-dependent RNA helicase				BR_1	HE	295.807	117.536	1.21136	8.69e-06	0.000358694	up
CsGy2G012530	SUMO-activating enzyme subunit 2	IPR028077,Ubiquitin/SUMO-activating enzyme ubiquitin-like domain | IPR019572,Ubiquitin-activating enzyme active site | IPR000594,ThiF family	GO:0005524,ATP binding | GO:0005634,nucleus | GO:0005829,cytosol | GO:0009506,plasmodesma | GO:0009793,embryo development ending in seed dormancy | GO:0016881,acid-amino acid ligase activity | GO:0016925,protein sumoylation | GO:0019948,SUMO activating enzyme activity | GO:0046872,metal ion binding		BR_1	HE	1298.11	565.091	1.14221	2.13e-08	2.06e-06	up
CsGy2G013200	Glutamyl-tRNA(Gln) amidotransferase subunit A 1	IPR023631,Amidase			BR_1	HE	134.288	48.9235	1.12661	0.00451506	0.0434729	up
CsGy6G032130	serine/threonine-protein kinase/endoribonuclease IRE1a-like isoform X1	IPR000719,Protein kinase domain	GO:0004540,ribonuclease activity | GO:0004672,protein kinase activity | GO:0005524,ATP binding | GO:0006397,mRNA processing | GO:0006468,protein phosphorylation | GO:0016021,integral component of membrane | GO:0090501,RNA phosphodiester bond hydrolysis		BR_1	HE	259.764	97.1717	1.14839	0.0020407	0.0250291	up
CsGy3G040370	jacalin-related lectin 3-like	IPR001229,Jacalin-like lectin domain | IPR001229,Jacalin-like lectin domain	GO:0030246,carbohydrate binding		BR_1	HE	249.77	73.9854	1.37362	0.000442533	0.00834811	up
CsGy6G008690	cytochrome b5	IPR001199,Cytochrome b5-like Heme/Steroid binding domain	GO:0005774,vacuolar membrane | GO:0005783,endoplasmic reticulum | GO:0005886,plasma membrane | GO:0009535,chloroplast thylakoid membrane | GO:0016021,integral component of membrane | GO:0020037,heme binding | GO:0046872,metal ion binding		BR_1	HE	1419.52	369.53	1.71613	1.74e-08	1.71e-06	up
CsGy5G007650	18.1 kDa class I heat shock protein-like	IPR002068,Hsp20/alpha crystallin family			BR_1	HE	483.997	140.295	1.37638	0.000563933	0.0101264	up
CsGy3G006420	Putative ovule protein				BR_1	HE	76.2559	19.093	1.38307	0.00152779	0.0207861	up
CsGy3G034530	dihydrofolate reductase	IPR005645,Serine hydrolase (FSH1)			BR_1	HE	275.382	63.6442	1.78242	2.39e-07	1.79e-05	up
CsGy2G001200	serine-rich protein-like protein				BR_1	HE	78.7272	9.16203	1.5798	0.000875503	0.0141422	up
CsGy4G018570	Serine/threonine-protein kinase	IPR000719,Protein kinase domain | IPR000719,Protein kinase domain	GO:0004672,protein kinase activity | GO:0005524,ATP binding | GO:0006468,protein phosphorylation		BR_1	HE	167.668	67.1677	1.05946	0.00495857	0.0464473	up
CsGy6G006530	Natterin-3	IPR004991,Clostridium epsilon toxin ETX/Bacillus mosquitocidal toxin MTX2 | IPR008998,Agglutinin domain | IPR008998,Agglutinin domain	GO:0005576,extracellular region | GO:0009405,pathogenesis		BR_1	HE	227.961	64.4389	1.4303	0.000250005	0.00546985	up
CsGy1G027170	inorganic pyrophosphatase 3	IPR016965,Putative Phosphatase	GO:0009229,thiamine diphosphate biosynthetic process | GO:0016311,dephosphorylation | GO:0042131,thiamine phosphate phosphatase activity		BR_1	HE	107.284	39.2082	1.1898	0.00110114	0.0165705	up
CsGy7G008150	zinc transporter 11	IPR003689,ZIP Zinc transporter	GO:0016021,integral component of membrane | GO:0030001,metal ion transport | GO:0046873,metal ion transmembrane transporter activity | GO:0055085,transmembrane transport		BR_1	HE	871.599	285.49	1.49062	2.1e-09	2.39e-07	up
CsGy7G001290	expansin-like A2	IPR009009,Lytic transglycolase | IPR007117,Pollen allergen	GO:0005576,extracellular region		BR_1	HE	684.808	96.445	1.92924	1.18e-05	0.000467433	up
CsGy4G001080	universal stress protein A-like protein	IPR006016,Universal stress protein family	GO:0005773,vacuole | GO:0006950,response to stress | GO:0016787,hydrolase activity		BR_1	HE	151.784	46.858	1.4443	1.79e-05	0.000654832	up
CsGy3G015930	Uncharacterized protein				BR_1	HE	196.98	13.8509	2.90499	3.12e-13	7.18e-11	up
CsGy5G021810	Alanine aminotransferase family protein	IPR004839,Aminotransferase class I and II	GO:0008483,transaminase activity | GO:0009058,biosynthetic process | GO:0030170,pyridoxal phosphate binding		BR_1	HE	4209.71	1425.34	1.35163	3.18e-05	0.00106373	up
CsGy5G026570	Aquaporin 2	IPR000425,Major intrinsic protein	GO:0015267,channel activity | GO:0016021,integral component of membrane | GO:0055085,transmembrane transport		BR_1	HE	705.923	262.292	1.30303	1.31e-06	7.72e-05	up
CsGy3G035620	Calcium-transporting ATPase 9, plasma membrane-type-like protein				BR_1	HE	209.715	63.0533	1.28891	0.00185173	0.0232753	up
CsGy6G007110	glutathione gamma-glutamylcysteinyltransferase 3-like	IPR007719,Phytochelatin synthase | IPR015407,Domain of unknown function (DUF1984)	GO:0010038,response to metal ion | GO:0016756,glutathione gamma-glutamylcysteinyltransferase activity | GO:0046872,metal ion binding | GO:0046938,phytochelatin biosynthetic process		BR_1	HE	502.092	207.179	1.17933	2.94e-06	0.000144941	up
CsGy6G019810	BTB/POZ domain-containing family protein	IPR000210,BTB/POZ domain			BR_1	HE	319.857	134.69	1.05959	0.00179317	0.0227723	up
CsGy3G036070	DNA-(apurinic or apyrimidinic site) lyase		GO:0003677,DNA binding | GO:0004528,phosphodiesterase I activity | GO:0008408,3'-5' exonuclease activity | GO:0016311,dephosphorylation | GO:0016791,phosphatase activity | GO:0033683,nucleotide-excision repair, DNA incision | GO:0042644,chloroplast nucleoid | GO:0046872,metal ion binding | GO:0140078,class I DNA-(apurinic or apyrimidinic site) endonuclease activity | GO:0140080,class III/IV DNA-(…		BR_1	HE	1014.06	320.854	1.5535	2.79e-11	4.71e-09	up
CsGy2G012450	bZIP transcription factor 53-like	IPR004827,bZIP transcription factor	GO:0003700,DNA binding transcription factor activity | GO:0005634,nucleus | GO:0009744,response to sucrose | GO:0043565,sequence-specific DNA binding | GO:0045893,positive regulation of transcription, DNA-templated | GO:0046982,protein heterodimerization activity | GO:0080149,sucrose induced translational repression		BR_1	HE	238.233	69.9765	1.5792	7.13e-08	5.85e-06	up
CsGy1G011560	protein MOTHER of FT and TFL1-like	IPR008914,Phosphatidylethanolamine-binding protein			BR_1	HE	40.281	2.36552	1.70745	0.000331275	0.00674248	up
CsGy1G021260	AWPM-19-like family protein	IPR008390,AWPM-19-like family	GO:0016021,integral component of membrane		BR_1	HE	83.2367	18.0708	1.46107	0.00107586	0.0163686	up
CsGy3G028340	protein LURP-one-related 8	IPR007612,LURP-one-related			BR_1	HE	168.892	7.69207	2.08936	1.11e-05	0.000446553	up
CsGy5G019860	Eukaryotic aspartyl protease family protein	IPR032799,Xylanase inhibitor C-terminal | IPR032861,Xylanase inhibitor N-terminal	GO:0004190,aspartic-type endopeptidase activity | GO:0006508,proteolysis | GO:0030163,protein catabolic process		BR_1	HE	257.821	52.5057	1.8218	1.95e-06	0.000104407	up
CsGy5G002260	late embryogenesis abundant protein At1g64065	IPR004864,Late embryogenesis abundant protein	GO:0016021,integral component of membrane		BR_1	HE	132.39	34.4138	1.4148	0.000808556	0.0132582	up
CsGy2G022830	coiled-coil domain-containing protein 93 isoform X1				BR_1	HE	141.85	8.62984	2.85419	1.39e-11	2.53e-09	up
CsGy6G007690	F-box and associated interaction domains-containing protein	IPR001810,F-box domain | IPR013187,F-box associated domain			BR_1	HE	216.124	64.181	1.51783	2.44e-06	0.000125633	up
CsGy5G027880	Matrix metalloproteinase	IPR002477,Putative peptidoglycan binding domain | IPR001818,Matrixin	GO:0004222,metalloendopeptidase activity | GO:0006508,proteolysis | GO:0008270,zinc ion binding | GO:0031012,extracellular matrix		BR_1	HE	46.9756	9.16203	1.43698	0.00185623	0.0233126	up
CsGy2G009040	Sucrose phosphate synthase 1	IPR006380,Sucrose-6F-phosphate phosphohydrolase | IPR000368,Sucrose synthase | IPR001296,Glycosyl transferases group 1	GO:0005985,sucrose metabolic process | GO:0016157,sucrose synthase activity | GO:0046524,sucrose-phosphate synthase activity		BR_1	HE	232.91	38.7604	1.47886	0.00161806	0.0214013	up
CsGy3G000480	RING/U-box superfamily protein	IPR001841,Ring finger domain	GO:0016021,integral component of membrane		BR_1	HE	583.574	269.738	1.02843	4.48e-05	0.00140739	up
CsGy4G025510	xylem cysteine proteinase 2	IPR013201,Cathepsin propeptide inhibitor domain (I29) | IPR000668,Papain family cysteine protease	GO:0005618,cell wall | GO:0006508,proteolysis | GO:0008234,cysteine-type peptidase activity | GO:0010623,programmed cell death involved in cell development | GO:0042742,defense response to bacterium		BR_1	HE	66.2663	18.1341	1.30427	0.00267693	0.0301756	up
CsGy3G016650	Unknown Protein				BR_1	HE	192.757	40.9149	1.43305	0.00161376	0.0214003	up
CsGy4G019170	Glutamyl-tRNA(Gln) amidotransferase subunit A	IPR023631,Amidase | IPR023631,Amidase	GO:0004040,amidase activity		BR_1	HE	318.446	128.088	1.07347	0.00356448	0.0366361	up
CsGy1G033230	protein PHLOEM PROTEIN 2-LIKE A9-like	IPR025886,Phloem protein 2			BR_1	HE	300.6	84.0641	1.53611	1.3e-05	0.000507167	up
CsGy3G018670	Pathogenesis-related thaumatin superfamily protein	IPR001938,Thaumatin family	GO:0016021,integral component of membrane		BR_1	HE	165.563	54.4868	1.3748	3.33e-05	0.00109013	up
CsGy4G005040	Aldehyde dehydrogenase	IPR015590,Aldehyde dehydrogenase family	GO:0004030,aldehyde dehydrogenase [NAD(P)+] activity | GO:0005783,endoplasmic reticulum | GO:0006081,cellular aldehyde metabolic process | GO:0016021,integral component of membrane | GO:0055114,oxidation-reduction process		BR_1	HE	1027.2	478.207	1.0332	7.66e-06	0.000323213	up
CsGy2G013450	serine/threonine-protein kinase At3g07070	IPR000719,Protein kinase domain	GO:0004672,protein kinase activity | GO:0005524,ATP binding | GO:0006468,protein phosphorylation		BR_1	HE	368.784	106.371	1.64568	3.15e-10	4.47e-08	up
CsGy7G003490	protein translation factor SUI1 homolog	IPR001950,Translation initiation factor SUI1	GO:0003743,translation initiation factor activity | GO:0006413,translational initiation | GO:0016021,integral component of membrane		BR_1	HE	5256.73	2358.68	1.11414	4.01e-10	5.47e-08	up
CsGy7G003630	Beta-amylase	IPR001554,Glycosyl hydrolase family 14	GO:0000272,polysaccharide catabolic process | GO:0016161,beta-amylase activity | GO:0102229,amylopectin maltohydrolase activity		BR_1	HE	109.293	21.6696	1.40346	0.00248082	0.028604	up
CsGy6G031550	GDSL esterase/lipase EXL3-like	IPR001087,GDSL-like Lipase/Acylhydrolase	GO:0016021,integral component of membrane | GO:0016788,hydrolase activity, acting on ester bonds		BR_1	HE	339.389	106.034	1.3943	9.29e-05	0.00250609	up
CsGy3G021640	Cofilin/actin-depolymerizing factor-like protein	IPR002108,Cofilin/tropomyosin-type actin-binding protein	GO:0003779,actin binding | GO:0015629,actin cytoskeleton | GO:0030042,actin filament depolymerization		BR_1	HE	3755.42	667.472	2.36539	9.95e-30	3.02e-26	up
CsGy7G012020	Carboxypeptidase	IPR001563,Serine carboxypeptidase	GO:0004185,serine-type carboxypeptidase activity | GO:0006508,proteolysis | GO:0016021,integral component of membrane		BR_1	HE	979.441	363.032	1.35185	5.66e-10	7.6e-08	up
CsGy6G030510	Sec14p-like phosphatidylinositol transfer family protein	IPR011074,CRAL/TRIO, N-terminal domain | IPR001251,CRAL/TRIO domain			BR_1	HE	101.616	22.6706	1.63464	5.87e-05	0.00174913	up
CsGy6G029500	homeobox-leucine zipper protein ATHB-6-like	IPR001356,Homeobox domain | IPR003106,Homeobox associated leucine zipper	GO:0003700,DNA binding transcription factor activity | GO:0005634,nucleus | GO:0006355,regulation of transcription, DNA-templated | GO:0043565,sequence-specific DNA binding		BR_1	HE	3457.61	1606.19	1.02823	2.48e-05	0.000861297	up
CsGy5G009340	MLP-like protein 43	IPR000916,Pathogenesis-related protein Bet v I family	GO:0006952,defense response | GO:0009607,response to biotic stimulus		BR_1	HE	131.155	2.44994	2.96379	2e-10	2.95e-08	up
CsGy7G020350	Alanine aminotransferase 2	IPR004839,Aminotransferase class I and II	GO:0009058,biosynthetic process | GO:0016740,transferase activity | GO:0030170,pyridoxal phosphate binding		BR_1	HE	153.388	26.7851	2.09549	2.71e-09	3.02e-07	up
CsGy7G002820	eukaryotic translation initiation factor 1A-like	IPR006196,Translation initiation factor 1A / IF-1	GO:0003743,translation initiation factor activity | GO:0006413,translational initiation		BR_1	HE	132.246	53.5912	1.11144	0.000956834	0.0150711	up
CsGy5G017210	hypothetical protein		GO:0048037,cofactor binding		BR_1	HE	563.834	239.945	1.12415	3.21e-05	0.00106851	up
CsGy7G011810	Unknown Protein				BR_1	HE	847.588	336.821	1.14721	0.000487507	0.00899431	up
CsGy2G014230	probable calcium-binding protein CML32	IPR002048,EF-hand domain pair | IPR002048,EF-hand domain pair	GO:0005509,calcium ion binding		BR_1	HE	380.584	144.22	1.23167	6.43e-05	0.00186304	up
CsGy4G014830	signal recognition particle 19 kDa protein	IPR002778,SRP19 protein	GO:0005786,signal recognition particle, endoplasmic reticulum targeting | GO:0006616,SRP-dependent cotranslational protein targeting to membrane, translocation | GO:0006617,SRP-dependent cotranslational protein targeting to membrane, signal sequence recognition | GO:0008312,7S RNA binding		BR_1	HE	561.027	115.686	2.0749	1.49e-14	4.53e-12	up
CsGy6G004840	WAT1-related protein	IPR000620,EamA-like transporter family | IPR000620,EamA-like transporter family	GO:0005886,plasma membrane | GO:0016021,integral component of membrane | GO:0022857,transmembrane transporter activity | GO:0055085,transmembrane transport		BR_1	HE	319.828	60.2611	1.60116	0.000340194	0.00684744	up
CsGy3G005410	Thiamine thiazole synthase, chloroplastic		GO:0005829,cytosol | GO:0006950,response to stress | GO:0009228,thiamine biosynthetic process | GO:0009570,chloroplast stroma | GO:0046872,metal ion binding | GO:0052837,thiazole biosynthetic process		BR_1	HE	24933.9	11122	1.09569	1.08e-06	6.59e-05	up
CsGy5G021920	NEP-interacting protein%2C putative (DUF239)	IPR025521,Neprosin activation peptide | IPR004314,Neprosin | IPR004314,Neprosin			BR_1	HE	183.134	74.813	1.11739	0.000608946	0.0106401	up
CsGy3G026290	cytochrome P450 71A1-like	IPR001128,Cytochrome P450	GO:0004497,monooxygenase activity | GO:0005506,iron ion binding | GO:0016021,integral component of membrane | GO:0016705,oxidoreductase activity, acting on paired donors, with incorporation or reduction of molecular oxygen | GO:0020037,heme binding | GO:0055114,oxidation-reduction process		BR_1	HE	146.467	42.7014	1.50138	1.24e-05	0.000487946	up
CsGy3G010280	protein ECERIFERUM 1-like isoform X2	IPR006694,Fatty acid hydroxylase superfamily | IPR021940,WAX2 C-terminal domain	GO:0005506,iron ion binding | GO:0008610,lipid biosynthetic process | GO:0016021,integral component of membrane | GO:0016491,oxidoreductase activity | GO:0055114,oxidation-reduction process		BR_1	HE	55.6359	12.8709	1.43896	0.00108258	0.0164052	up
CsGy7G015680	Glutathione S-transferase	IPR004046,Glutathione S-transferase, C-terminal domain | IPR004045,Glutathione S-transferase, N-terminal domain	GO:0016740,transferase activity		BR_1	HE	479.871	213.744	1.02124	0.00111853	0.0167492	up
CsGy5G005590	MADS box transcription factor	IPR002100,SRF-type transcription factor (DNA-binding and dimerisation domain) | IPR002487,K-box region	GO:0000977,RNA polymerase II regulatory region sequence-specific DNA binding | GO:0003700,DNA binding transcription factor activity | GO:0005634,nucleus | GO:0009838,abscission | GO:0009909,regulation of flower development | GO:0010150,leaf senescence | GO:0045944,positive regulation of transcription by RNA polymerase II | GO:0046983,protein dimerization activity | GO:0080187,floral organ senesce…		BR_1	HE	323.46	113.595	1.37959	2.44e-07	1.82e-05	up
CsGy2G007870	Ammonium transporter	IPR024041,Ammonium Transporter Family	GO:0008519,ammonium transmembrane transporter activity | GO:0016021,integral component of membrane | GO:0072488,ammonium transmembrane transport		BR_1	HE	78.7751	13.8931	1.60219	0.000407856	0.00784903	up
CsGy5G018110	hypothetical protein (DUF1645)	IPR012442,Protein of unknown function (DUF1645)			BR_1	HE	866.249	96.2926	2.70309	7.21e-16	2.96e-13	up
CsGy1G020510	Leucine rich repeat protein	IPR001611,Leucine rich repeat | IPR001611,Leucine rich repeat | IPR001611,Leucine rich repeat			BR_1	HE	283.875	34.8194	2.58029	1.08e-14	3.42e-12	up
CsGy2G010670	protein SIEVE ELEMENT OCCLUSION B-like	IPR027944,Sieve element occlusion C-terminus | IPR027942,Sieve element occlusion N-terminus			BR_1	HE	593.73	151.773	1.37097	0.0016776	0.0219091	up
CsGy7G016740	probable glycerol-3-phosphate acyltransferase 3	IPR002123,Acyltransferase	GO:0010143,cutin biosynthetic process | GO:0016020,membrane | GO:0016311,dephosphorylation | GO:0016791,phosphatase activity | GO:0090447,glycerol-3-phosphate 2-O-acyltransferase activity		BR_1	HE	212.856	79.8019	1.23591	8.83e-05	0.00240169	up
CsGy1G001080	Cytochrome P450	IPR001128,Cytochrome P450	GO:0004497,monooxygenase activity | GO:0005506,iron ion binding | GO:0016021,integral component of membrane | GO:0016705,oxidoreductase activity, acting on paired donors, with incorporation or reduction of molecular oxygen | GO:0020037,heme binding | GO:0055114,oxidation-reduction process		BR_1	HE	396.456	62.6266	2.341	2.86e-14	8.05e-12	up
CsGy1G028600	inactive protein RESTRICTED TEV MOVEMENT 2-like	IPR002068,Hsp20/alpha crystallin family	GO:0016021,integral component of membrane		BR_1	HE	124.286	27.4228	1.75587	2.78e-06	0.000138538	up
CsGy1G003950	Stress up-regulated Nod 19 protein	IPR011692,Stress up-regulated Nod 19	GO:0016021,integral component of membrane		BR_1	HE	689.777	73.5798	2.57475	1.17e-11	2.18e-09	up
CsGy3G042410	BURP domain protein RD22	IPR004873,BURP domain			BR_1	HE	1380.13	465.847	1.34758	4.5e-05	0.00140739	up
CsGy7G005650	MADS-box protein SVP-like isoform X1		GO:0000977,RNA polymerase II regulatory region sequence-specific DNA binding | GO:0003700,DNA binding transcription factor activity | GO:0005634,nucleus | GO:0045944,positive regulation of transcription by RNA polymerase II | GO:0046983,protein dimerization activity		BR_1	HE	235.734	87.8995	1.19572	0.000612315	0.0106678	up
CsGy5G010570	Non-lysosomal glucosylceramidase	IPR006775,Glycosyl-hydrolase family 116, catalytic region | IPR024462,beta-glucosidase 2, glycosyl-hydrolase family 116 N-term | IPR024462,beta-glucosidase 2, glycosyl-hydrolase family 116 N-term	GO:0004348,glucosylceramidase activity | GO:0006680,glucosylceramide catabolic process | GO:0016020,membrane		BR_1	HE	883.922	332.801	1.31872	1.46e-08	1.48e-06	up
CsGy4G003200	protein farnesyltransferase/geranylgeranyltransferase type-1 subunit alpha	IPR002088,Protein prenyltransferase alpha subunit repeat | IPR002088,Protein prenyltransferase alpha subunit repeat | IPR002088,Protein prenyltransferase alpha subunit repeat | IPR002088,Protein prenyltransferase alpha subunit repeat	GO:0008318,protein prenyltransferase activity | GO:0018342,protein prenylation		BR_1	HE	1017.74	484.15	1.01653	1.29e-06	7.64e-05	up
CsGy3G037420	Formate dehydrogenase, mitochondrial	IPR006139,D-isomer specific 2-hydroxyacid dehydrogenase, catalytic domain | IPR006140,D-isomer specific 2-hydroxyacid dehydrogenase, NAD binding domain	GO:0005739,mitochondrion | GO:0008863,formate dehydrogenase (NAD+) activity | GO:0016616,oxidoreductase activity, acting on the CH-OH group of donors, NAD or NADP as acceptor | GO:0042183,formate catabolic process | GO:0051287,NAD binding | GO:0055114,oxidation-reduction process		BR_1	HE	358.444	160.331	1.03081	0.000586273	0.0103918	up
CsGy1G029770	Putative viral movement protein	IPR028919,Viral movement protein (MP)			BR_1	HE	311.214	112.83	1.27898	5.29e-05	0.00161657	up
CsGy4G010650	binding partner of ACD11 1-like	IPR000504,RNA recognition motif. (a.k.a. RRM, RBD, or RNP domain)	GO:0003723,RNA binding		BR_1	HE	529.909	192.864	1.33401	5.32e-07	3.61e-05	up
CsGy6G008130	Major pollen allergen Ole e 6	IPR015333,Pollen allergen ole e 6			BR_1	HE	232.692	41.5104	1.90204	2.07e-06	0.00010953	up
CsGy7G019620	Regulator of Vps4 activity in the MVB pathway protein	IPR005061,Regulator of Vps4 activity in the MVB pathway	GO:0015031,protein transport		BR_1	HE	59.5005	13.4031	1.5252	0.000375	0.00737939	up
CsGy3G007190	Unknown Protein				BR_1	HE	106.826	31.4317	1.36843	0.000535107	0.00968423	up
CsGy2G004210	Lipoxygenase	IPR013819,Lipoxygenase | IPR001024,PLAT/LH2 domain	GO:0016702,oxidoreductase activity, acting on single donors with incorporation of molecular oxygen, incorporation of two atoms of oxygen | GO:0031408,oxylipin biosynthetic process | GO:0046872,metal ion binding | GO:0055114,oxidation-reduction process		BR_1	HE	40.2098	2.89772	1.57543	0.000912528	0.0145497	up
CsGy3G031070	heavy metal-associated isoprenylated plant protein 3-like	IPR006121,Heavy-metal-associated domain | IPR006121,Heavy-metal-associated domain	GO:0030001,metal ion transport | GO:0046872,metal ion binding		BR_1	HE	1441.32	636.463	1.11402	2.83e-07	2.08e-05	up
CsGy5G007620	proline transporter 1-like	IPR013057,Transmembrane amino acid transporter protein	GO:0016021,integral component of membrane | GO:0030246,carbohydrate binding		BR_1	HE	274.048	114.875	1.08932	0.000667215	0.0113831	up
CsGy0G001880	30S ribosomal protein S12	IPR006032,Ribosomal protein S12/S23	GO:0003735,structural constituent of ribosome | GO:0006412,translation | GO:0009507,chloroplast | GO:0015935,small ribosomal subunit		BR_1	HE	930.814	392.439	1.12049	9.17e-05	0.00248304	up
CsGy5G030080	TMV resistance protein N-like	IPR000157,TIR domain | IPR002182,NB-ARC domain | IPR001611,Leucine rich repeat	GO:0007165,signal transduction | GO:0043531,ADP binding		BR_1	HE	119.884	27.8073	1.64853	2.39e-05	0.000835841	up
CsGy3G005800	(+)-gamma-cadinene synthase	IPR001906,Terpene synthase, N-terminal domain | IPR005630,Terpene synthase family, metal binding domain	GO:0000287,magnesium ion binding | GO:0008152,metabolic process | GO:0047461,(+)-delta-cadinene synthase activity		BR_1	HE	42.3789	3.3455	1.67573	0.000430764	0.00821444	up
CsGy2G019140	calcium-binding protein-like	IPR002048,EF-hand domain pair	GO:0005509,calcium ion binding		BR_1	HE	75.7111	6.66989	2.2466	5.47e-07	3.67e-05	up
CsGy6G015850	Auxin response factor	IPR003340,B3 DNA binding domain | IPR033389,AUX/IAA family | IPR010525,Auxin response factor	GO:0003677,DNA binding | GO:0005634,nucleus | GO:0006355,regulation of transcription, DNA-templated | GO:0009734,auxin-activated signaling pathway		BR_1	HE	644.435	274.089	1.15348	7.82e-07	5.01e-05	up
CsGy5G005220	Receptor-like protein kinase 5	IPR001611,Leucine rich repeat | IPR000719,Protein kinase domain | IPR013210,Leucine rich repeat N-terminal domain	GO:0004672,protein kinase activity | GO:0005524,ATP binding | GO:0006468,protein phosphorylation | GO:0016021,integral component of membrane		BR_1	HE	111.844	14.3197	1.76793	0.000135679	0.00337177	up
CsGy6G028170	acyl-CoA-binding domain-containing protein 3	IPR000582,Acyl CoA binding protein	GO:0000062,fatty-acyl-CoA binding		BR_1	HE	228.216	79.9753	1.23577	0.000772631	0.0128075	up
CsGy6G026620	Cytochrome P450	IPR001128,Cytochrome P450	GO:0004497,monooxygenase activity | GO:0005506,iron ion binding | GO:0016021,integral component of membrane | GO:0016705,oxidoreductase activity, acting on paired donors, with incorporation or reduction of molecular oxygen | GO:0020037,heme binding | GO:0055114,oxidation-reduction process		BR_1	HE	85.06	9.50429	2.10035	2.13e-06	0.00011181	up
CsGy7G018020	Bifunctional inhibitor/lipid-transfer protein/seed storage 2S albumin superfamily protein	IPR016140,Probable lipid transfer	GO:0006869,lipid transport | GO:0008289,lipid binding | GO:0016021,integral component of membrane		BR_1	HE	388.464	106.95	1.60362	9.43e-07	5.86e-05	up
CsGy6G009320	SNF1-related protein kinase regulatory subunit beta-2-like	IPR032640,Glycogen recognition site of AMP-activated protein kinase | IPR006828,5'-AMP-activated protein kinase beta subunit, interaction domain	GO:0016301,kinase activity | GO:0016310,phosphorylation		BR_1	HE	447.399	177.644	1.18833	5.57e-05	0.00168483	up
CsGy6G030200	Cytochrome P450 family protein	IPR001128,Cytochrome P450	GO:0004497,monooxygenase activity | GO:0005506,iron ion binding | GO:0016705,oxidoreductase activity, acting on paired donors, with incorporation or reduction of molecular oxygen | GO:0020037,heme binding | GO:0055114,oxidation-reduction process		BR_1	HE	87.5908	19.6885	1.56468	0.00020263	0.00461973	up
CsGy7G019800	glyoxylate/hydroxypyruvate reductase A HPR2-like	IPR006139,D-isomer specific 2-hydroxyacid dehydrogenase, catalytic domain | IPR006140,D-isomer specific 2-hydroxyacid dehydrogenase, NAD binding domain	GO:0016616,oxidoreductase activity, acting on the CH-OH group of donors, NAD or NADP as acceptor | GO:0051287,NAD binding | GO:0055114,oxidation-reduction process		BR_1	HE	429.55	179.529	1.13836	4.47e-05	0.00140739	up
CsGy4G009550	MADS-box transcription factor 14	IPR002487,K-box region | IPR002100,SRF-type transcription factor (DNA-binding and dimerisation domain)	GO:0000977,RNA polymerase II regulatory region sequence-specific DNA binding | GO:0003700,DNA binding transcription factor activity | GO:0005634,nucleus | GO:0045944,positive regulation of transcription by RNA polymerase II | GO:0046983,protein dimerization activity		BR_1	HE	327.467	132.577	1.12978	0.00047238	0.00876492	up
CsGy4G022940	Glycosyl hydrolase family 35 protein, putative				BR_1	HE	101.374	41.1681	1.06932	0.00325774	0.0344228	up
CsGy6G024330	Glutamine synthetase	IPR008146,Glutamine synthetase, catalytic domain | IPR008147,Glutamine synthetase N-terminal domain	GO:0004356,glutamate-ammonia ligase activity | GO:0006542,glutamine biosynthetic process | GO:0016787,hydrolase activity		BR_1	HE	219.105	76.9675	1.32861	1.57e-05	0.000597038	up
CsGy1G010990	cysteine-rich receptor-like protein kinase 10	IPR001245,Protein tyrosine kinase | IPR001245,Protein tyrosine kinase | IPR002902,Salt stress response/antifungal | IPR002902,Salt stress response/antifungal	GO:0004672,protein kinase activity | GO:0005524,ATP binding | GO:0006468,protein phosphorylation | GO:0016021,integral component of membrane		BR_1	HE	221.277	62.5844	1.30101	0.00239099	0.0278839	up
CsGy3G015630	MLP-like protein 31	IPR000916,Pathogenesis-related protein Bet v I family	GO:0006952,defense response | GO:0009607,response to biotic stimulus		BR_1	HE	22.2878	0	1.69272	0.000279988	0.00598781	up
CsGy7G000230	nuclear polyadenylated RNA-binding protein 3-like				BR_1	HE	470.388	214.065	1.05551	1.58e-05	0.00060019	up
CsGy6G007190	Terpene cyclase/mutase family member	IPR032696,Squalene-hopene cyclase C-terminal domain | IPR032697,Squalene-hopene cyclase N-terminal domain	GO:0016021,integral component of membrane | GO:0034076,cucurbitadienol synthase activity		BR_1	HE	3784.93	651.081	2.19825	1.15e-11	2.18e-09	up
CsGy6G029330	transcription factor bHLH131-like	IPR011598,Helix-loop-helix DNA-binding domain	GO:0046983,protein dimerization activity		BR_1	HE	41.4273	6.26432	1.4898	0.0015746	0.0210836	up
CsGy1G017190	heptahelical transmembrane protein 1-like	IPR004254,Haemolysin-III related	GO:0016021,integral component of membrane		BR_1	HE	209.367	74.5387	1.23882	0.000509168	0.00931471	up
CsGy6G035260	senescence-related gene 1	IPR026992,non-haem dioxygenase in morphine synthesis N-terminal | IPR005123,2OG-Fe(II) oxygenase superfamily	GO:0008168,methyltransferase activity | GO:0016491,oxidoreductase activity | GO:0032259,methylation | GO:0046872,metal ion binding | GO:0055114,oxidation-reduction process		BR_1	HE	146.554	33.6238	1.61219	6.74e-05	0.00193589	up
CsGy3G037440	Carbonic anhydrase	IPR001765,Carbonic anhydrase	GO:0004089,carbonate dehydratase activity | GO:0008270,zinc ion binding | GO:0015976,carbon utilization		BR_1	HE	27132.4	6600.53	1.86005	5.07e-12	1.01e-09	up
CsGy6G000230	Non-specific serine/threonine protein kinase	IPR004041,NAF domain | IPR000719,Protein kinase domain | IPR000719,Protein kinase domain	GO:0004674,protein serine/threonine kinase activity | GO:0005524,ATP binding | GO:0006468,protein phosphorylation | GO:0007165,signal transduction		BR_1	HE	63.8343	4.73104	1.63834	0.000574452	0.0102757	up
CsGy6G021710	transmembrane protein		GO:0016021,integral component of membrane		BR_1	HE	326.027	80.6341	1.76799	1.35e-08	1.38e-06	up
CsGy3G036340	Disease resistance protein (TIR-NBS-LRR class) family	IPR000157,TIR domain | IPR002182,NB-ARC domain	GO:0007165,signal transduction | GO:0043531,ADP binding		BR_1	HE	64.905	12.0386	1.46073	0.00161525	0.0214013	up
CsGy5G005230	Uncharacterized protein				BR_1	HE	376.834	22.823	3.08324	9.19e-15	3.1e-12	up
CsGy4G022750	probable isoaspartyl peptidase/L-asparaginase 2	IPR000246,Asparaginase	GO:0016787,hydrolase activity		BR_1	HE	670.352	132.261	2.12973	4.85e-15	1.75e-12	up
CsGy1G013140	tetrahydrocannabinolic acid synthase-like	IPR012951,Berberine and berberine like | IPR006094,FAD binding domain	GO:0016614,oxidoreductase activity, acting on CH-OH group of donors | GO:0050660,flavin adenine dinucleotide binding | GO:0055114,oxidation-reduction process		BR_1	HE	26.8409	3.3877	1.3558	0.0043856	0.0426319	up
CsGy3G030600	2%2C3-bisphosphoglycerate-independent phosphoglycerate mutase		GO:0016021,integral component of membrane		BR_1	HE	1005.87	392.94	1.16362	0.000447953	0.00841024	up
CsGy4G008550	Annexin	IPR018502,Annexin | IPR018502,Annexin | IPR018502,Annexin | IPR018502,Annexin	GO:0005509,calcium ion binding | GO:0005544,calcium-dependent phospholipid binding		BR_1	HE	458.854	151.269	1.47832	5.2e-09	5.68e-07	up
CsGy3G044250	acetylornithine deacetylase-like	IPR002933,Peptidase family M20/M25/M40 | IPR002933,Peptidase family M20/M25/M40 | IPR011650,Peptidase dimerisation domain | IPR011650,Peptidase dimerisation domain	GO:0008152,metabolic process | GO:0016787,hydrolase activity		BR_1	HE	1601.31	669.84	1.06621	0.00181021	0.0228891	up
CsGy7G019250	ABC transporter G family member 40	IPR013525,ABC-2 type transporter | IPR013525,ABC-2 type transporter | IPR013581,Plant PDR ABC transporter associated | IPR029481,ABC-transporter extracellular N-terminal | IPR003439,ABC transporter | IPR003439,ABC transporter	GO:0002229,defense response to oomycetes | GO:0005524,ATP binding | GO:0005886,plasma membrane | GO:0010193,response to ozone | GO:0015692,lead ion transport | GO:0016021,integral component of membrane | GO:0016887,ATPase activity | GO:0080168,abscisic acid transport		BR_1	HE	96.992	18.2396	1.74988	3.33e-05	0.00109013	up
CsGy6G006260	haloacid dehalogenase-like hydrolase domain-containing protein Sgpp isoform X1	IPR023214,Haloacid dehalogenase-like hydrolase	GO:0008152,metabolic process | GO:0016787,hydrolase activity		BR_1	HE	442.629	84.1907	1.76664	2.22e-05	0.000785462	up
CsGy1G011500	G-type lectin S-receptor-like serine/threonine-protein kinase At1g11330	IPR003609,PAN-like domain | IPR000719,Protein kinase domain | IPR000719,Protein kinase domain | IPR000858,S-locus glycoprotein domain | IPR001480,D-mannose binding lectin | IPR021820,Domain of unknown function (DUF3403)			BR_1	HE	63.564	14.8519	1.52166	0.000307404	0.00642924	up
CsGy5G002110	Ubiquitin-conjugating enzyme E2 28	IPR000608,Ubiquitin-conjugating enzyme	GO:0005524,ATP binding		BR_1	HE	2673.84	1248.76	1.05278	2.85e-08	2.63e-06	up
CsGy6G017960	protein CUP-SHAPED COTYLEDON 3 isoform X1	IPR003441,No apical meristem (NAM) protein	GO:0003677,DNA binding | GO:0005634,nucleus | GO:0006355,regulation of transcription, DNA-templated		BR_1	HE	212.646	60.4933	1.59405	2.76e-07	2.05e-05	up
CsGy4G018180	sigma factor binding protein 2, chloroplastic	IPR008889,VQ motif			BR_1	HE	44.1499	9.5676	1.33464	0.00394584	0.0393727	up
CsGy7G015720	desiccation-related protein PCC13-62-like	IPR008801,Rapid ALkalinization Factor (RALF)	GO:0016021,integral component of membrane		BR_1	HE	1118.56	288.252	1.73855	6.38e-09	6.87e-07	up
CsGy5G013900	plant/protein	IPR021503,Protein of unknown function (DUF3110)			BR_1	HE	257.125	117.667	1.00385	0.000696602	0.0118421	up
CsGy1G008280	RING-type E3 ubiquitin transferase	IPR000225,Armadillo/beta-catenin-like repeat | IPR003613,U-box domain	GO:0004842,ubiquitin-protein transferase activity | GO:0016567,protein ubiquitination		BR_1	HE	41.7062	5.75322	1.50592	0.0014693	0.0203186	up
CsGy3G041820	glucan endo-1,3-beta-glucosidase 5	IPR000490,Glycosyl hydrolases family 17 | IPR012946,X8 domain	GO:0005773,vacuole | GO:0005975,carbohydrate metabolic process | GO:0009505,plant-type cell wall | GO:0009506,plasmodesma | GO:0042973,glucan endo-1,3-beta-D-glucosidase activity | GO:0046658,anchored component of plasma membrane		BR_1	HE	400.519	152.524	1.25639	8.33e-06	0.000346558	up
CsGy4G014220	Haloacid dehalogenase-like hydrolase (HAD) superfamily protein		GO:0008152,metabolic process | GO:0016787,hydrolase activity		BR_1	HE	250.862	93.695	1.12793	0.00340705	0.035604	up
CsGy3G004930	Small ubiquitin-related modifier	IPR022617,Ubiquitin-2 like Rad60 SUMO-like	GO:0005634,nucleus | GO:0016925,protein sumoylation		BR_1	HE	1652.56	687.498	1.19492	3.99e-08	3.54e-06	up
CsGy1G006790	non-specific lipid-transfer protein 2	IPR016140,Probable lipid transfer	GO:0006869,lipid transport		BR_1	HE	431.342	85.3441	1.71721	4.02e-05	0.0012762	up
CsGy3G041470	ethylene-responsive transcription factor SHINE 2-like	IPR001471,AP2 domain	GO:0003677,DNA binding | GO:0003700,DNA binding transcription factor activity | GO:0005634,nucleus | GO:0006355,regulation of transcription, DNA-templated		BR_1	HE	124.744	40.357	1.34324	0.00019331	0.0044473	up
CsGy3G044290	Leucine-rich repeat-containing protein, putative	IPR001611,Leucine rich repeat | IPR001611,Leucine rich repeat	GO:0009416,response to light stimulus		BR_1	HE	210.44	69.2754	1.35891	6.47e-05	0.00186864	up
CsGy3G004470	probable serine/threonine-protein kinase WNK11	IPR000719,Protein kinase domain	GO:0004672,protein kinase activity | GO:0005524,ATP binding | GO:0006468,protein phosphorylation		BR_1	HE	95.0932	30.5361	1.27825	0.001116	0.016728	up
CsGy2G011980	protein EMBRYO SAC DEVELOPMENT ARREST 3, chloroplastic		GO:0009507,chloroplast		BR_1	HE	1475.73	359.117	1.71251	8.77e-07	5.55e-05	up
CsGy6G007150	Cytochrome P450	IPR001128,Cytochrome P450	GO:0004497,monooxygenase activity | GO:0005506,iron ion binding | GO:0016021,integral component of membrane | GO:0016705,oxidoreductase activity, acting on paired donors, with incorporation or reduction of molecular oxygen | GO:0020037,heme binding | GO:0055114,oxidation-reduction process		BR_1	HE	2007.3	714.548	1.27443	0.000138973	0.00344236	up
CsGy3G010640	heat stress transcription factor A-5	IPR000232,HSF-type DNA-binding | IPR008801,Rapid ALkalinization Factor (RALF)	GO:0003700,DNA binding transcription factor activity | GO:0005634,nucleus | GO:0006355,regulation of transcription, DNA-templated | GO:0043565,sequence-specific DNA binding		BR_1	HE	1808.41	265.185	2.45441	3.86e-16	1.73e-13	up
CsGy2G011280	Auxin-responsive protein	IPR033389,AUX/IAA family	GO:0005634,nucleus | GO:0006355,regulation of transcription, DNA-templated | GO:0009734,auxin-activated signaling pathway		BR_1	HE	358.909	121.486	1.33586	6.39e-05	0.00185943	up
CsGy2G018530	Subtilisin-like protease	IPR000209,Subtilase family | IPR010259,Peptidase inhibitor I9	GO:0008233,peptidase activity		BR_1	HE	384.178	150.078	1.23039	7.58e-06	0.00032058	up
CsGy3G032420	alpha carbonic anhydrase 1, chloroplastic	IPR001148,Eukaryotic-type carbonic anhydrase	GO:0004089,carbonate dehydratase activity | GO:0006730,one-carbon metabolic process | GO:0008270,zinc ion binding | GO:0009570,chloroplast stroma		BR_1	HE	1113.65	320.035	1.37043	0.000705285	0.0119387	up
CsGy6G012350	Arogenate dehydratase	IPR001086,Prephenate dehydratase	GO:0004664,prephenate dehydratase activity | GO:0009094,L-phenylalanine biosynthetic process | GO:0009570,chloroplast stroma | GO:0047769,arogenate dehydratase activity		BR_1	HE	1238.48	581.591	1.02271	8.04e-06	0.000337421	up
CsGy5G025820	germin-like protein subfamily 3 member 2	IPR006045,Cupin	GO:0005576,extracellular region | GO:0030145,manganese ion binding | GO:0045735,nutrient reservoir activity		BR_1	HE	25.9533	2.36552	1.36989	0.00380078	0.0384546	up
CsGy6G009050	Glycosyltransferase	IPR002213,UDP-glucoronosyl and UDP-glucosyl transferase	GO:0008152,metabolic process | GO:0043231,intracellular membrane-bounded organelle | GO:0080043,quercetin 3-O-glucosyltransferase activity | GO:0080044,quercetin 7-O-glucosyltransferase activity		BR_1	HE	1154.79	249.726	1.92727	1.17e-09	1.4e-07	up
CsGy5G005150	Glutamate dehydrogenase	IPR006096,Glutamate/Leucine/Phenylalanine/Valine dehydrogenase | IPR006097,Glu/Leu/Phe/Val dehydrogenase, dimerisation domain	GO:0006520,cellular amino acid metabolic process | GO:0016639,oxidoreductase activity, acting on the CH-NH2 group of donors, NAD or NADP as acceptor | GO:0055114,oxidation-reduction process		BR_1	HE	318.488	90.6027	1.61974	3.19e-08	2.92e-06	up
CsGy3G025510	Putative vesicle-associated membrane protein 726	IPR001388,Synaptobrevin | IPR010908,Regulated-SNARE-like domain	GO:0016021,integral component of membrane | GO:0016192,vesicle-mediated transport		BR_1	HE	542.083	183.339	1.43116	6.13e-08	5.14e-06	up
CsGy6G020020	polyadenylate-binding protein 1-B-binding protein		GO:0016021,integral component of membrane		BR_1	HE	162.517	42.127	1.53702	6.84e-05	0.00195183	up
CsGy5G012170	Glutamate decarboxylase	IPR002129,Pyridoxal-dependent decarboxylase conserved domain	GO:0004351,glutamate decarboxylase activity | GO:0006536,glutamate metabolic process | GO:0030170,pyridoxal phosphate binding		BR_1	HE	283.041	40.2093	1.99378	3.48e-06	0.000167089	up
CsGy3G012980	sulfate transporter 3.1	IPR002645,STAS domain | IPR011547,Sulfate permease family	GO:0008271,secondary active sulfate transmembrane transporter activity | GO:0016021,integral component of membrane | GO:1902358,sulfate transmembrane transport		BR_1	HE	873.433	260.466	1.51953	1.9e-06	0.000102208	up
CsGy3G008920	UvrABC system protein A		GO:0016021,integral component of membrane		BR_1	HE	427.491	167.676	1.17695	0.000206712	0.00469165	up
CsGy1G010530	Autophagy-related protein 8C	IPR004241,Autophagy protein Atg8 ubiquitin like	GO:0006914,autophagy		BR_1	HE	2560.07	397.214	2.48282	7.57e-23	8.84e-20	up
CsGy1G013650	alpha carbonic anhydrase 7-like	IPR001148,Eukaryotic-type carbonic anhydrase	GO:0004089,carbonate dehydratase activity | GO:0006730,one-carbon metabolic process | GO:0008270,zinc ion binding		BR_1	HE	260.624	34.0083	2.53932	3.49e-15	1.29e-12	up
CsGy5G014260	Nitrate reductase	IPR001199,Cytochrome b5-like Heme/Steroid binding domain | IPR008333,Oxidoreductase FAD-binding domain | IPR001433,Oxidoreductase NAD-binding domain | IPR000572,Oxidoreductase molybdopterin binding domain | IPR005066,Mo-co oxidoreductase dimerisation domain	GO:0006809,nitric oxide biosynthetic process | GO:0020037,heme binding | GO:0030151,molybdenum ion binding | GO:0042128,nitrate assimilation | GO:0043546,molybdopterin cofactor binding | GO:0050464,nitrate reductase (NADPH) activity | GO:0055114,oxidation-reduction process		BR_1	HE	84.7375	5.24213	2.68333	7.07e-10	9.18e-08	up
CsGy3G024220	transcription repressor MYB6		GO:0003677,DNA binding		BR_1	HE	262.531	81.8417	1.35827	0.000293846	0.00622282	up
CsGy3G029360	glycerol-3-phosphate 2-O-acyltransferase 6	IPR002123,Acyltransferase	GO:0010143,cutin biosynthetic process | GO:0016021,integral component of membrane | GO:0016311,dephosphorylation | GO:0016791,phosphatase activity | GO:0090447,glycerol-3-phosphate 2-O-acyltransferase activity		BR_1	HE	430.443	93.7583	1.77021	2.52e-06	0.000127938	up
CsGy7G018950	BEL1-like homeodomain protein 7	IPR006563,Associated with HOX | IPR008422,Homeobox KN domain	GO:0003677,DNA binding | GO:0005634,nucleus | GO:0006355,regulation of transcription, DNA-templated		BR_1	HE	124.206	44.6403	1.15455	0.00316597	0.0338774	up
CsGy5G006980	Uncharacterized protein				BR_1	HE	59.1939	13.9564	1.42079	0.00125731	0.0182865	up
CsGy5G022870	thaumatin-like protein 1	IPR001938,Thaumatin family	GO:0016021,integral component of membrane		BR_1	HE	62.5252	7.18098	2.0867	2.18e-06	0.000114008	up
CsGy5G025890	copper transport protein ATX1-like	IPR006121,Heavy-metal-associated domain	GO:0005737,cytoplasm | GO:0030001,metal ion transport | GO:0046914,transition metal ion binding | GO:0046916,cellular transition metal ion homeostasis		BR_1	HE	5856.29	1272.48	1.92563	9.86e-10	1.22e-07	up
CsGy7G021030	Beta-fructofuranosidase, insoluble isoenzyme 1	IPR013189,Glycosyl hydrolases family 32 C terminal | IPR013148,Glycosyl hydrolases family 32 N-terminal domain	GO:0004553,hydrolase activity, hydrolyzing O-glycosyl compounds | GO:0005975,carbohydrate metabolic process		BR_1	HE	287.795	112.598	1.12747	0.00143655	0.0200115	up
CsGy3G034070	squamosa promoter-binding-like protein 9 isoform X1	IPR004333,SBP domain	GO:0003677,DNA binding | GO:0005634,nucleus | GO:0046872,metal ion binding		BR_1	HE	391.708	182.354	1.01001	0.000128395	0.00323308	up
CsGy4G001530	Delta 9 desaturase	IPR005804,Fatty acid desaturase	GO:0006633,fatty acid biosynthetic process | GO:0016021,integral component of membrane | GO:0016717,oxidoreductase activity, acting on paired donors, with oxidation of a pair of donors resulting in the reduction of molecular oxygen to two molecules of water | GO:0055114,oxidation-reduction process		BR_1	HE	62.8318	0	3.11361	3.38e-11	5.61e-09	up
CsGy1G001090	L-type lectin-domain containing receptor kinase S.1	IPR001245,Protein tyrosine kinase | IPR001245,Protein tyrosine kinase | IPR001220,Legume lectin domain	GO:0002229,defense response to oomycetes | GO:0004672,protein kinase activity | GO:0005524,ATP binding | GO:0005773,vacuole | GO:0005886,plasma membrane | GO:0006468,protein phosphorylation | GO:0016021,integral component of membrane | GO:0030246,carbohydrate binding | GO:0042742,defense response to bacterium		BR_1	HE	100.291	36.8216	1.11579	0.00519935	0.0479629	up
CsGy6G025080	Uncharacterized protein		GO:0016021,integral component of membrane		BR_1	HE	185.139	59.9611	1.27522	0.00107762	0.016379	up
CsGy1G007940	ATP-dependent zinc metalloprotease FtsH	IPR003959,ATPase family associated with various cellular activities (AAA) | IPR025753,Domain associated at C-terminal with AAA	GO:0005524,ATP binding | GO:0016021,integral component of membrane		BR_1	HE	27.6967	2.42883	1.43995	0.00240563	0.0279687	up
CsGy2G015490	BolA protein	IPR002634,BolA-like protein			BR_1	HE	494.514	163.709	1.45477	6.26e-08	5.22e-06	up
CsGy5G000910	Heavy metal-associated isoprenylated plant protein 39	IPR006121,Heavy-metal-associated domain	GO:0030001,metal ion transport | GO:0046872,metal ion binding		BR_1	HE	116.573	43.2336	1.1898	0.000836709	0.0136315	up
CsGy6G012520	Fatty acyl-CoA reductase	IPR013120,Male sterility protein | IPR013120,Male sterility protein | IPR033640,Male sterility protein | IPR033640,Male sterility protein	GO:0006629,lipid metabolic process | GO:0055114,oxidation-reduction process | GO:0080019,fatty-acyl-CoA reductase (alcohol-forming) activity | GO:0102965,alcohol-forming fatty acyl-CoA reductase activity		BR_1	HE	94.8346	8.58763	2.49534	2.35e-09	2.67e-07	up
CsGy7G005350	Glycosyltransferase	IPR002213,UDP-glucoronosyl and UDP-glucosyl transferase	GO:0008152,metabolic process | GO:0016758,transferase activity, transferring hexosyl groups		BR_1	HE	78.2579	9.03541	2.04309	4.54e-06	0.000212486	up
CsGy2G020240	WAT1-related protein	IPR000620,EamA-like transporter family | IPR000620,EamA-like transporter family	GO:0005886,plasma membrane | GO:0016021,integral component of membrane | GO:0022857,transmembrane transporter activity | GO:0055085,transmembrane transport		BR_1	HE	295.218	114.005	1.17838	0.000381612	0.0074574	up
CsGy7G006610	Gibberellin-regulated protein 8	IPR003854,Gibberellin regulated protein			BR_1	HE	635.39	239.563	1.22616	0.000117546	0.00303024	up
CsGy3G025430	ribonuclease P protein subunit p25-like isoform X1	IPR002775,Alba	GO:0003676,nucleic acid binding		BR_1	HE	1654.85	442.888	1.77262	1.4e-13	3.55e-11	up
CsGy1G033120	Probable zinc transporter 10	IPR003689,ZIP Zinc transporter	GO:0005385,zinc ion transmembrane transporter activity | GO:0016021,integral component of membrane | GO:0071577,zinc ion transmembrane transport		BR_1	HE	594.977	97.6195	2.27007	9.3e-13	2.02e-10	up
CsGy1G004250	Auxin efflux carrier component	IPR004776,Membrane transport protein	GO:0009734,auxin-activated signaling pathway | GO:0016021,integral component of membrane | GO:0055085,transmembrane transport		BR_1	HE	44.5756	6.62768	1.50911	0.00135666	0.0193125	up
CsGy5G029930	probable nucleoredoxin 1 isoform X1	IPR012336,Thioredoxin-like | IPR012336,Thioredoxin-like	GO:0005623,cell | GO:0016853,isomerase activity | GO:0045454,cell redox homeostasis		BR_1	HE	855.64	184.023	2.04003	2.1e-15	7.98e-13	up
CsGy7G010090	NAC domain-containing protein, putative	IPR003441,No apical meristem (NAM) protein	GO:0003677,DNA binding | GO:0005634,nucleus | GO:0006355,regulation of transcription, DNA-templated		BR_1	HE	269.089	28.2128	2.816	1.5e-18	1.03e-15	up
CsGy1G012990	pentatricopeptide repeat-containing protein At2g13600-like	IPR002885,PPR repeat | IPR002885,PPR repeat | IPR002885,PPR repeat	GO:0003723,RNA binding | GO:0004519,endonuclease activity | GO:0005739,mitochondrion | GO:0080156,mitochondrial mRNA modification		BR_1	HE	294.047	121.181	1.15143	4.96e-05	0.00152842	up
CsGy3G007480	Malate dehydrogenase	IPR001236,lactate/malate dehydrogenase, NAD binding domain | IPR022383,lactate/malate dehydrogenase, alpha/beta C-terminal domain	GO:0005975,carbohydrate metabolic process | GO:0006099,tricarboxylic acid cycle | GO:0006108,malate metabolic process | GO:0016021,integral component of membrane | GO:0030060,L-malate dehydrogenase activity		BR_1	HE	139.223	39.8881	1.42084	0.000243194	0.00536723	up
CsGy7G006240	Cysteine-rich venom protein	IPR014044,Cysteine-rich secretory protein family	GO:0005576,extracellular region		BR_1	HE	240.353	23.2496	1.99908	1.61e-05	0.00060805	up
CsGy1G026190	histidine-containing phosphotransfer protein 1-like	IPR008207,Hpt domain	GO:0000160,phosphorelay signal transduction system | GO:0005634,nucleus | GO:0005737,cytoplasm | GO:0009736,cytokinin-activated signaling pathway | GO:0009927,histidine phosphotransfer kinase activity | GO:0016310,phosphorylation | GO:0016491,oxidoreductase activity | GO:0043424,protein histidine kinase binding		BR_1	HE	30.1243	0.937766	1.80635	0.000141332	0.00347808	up
CsGy5G013450	Uncharacterized protein				BR_1	HE	216.167	17.1964	2.88135	3.87e-14	1.03e-11	up
CsGy1G026000	NADPH-dependent pterin aldehyde reductase-like isoform X2	IPR002347,short chain dehydrogenase	GO:0016491,oxidoreductase activity | GO:0055114,oxidation-reduction process		BR_1	HE	646.668	153.246	1.9175	3.77e-14	1.02e-11	up
CsGy5G010370	Carboxypeptidase	IPR001563,Serine carboxypeptidase	GO:0004185,serine-type carboxypeptidase activity | GO:0006508,proteolysis		BR_1	HE	150.391	58.3645	1.13647	0.00131526	0.0189656	up
CsGy1G004590	probable inositol transporter 2	IPR005828,Sugar (and other) transporter | IPR005828,Sugar (and other) transporter	GO:0016021,integral component of membrane | GO:0022857,transmembrane transporter activity | GO:0055085,transmembrane transport		BR_1	HE	589.651	267.213	1.03762	0.000143883	0.00351807	up
CsGy4G014480	Cysteine/Histidine-rich C1 domain family protein	IPR004146,C1 domain	GO:0005622,intracellular | GO:0016301,kinase activity | GO:0016310,phosphorylation | GO:0035556,intracellular signal transduction		BR_1	HE	53.1284	8.11874	1.61975	0.000464829	0.00866007	up
CsGy3G024400	protein SIEVE ELEMENT OCCLUSION B	IPR027944,Sieve element occlusion C-terminus | IPR027942,Sieve element occlusion N-terminus | IPR027942,Sieve element occlusion N-terminus			BR_1	HE	95.1092	33.9238	1.19271	0.00159095	0.0211993	up
CsGy6G008570	Uncharacterized protein	IPR008998,Agglutinin domain | IPR008998,Agglutinin domain | IPR005830,Aerolysin toxin	GO:0005576,extracellular region | GO:0009405,pathogenesis		BR_1	HE	2204.39	849.605	1.16918	0.000580294	0.0103327	up
CsGy3G039300	membrane lipoprotein lipid attachment site-like protein%2C putative (DUF1223)	IPR010634,Protein of unknown function (DUF1223)			BR_1	HE	187.452	34.4771	2.08025	5.72e-10	7.62e-08	up
CsGy2G016860	Phospholipase D	IPR000008,C2 domain | IPR024632,Phospholipase D C terminal | IPR001736,Phospholipase D Active site motif | IPR001736,Phospholipase D Active site motif	GO:0004630,phospholipase D activity | GO:0005509,calcium ion binding | GO:0016020,membrane | GO:0016042,lipid catabolic process | GO:0046470,phosphatidylcholine metabolic process | GO:0070290,N-acylphosphatidylethanolamine-specific phospholipase D activity		BR_1	HE	57.9721	14.3197	1.38809	0.00152169	0.0207223	up
CsGy1G032590	Callose synthase 5		GO:0000148,1,3-beta-D-glucan synthase complex | GO:0003843,1,3-beta-D-glucan synthase activity | GO:0006075,(1->3)-beta-D-glucan biosynthetic process | GO:0016021,integral component of membrane		BR_1	HE	32.6595	0	2.09439	1e-05	0.000405809	up
CsGy5G026860	Annexin	IPR018502,Annexin | IPR018502,Annexin | IPR018502,Annexin | IPR018502,Annexin	GO:0005509,calcium ion binding | GO:0005544,calcium-dependent phospholipid binding		BR_1	HE	567.831	195.277	1.35109	1.51e-05	0.000578031	up
CsGy3G043290	Phosphoenolpyruvate carboxykinase (ATP)	IPR001272,Phosphoenolpyruvate carboxykinase	GO:0004612,phosphoenolpyruvate carboxykinase (ATP) activity | GO:0005524,ATP binding | GO:0005737,cytoplasm | GO:0006094,gluconeogenesis | GO:0016301,kinase activity | GO:0016310,phosphorylation		BR_1	HE	4177.83	670.886	2.45776	1.39e-24	1.76e-21	up
CsGy6G036200	homeobox-leucine zipper protein ATHB-14-like	IPR002913,START domain | IPR001356,Homeobox domain | IPR013978,MEKHLA domain	GO:0003677,DNA binding | GO:0005634,nucleus | GO:0008289,lipid binding		BR_1	HE	1882.31	888.466	1.00331	5.65e-05	0.00169808	up
CsGy6G000860	Heavy metal-associated isoprenylated plant protein 39	IPR006121,Heavy-metal-associated domain	GO:0030001,metal ion transport | GO:0046872,metal ion binding		BR_1	HE	456.18	140.084	1.5618	2.58e-09	2.9e-07	up
CsGy3G041650	histone deacetylase-like protein				BR_1	HE	294.107	38.0172	2.34272	8.13e-10	1.04e-07	up
CsGy5G009280	probable aldo-keto reductase 1	IPR023210,Aldo/keto reductase family	GO:0016491,oxidoreductase activity | GO:0055114,oxidation-reduction process		BR_1	HE	1109.85	107.668	3.08407	7.21e-32	1.09e-27	up
CsGy6G003920	Putative dual specificity protein phosphatase 22-like	IPR000340,Dual specificity phosphatase, catalytic domain	GO:0006470,protein dephosphorylation | GO:0008138,protein tyrosine/serine/threonine phosphatase activity | GO:0016021,integral component of membrane		BR_1	HE	391.401	173.366	1.07277	5.79e-05	0.00173352	up
CsGy5G006780	F-box protein At2g39490-like isoform X1	IPR001810,F-box domain			BR_1	HE	24.6239	0.937766	1.39156	0.0026668	0.0301637	up
CsGy3G015380	signal recognition particle 19 kDa protein	IPR002778,SRP19 protein	GO:0005786,signal recognition particle, endoplasmic reticulum targeting | GO:0006616,SRP-dependent cotranslational protein targeting to membrane, translocation | GO:0006617,SRP-dependent cotranslational protein targeting to membrane, signal sequence recognition | GO:0008312,7S RNA binding		BR_1	HE	314.285	82.1839	1.67455	2.32e-07	1.75e-05	up
CsGy3G034490	hypothetical protein				BR_1	HE	184.875	26.2529	1.51555	0.00135603	0.0193125	up
CsGy6G022220	glycerol-3-phosphate acyltransferase 1	IPR002123,Acyltransferase	GO:0008152,metabolic process | GO:0016021,integral component of membrane | GO:0016746,transferase activity, transferring acyl groups		BR_1	HE	210.366	67.1843	1.20206	0.00440524	0.0427134	up
CsGy3G033050	RNA pyrophosphohydrolase	IPR000086,NUDIX domain	GO:0016787,hydrolase activity		BR_1	HE	431.451	162.67	1.25666	1.79e-05	0.000654414	up
CsGy1G000680	Unknown Protein				BR_1	HE	54.8122	13.382	1.38434	0.00170761	0.022161	up
CsGy6G029840	Trehalose 6-phosphate phosphatase	IPR003337,Trehalose-phosphatase	GO:0004805,trehalose-phosphatase activity | GO:0005992,trehalose biosynthetic process | GO:0016311,dephosphorylation		BR_1	HE	87.5196	22.0962	1.48687	0.000300199	0.00633087	up
CsGy6G018580	PHD finger protein ALFIN-LIKE 4	IPR021998,Alfin | IPR019787,PHD-finger	GO:0006355,regulation of transcription, DNA-templated | GO:0042393,histone binding | GO:0046872,metal ion binding		BR_1	HE	11557.7	2642.67	2.04119	3.48e-27	6.6e-24	up
CsGy0G000420	SPX domain-containing protein 4	IPR004331,SPX domain	GO:0005783,endoplasmic reticulum | GO:0016036,cellular response to phosphate starvation | GO:0070417,cellular response to cold		BR_1	HE	148.07	64.5655	1.02413	0.00212064	0.0256982	up
CsGy3G009940	probable glutathione S-transferase	IPR004046,Glutathione S-transferase, C-terminal domain | IPR004045,Glutathione S-transferase, N-terminal domain	GO:0004364,glutathione transferase activity | GO:0005737,cytoplasm | GO:0006749,glutathione metabolic process | GO:0009407,toxin catabolic process		BR_1	HE	66.7399	20.2207	1.21293	0.00503564	0.0469313	up
CsGy2G008860	mechanosensitive ion channel protein 10	IPR006685,Mechanosensitive ion channel	GO:0016021,integral component of membrane | GO:0055085,transmembrane transport		BR_1	HE	283.282	85.1707	1.56281	3.35e-08	3.02e-06	up
CsGy1G011890	1%2C3-beta-glucan synthase component (DUF1218)	IPR009606,Protein of unknown function (DUF1218)	GO:0016021,integral component of membrane		BR_1	HE	775.133	194.123	1.83094	2.88e-12	6.07e-10	up
CsGy5G008670	protein NRT1/ PTR FAMILY 5.1	IPR000109,POT family	GO:0009624,response to nematode | GO:0016021,integral component of membrane | GO:0022857,transmembrane transporter activity | GO:0055085,transmembrane transport		BR_1	HE	175.632	62.5422	1.26987	0.000163474	0.00391512	up
CsGy2G027220	S-norcoclaurine synthase 1-like	IPR000916,Pathogenesis-related protein Bet v I family	GO:0006952,defense response | GO:0009607,response to biotic stimulus		BR_1	HE	1771.75	727.651	1.16861	1.72e-05	0.000634651	up
CsGy1G029100	L-ascorbate oxidase	IPR011706,Multicopper oxidase | IPR011707,Multicopper oxidase | IPR001117,Multicopper oxidase	GO:0005507,copper ion binding | GO:0005576,extracellular region | GO:0008447,L-ascorbate oxidase activity | GO:0055114,oxidation-reduction process		BR_1	HE	35470	11983.8	1.51147	3.39e-18	1.98e-15	up
CsGy5G027740	protein CREG1 isoform X1		GO:0016021,integral component of membrane | GO:0048037,cofactor binding		BR_1	HE	385.137	155.405	1.17432	4.57e-05	0.00142235	up
CsGy6G035440	two-pore potassium channel 3	IPR013099,Ion channel | IPR013099,Ion channel	GO:0005887,integral component of plasma membrane | GO:0009705,plant-type vacuole membrane | GO:0022841,potassium ion leak channel activity | GO:0030322,stabilization of membrane potential | GO:0071805,potassium ion transmembrane transport		BR_1	HE	199.121	85.8295	1.0536	0.00102556	0.0157932	up
CsGy7G009970	Amine oxidase	IPR015798,Copper amine oxidase, enzyme domain | IPR015800,Copper amine oxidase, N2 domain | IPR015802,Copper amine oxidase, N3 domain	GO:0005507,copper ion binding | GO:0008131,primary amine oxidase activity | GO:0009308,amine metabolic process | GO:0048038,quinone binding | GO:0055114,oxidation-reduction process		BR_1	HE	311.327	97.0827	1.30365	0.000989424	0.0154086	up
CsGy5G012770	protein NSP-INTERACTING KINASE 2-like	IPR013210,Leucine rich repeat N-terminal domain | IPR000719,Protein kinase domain	GO:0004675,transmembrane receptor protein serine/threonine kinase activity | GO:0005524,ATP binding | GO:0005886,plasma membrane | GO:0006468,protein phosphorylation | GO:0007178,transmembrane receptor protein serine/threonine kinase signaling pathway | GO:0016021,integral component of membrane		BR_1	HE	283.532	100.597	1.26462	0.00021928	0.00493999	up
CsGy3G036050	Ankyrin repeat domain-containing protein 1	IPR020683,Ankyrin repeats (3 copies) | IPR020683,Ankyrin repeats (3 copies)	GO:0000502,proteasome complex | GO:0003950,NAD+ ADP-ribosyltransferase activity		BR_1	HE	1296.23	501.4	1.30131	4.02e-10	5.47e-08	up
CsGy3G000720	Flavanone 3-hydroxylase	IPR026992,non-haem dioxygenase in morphine synthesis N-terminal | IPR005123,2OG-Fe(II) oxygenase superfamily	GO:0046872,metal ion binding | GO:0051213,dioxygenase activity | GO:0055114,oxidation-reduction process		BR_1	HE	173.408	32.7071	1.81591	8.38e-06	0.000346668	up
CsGy5G013590	Isocitrate dehydrogenase [NADP]	IPR024084,Isocitrate/isopropylmalate dehydrogenase	GO:0000287,magnesium ion binding | GO:0004450,isocitrate dehydrogenase (NADP+) activity | GO:0005777,peroxisome | GO:0005886,plasma membrane | GO:0006099,tricarboxylic acid cycle | GO:0006102,isocitrate metabolic process | GO:0051287,NAD binding		BR_1	HE	2711.25	860.018	1.58361	4.92e-16	2.07e-13	up
CsGy5G001180	probable aquaporin NIP5-1	IPR000425,Major intrinsic protein	GO:0005887,integral component of plasma membrane | GO:0006833,water transport | GO:0015250,water channel activity | GO:0034220,ion transmembrane transport		BR_1	HE	378.791	34.0294	2.34719	1.01e-07	8.04e-06	up
CsGy1G030900	transmembrane protein%2C putative (DUF2358)	IPR018790,Uncharacterized conserved protein (DUF2358)	GO:0016021,integral component of membrane		BR_1	HE	1497.48	637.963	1.0323	0.00316168	0.0338568	up
CsGy7G000130	isoflavone reductase-like protein	IPR008030,NmrA-like family			BR_1	HE	92.8007	0.489988	3.48046	3.31e-14	9.15e-12	up
CsGy3G017830	Oxidoreductase, putative	IPR000683,Oxidoreductase family, NAD-binding Rossmann fold	GO:0016491,oxidoreductase activity | GO:0055114,oxidation-reduction process		BR_1	HE	672.866	193.422	1.43998	0.000146619	0.00357345	up
CsGy3G009870	Annexin A11				BR_1	HE	310.361	111.745	1.29191	3.38e-05	0.00110227	up
CsGy6G002640	Protein LIKE COV 2	IPR007462,Protein of unknown function (DUF502)	GO:0016021,integral component of membrane		BR_1	HE	257.965	117.751	1.00769	0.000647352	0.0111318	up
CsGy6G020130	probable carboxylesterase 15	IPR013094,alpha/beta hydrolase fold	GO:0008152,metabolic process | GO:0016787,hydrolase activity		BR_1	HE	37.1052	0.979975	2.04013	1.82e-05	0.000659415	up
CsGy7G016530	probable beta-D-xylosidase 2	IPR002772,Glycosyl hydrolase family 3 C-terminal domain | IPR001764,Glycosyl hydrolase family 3 N terminal domain | IPR026891,Fibronectin type III-like domain	GO:0004553,hydrolase activity, hydrolyzing O-glycosyl compounds | GO:0005975,carbohydrate metabolic process		BR_1	HE	123.172	42.8959	1.22613	0.00107999	0.0163821	up
CsGy5G029920	Putative nucleoredoxin 1-1	IPR004146,C1 domain | IPR004146,C1 domain | IPR012336,Thioredoxin-like | IPR012336,Thioredoxin-like | IPR012336,Thioredoxin-like | IPR012336,Thioredoxin-like | IPR012336,Thioredoxin-like | IPR012336,Thioredoxin-like	GO:0005623,cell | GO:0016853,isomerase activity | GO:0045454,cell redox homeostasis		BR_1	HE	512.209	181.273	1.38787	2.26e-08	2.16e-06	up
CsGy6G004420	Trans-1,2-dihydrobenzene-1,2-diol dehydrogenase	IPR000683,Oxidoreductase family, NAD-binding Rossmann fold	GO:0016491,oxidoreductase activity | GO:0055114,oxidation-reduction process		BR_1	HE	77.7247	12.5286	1.87971	1e-05	0.000405809	up
CsGy6G024430	Threonine dehydratase	IPR001721,C-terminal regulatory domain of Threonine dehydratase | IPR001721,C-terminal regulatory domain of Threonine dehydratase | IPR001926,Pyridoxal-phosphate dependent enzyme	GO:0004794,L-threonine ammonia-lyase activity | GO:0009097,isoleucine biosynthetic process | GO:0030170,pyridoxal phosphate binding		BR_1	HE	83.3123	14.2775	1.61479	0.000383229	0.00747937	up
CsGy6G022070	HVA22-like protein	IPR004345,TB2/DP1, HVA22 family	GO:0016021,integral component of membrane		BR_1	HE	648.875	51.1624	3.02729	2.22e-17	1.13e-14	up
CsGy3G039170	Leucine-rich repeat protein kinase family protein		GO:0000166,nucleotide binding | GO:0004672,protein kinase activity | GO:0016020,membrane | GO:0016310,phosphorylation		BR_1	HE	163.994	5.85875	2.241	2.4e-06	0.000124029	up
CsGy1G003630	protein ASPARTIC PROTEASE IN GUARD CELL 1-like	IPR032799,Xylanase inhibitor C-terminal | IPR032861,Xylanase inhibitor N-terminal	GO:0004190,aspartic-type endopeptidase activity | GO:0006508,proteolysis | GO:0009414,response to water deprivation | GO:0009737,response to abscisic acid		BR_1	HE	308.888	20.9474	2.97028	6.55e-14	1.72e-11	up
CsGy2G016710	Rac-like GTP-binding protein 5	IPR001806,Ras family	GO:0003924,GTPase activity | GO:0005525,GTP binding | GO:0005829,cytosol | GO:0005886,plasma membrane | GO:0007264,small GTPase mediated signal transduction | GO:0015031,protein transport | GO:0030906,retromer, cargo-selective complex | GO:0042147,retrograde transport, endosome to Golgi		BR_1	HE	5768.36	999.985	2.40054	9.44e-31	7.17e-27	up
CsGy2G019290	Patatin	IPR002641,Patatin-like phospholipase	GO:0016042,lipid catabolic process | GO:0016787,hydrolase activity		BR_1	HE	1271.48	104.458	3.24247	4.18e-30	1.59e-26	up
CsGy7G016850	Uncharacterized protein	IPR031425,NPR1 interacting	GO:0010112,regulation of systemic acquired resistance		BR_1	HE	109.075	17.3019	1.98031	1.44e-06	8.37e-05	up
CsGy2G026820	growth-regulating factor 4-like	IPR014978,QLQ | IPR014977,WRC	GO:0005524,ATP binding | GO:0005634,nucleus | GO:0006355,regulation of transcription, DNA-templated | GO:0032502,developmental process		BR_1	HE	310.601	136.708	1.03	0.00134114	0.0192112	up
CsGy5G024700	NAD(P)-binding Rossmann-fold superfamily protein		GO:0003824,catalytic activity | GO:0050662,coenzyme binding		BR_1	HE	57.606	15.7686	1.32495	0.00204578	0.0250307	up
CsGy3G031670	PLATZ transcription factor family protein	IPR006734,PLATZ transcription factor	GO:0005622,intracellular | GO:0008270,zinc ion binding		BR_1	HE	95.3518	26.485	1.39273	0.000644341	0.0110926	up
CsGy6G018140	protein DSS1 HOMOLOG ON CHROMOSOME V-like	IPR007834,DSS1/SEM1 family	GO:0006406,mRNA export from nucleus | GO:0008541,proteasome regulatory particle, lid subcomplex | GO:0043248,proteasome assembly		BR_1	HE	1821.41	855.652	1.03107	1.57e-06	8.97e-05	up
CsGy1G010060	Glycosyltransferase	IPR002213,UDP-glucoronosyl and UDP-glucosyl transferase	GO:0008152,metabolic process | GO:0016758,transferase activity, transferring hexosyl groups		BR_1	HE	89.3618	23.9718	1.348	0.00169111	0.0220032	up
CsGy3G010230	putative ABC transporter C family member 15	IPR011527,ABC transporter transmembrane region | IPR011527,ABC transporter transmembrane region | IPR003439,ABC transporter | IPR003439,ABC transporter	GO:0005524,ATP binding | GO:0016021,integral component of membrane | GO:0042626,ATPase activity, coupled to transmembrane movement of substances | GO:0055085,transmembrane transport		BR_1	HE	146.483	48.1546	1.32574	0.00023295	0.00518861	up
CsGy5G019040	hypothetical protein				BR_1	HE	480.839	82.3528	2.19433	1.95e-11	3.45e-09	up
CsGy1G022250	phenolic glucoside malonyltransferase 1-like	IPR003480,Transferase family | IPR003480,Transferase family	GO:0016747,transferase activity, transferring acyl groups other than amino-acyl groups		BR_1	HE	191.074	17.7286	2.84821	4.69e-16	2.04e-13	up
CsGy6G001890	LOB domain-containing protein 21-like	IPR004883,Lateral organ boundaries (LOB) domain			BR_1	HE	285.104	101.835	1.22501	0.000676232	0.011524	up
CsGy5G027890	ABC transporter B family member 15-like	IPR003439,ABC transporter | IPR003439,ABC transporter | IPR011527,ABC transporter transmembrane region | IPR011527,ABC transporter transmembrane region	GO:0005524,ATP binding | GO:0016021,integral component of membrane | GO:0042626,ATPase activity, coupled to transmembrane movement of substances | GO:0055085,transmembrane transport		BR_1	HE	107.311	22.3963	1.62865	0.000121329	0.00309624	up
CsGy7G012710	glutelin type-A 2-like	IPR006045,Cupin | IPR006045,Cupin	GO:0045735,nutrient reservoir activity		BR_1	HE	653.748	70.2132	2.86224	4.57e-22	4.34e-19	up
CsGy3G027300	MADS-box transcription factor	IPR002487,K-box region | IPR002100,SRF-type transcription factor (DNA-binding and dimerisation domain)			BR_1	HE	98.6832	38.887	1.09168	0.00319994	0.0341928	up
CsGy2G022070	protein NRT1/ PTR FAMILY 1.2-like	IPR000109,POT family	GO:0016021,integral component of membrane | GO:0022857,transmembrane transporter activity | GO:0055085,transmembrane transport		BR_1	HE	272.245	35.715	2.3494	3.98e-10	5.47e-08	up
CsGy4G009910	non-specific lipid-transfer protein 2P-like		GO:0006869,lipid transport		BR_1	HE	53.3317	8.20316	1.54689	0.000951404	0.0150261	up
CsGy6G013010	1-aminocyclopropane-1-carboxylate oxidase	IPR026992,non-haem dioxygenase in morphine synthesis N-terminal | IPR005123,2OG-Fe(II) oxygenase superfamily	GO:0009620,response to fungus | GO:0009815,1-aminocyclopropane-1-carboxylate oxidase activity | GO:0046872,metal ion binding | GO:0055114,oxidation-reduction process | GO:0071398,cellular response to fatty acid		BR_1	HE	1882.68	704.265	1.26563	1.76e-05	0.000646335	up
CsGy1G022270	phenolic glucoside malonyltransferase 1-like	IPR003480,Transferase family	GO:0016747,transferase activity, transferring acyl groups other than amino-acyl groups		BR_1	HE	97.7243	21.9274	1.59654	0.000118365	0.0030359	up
CsGy5G001560	Metal-nicotianamine transporter YSL1	IPR004813,OPT oligopeptide transporter protein	GO:0016021,integral component of membrane | GO:0055085,transmembrane transport		BR_1	HE	488.133	109.253	1.80017	3.41e-07	2.45e-05	up
CsGy3G020860	MLP-like protein 28	IPR000916,Pathogenesis-related protein Bet v I family	GO:0006952,defense response | GO:0009607,response to biotic stimulus		BR_1	HE	59.377	11.9331	1.54034	0.000541136	0.00978167	up
CsGy3G038230	Chaperone protein dnaJ	IPR001623,DnaJ domain	GO:0016021,integral component of membrane		BR_1	HE	1502.4	606.294	1.17075	6.15e-05	0.00179957	up
CsGy1G030720	transmembrane protein	IPR025315,Domain of unknown function (DUF4220) | IPR007658,Protein of unknown function, DUF594	GO:0016021,integral component of membrane		BR_1	HE	43.3974	7.22319	1.38971	0.00328925	0.0346592	up
CsGy7G002710	Uncharacterized protein				BR_1	HE	175.006	25.8684	1.7303	0.000152766	0.00369364	up
CsGy2G017110	transmembrane protein	IPR006476,Plant protein 1589 of unknown function (A_thal_3526)			BR_1	HE	235.736	44.9403	1.37009	0.0034986	0.0362523	up
CsGy5G002750	Glutathione peroxidase	IPR000889,Glutathione peroxidase	GO:0004602,glutathione peroxidase activity | GO:0005739,mitochondrion | GO:0005829,cytosol | GO:0005886,plasma membrane | GO:0006979,response to oxidative stress | GO:0009507,chloroplast | GO:0009651,response to salt stress | GO:0046686,response to cadmium ion | GO:0048046,apoplast | GO:0055114,oxidation-reduction process | GO:0098869,cellular oxidant detoxification		BR_1	HE	2166.3	936.362	1.13297	1.05e-06	6.42e-05	up
CsGy3G015590	auxin-responsive protein SAUR36-like	IPR003676,Auxin responsive protein	GO:0009733,response to auxin		BR_1	HE	70.3138	11.4642	1.74062	9e-05	0.00243948	up
CsGy4G017380	endoplasmic reticulum-Golgi intermediate compartment protein 3-like	IPR012936,Endoplasmic reticulum vesicle transporter	GO:0016021,integral component of membrane		BR_1	HE	1370.48	358.153	1.60025	8.78e-06	0.00036112	up
CsGy1G007030	phosphoethanolamine N-methyltransferase 1-like	IPR013216,Methyltransferase domain | IPR025714,Methyltransferase domain	GO:0000234,phosphoethanolamine N-methyltransferase activity | GO:0006656,phosphatidylcholine biosynthetic process | GO:0032259,methylation		BR_1	HE	14286.4	2479.96	2.22357	5.87e-13	1.31e-10	up
CsGy2G006850	senescence-associated family protein%2C putative (DUF581)	IPR007650,zinc-finger of the FCS-type, C2-C2			BR_1	HE	2560.73	505.123	1.79182	8.37e-06	0.000346668	up
CsGy6G034270	dof zinc finger protein DOF1.7-like	IPR003851,Dof domain, zinc finger	GO:0003677,DNA binding | GO:0005634,nucleus | GO:0006355,regulation of transcription, DNA-templated		BR_1	HE	377.918	141.681	1.30371	3.58e-07	2.56e-05	up
CsGy4G003530	vinorine synthase-like	IPR003480,Transferase family	GO:0016747,transferase activity, transferring acyl groups other than amino-acyl groups		BR_1	HE	416.665	80.6764	1.78907	1.11e-05	0.000446553	up
CsGy5G021460	Cytochrome P450	IPR001128,Cytochrome P450	GO:0004497,monooxygenase activity | GO:0005506,iron ion binding | GO:0016021,integral component of membrane | GO:0016705,oxidoreductase activity, acting on paired donors, with incorporation or reduction of molecular oxygen | GO:0020037,heme binding | GO:0055114,oxidation-reduction process		BR_1	HE	62.2623	9.63092	1.56813	0.000770092	0.0127793	up
CsGy3G027940	Beta-hexosaminidase	IPR029019,beta-acetyl hexosaminidase like | IPR015883,Glycosyl hydrolase family 20, catalytic domain	GO:0004563,beta-N-acetylhexosaminidase activity | GO:0005975,carbohydrate metabolic process | GO:0016021,integral component of membrane | GO:0102148,N-acetyl-beta-D-galactosaminidase activity		BR_1	HE	102.166	42.2536	1.03318	0.00538767	0.0493106	up
CsGy4G009940	non-specific lipid-transfer protein 2P-like	IPR016140,Probable lipid transfer	GO:0006869,lipid transport		BR_1	HE	137.707	22.4807	1.80688	3.51e-05	0.00113333	up
CsGy6G001110	von willebrand factor A domain protein				BR_1	HE	114.658	37.8648	1.2076	0.003013	0.032937	up
CsGy1G006960	Mitogen-activated protein kinase	IPR000719,Protein kinase domain	GO:0000165,MAPK cascade | GO:0004707,MAP kinase activity | GO:0004713,protein tyrosine kinase activity | GO:0005524,ATP binding | GO:0005622,intracellular | GO:0018108,peptidyl-tyrosine phosphorylation		BR_1	HE	274.107	94.1639	1.29922	0.000165001	0.00393926	up
CsGy5G020090	serine/threonine-protein kinase CDG1 isoform X2	IPR000719,Protein kinase domain	GO:0004672,protein kinase activity | GO:0005524,ATP binding | GO:0006468,protein phosphorylation		BR_1	HE	374.474	154.352	1.13498	0.000155203	0.00373472	up
CsGy2G020210	Purple acid phosphatase	IPR025733,Iron/zinc purple acid phosphatase-like protein C | IPR004843,Calcineurin-like phosphoesterase | IPR015914,Purple acid Phosphatase, N-terminal domain	GO:0003993,acid phosphatase activity | GO:0016311,dephosphorylation | GO:0046872,metal ion binding		BR_1	HE	119.156	50.6935	1.02105	0.00448918	0.0432861	up
CsGy7G017620	Protein DETOXIFICATION	IPR002528,MatE | IPR002528,MatE	GO:0006855,drug transmembrane transport | GO:0015238,drug transmembrane transporter activity | GO:0015297,antiporter activity | GO:0016021,integral component of membrane		BR_1	HE	112.672	31.1527	1.37461	0.000913694	0.0145497	up
CsGy7G019000	hypothetical protein	IPR031421,Domain of unknown function (DUF4666)			BR_1	HE	38.6335	5.75322	1.61716	0.000494698	0.00909383	up
CsGy5G028890	Uncharacterized protein		GO:0016021,integral component of membrane		BR_1	HE	500.53	174.303	1.23906	0.000792536	0.0130519	up
CsGy1G032040	Major latex-like protein	IPR000916,Pathogenesis-related protein Bet v I family	GO:0006952,defense response | GO:0009607,response to biotic stimulus		BR_1	HE	108.625	15.3419	2.02521	1.74e-06	9.62e-05	up
CsGy3G038390	Kinase superfamily protein	IPR000719,Protein kinase domain	GO:0004674,protein serine/threonine kinase activity | GO:0005524,ATP binding | GO:0006468,protein phosphorylation		BR_1	HE	220.263	81.9096	1.23759	0.000117973	0.0030359	up
CsGy3G036580	aquaporin NIP2-1-like	IPR000425,Major intrinsic protein	GO:0015267,channel activity | GO:0016021,integral component of membrane | GO:0055085,transmembrane transport		BR_1	HE	514.832	103.685	2.10419	8.79e-15	3.03e-12	up
CsGy2G007940	GDSL esterase/lipase	IPR001087,GDSL-like Lipase/Acylhydrolase	GO:0016788,hydrolase activity, acting on ester bonds		BR_1	HE	2832.32	1069.99	1.22313	0.000127037	0.00320953	up
CsGy2G019470	Uncharacterized protein		GO:0003677,DNA binding | GO:0005634,nucleus | GO:0006355,regulation of transcription, DNA-templated		BR_1	HE	29.7582	1.91774	1.78193	0.0001806	0.00421108	up
CsGy2G007190	Endoglucanase	IPR001701,Glycosyl hydrolase family 9	GO:0008810,cellulase activity | GO:0016021,integral component of membrane | GO:0030245,cellulose catabolic process		BR_1	HE	234.702	103.005	1.07106	0.000153539	0.00370643	up
CsGy1G000410	HVA22-like protein	IPR004345,TB2/DP1, HVA22 family	GO:0016021,integral component of membrane		BR_1	HE	525.327	213.022	1.20342	1.63e-06	9.18e-05	up
CsGy1G014810	TASSELSEED2-like protein		GO:0016491,oxidoreductase activity | GO:0055114,oxidation-reduction process		BR_1	HE	253.36	48.6069	1.81893	5.97e-06	0.000266049	up
CsGy2G020260	glutamate receptor 2.9-like	IPR001828,Receptor family ligand binding region	GO:0004970,ionotropic glutamate receptor activity | GO:0005234,extracellularly glutamate-gated ion channel activity | GO:0006811,ion transport | GO:0016021,integral component of membrane | GO:0035235,ionotropic glutamate receptor signaling pathway | GO:0060079,excitatory postsynaptic potential		BR_1	HE	105.556	30.215	1.43533	0.000170594	0.00402446	up
CsGy4G009730	receptor-like protein kinase FERONIA	IPR024788,Carbohydrate-binding protein of the ER | IPR001245,Protein tyrosine kinase	GO:0004672,protein kinase activity | GO:0005524,ATP binding | GO:0006468,protein phosphorylation | GO:0016021,integral component of membrane		BR_1	HE	48.1336	7.60765	1.52752	0.00108378	0.016407	up
CsGy2G003810	TIR-NBS-LRR-AAA+ATPase class resistance protein	IPR002182,NB-ARC domain | IPR000157,TIR domain	GO:0007165,signal transduction | GO:0016020,membrane | GO:0043531,ADP binding		BR_1	HE	119.601	0.468883	2.27982	1.57e-06	8.97e-05	up
CsGy1G008360	Poly [ADP-ribose] polymerase	IPR012317,Poly(ADP-ribose) polymerase catalytic domain | IPR022003,RCD1-SRO-TAF4 (RST) plant domain	GO:0003950,NAD+ ADP-ribosyltransferase activity		BR_1	HE	43.8114	10.5687	1.32091	0.00354456	0.0365516	up
CsGy5G029940	MRGH12	IPR000157,TIR domain | IPR012336,Thioredoxin-like | IPR012336,Thioredoxin-like | IPR002182,NB-ARC domain	GO:0007165,signal transduction | GO:0043531,ADP binding		BR_1	HE	358.921	133.114	1.26091	3.93e-05	0.00125469	up
CsGy4G007740	pathogen-related protein-like				BR_1	HE	202.549	37.0326	2.0828	7.71e-10	9.92e-08	up
CsGy3G012460	Protease inhibitor protein	IPR000864,Potato inhibitor I family	GO:0004867,serine-type endopeptidase inhibitor activity | GO:0009611,response to wounding | GO:0010951,negative regulation of endopeptidase activity		BR_1	HE	383.462	99.2583	1.73308	5.98e-09	6.49e-07	up
CsGy7G005120	tropomyosin				BR_1	HE	644.472	270.786	1.17899	1.03e-07	8.19e-06	up
CsGy3G002670	23.6 kDa heat shock protein, mitochondrial	IPR002068,Hsp20/alpha crystallin family			BR_1	HE	114.778	24.014	1.44349	0.00149263	0.0204735	up
CsGy7G017110	Autophagy-related protein	IPR004241,Autophagy protein Atg8 ubiquitin like	GO:0006914,autophagy		BR_1	HE	1329.87	577.458	1.1072	1.76e-05	0.000646335	up
CsGy6G009260	Pentatricopeptide repeat-containing protein At4g26680, mitochondrial	IPR002885,PPR repeat | IPR002885,PPR repeat | IPR002885,PPR repeat family | IPR002885,PPR repeat family | IPR002885,PPR repeat family			BR_1	HE	160.627	19.6463	2.47491	9.56e-12	1.86e-09	up
CsGy6G029860	ethylene-responsive transcription factor ERF060	IPR001471,AP2 domain	GO:0003677,DNA binding | GO:0003700,DNA binding transcription factor activity | GO:0005634,nucleus | GO:0006355,regulation of transcription, DNA-templated		BR_1	HE	280.74	84.4063	1.42695	8.38e-05	0.00231243	up
CsGy5G018510	histidine kinase 4-like	IPR003661,His Kinase A (phospho-acceptor) domain | IPR003594,Histidine kinase-, DNA gyrase B-, and HSP90-like ATPase | IPR006189,CHASE domain | IPR001789,Response regulator receiver domain	GO:0000155,phosphorelay sensor kinase activity | GO:0000160,phosphorelay signal transduction system | GO:0005622,intracellular | GO:0016021,integral component of membrane | GO:0023014,signal transduction by protein phosphorylation		BR_1	HE	248.879	106.05	1.11037	8.5e-05	0.00233533	up
CsGy2G025840	cellulose synthase-like protein H2	IPR005150,Cellulose synthase | IPR005150,Cellulose synthase | IPR005150,Cellulose synthase	GO:0016021,integral component of membrane | GO:0016760,cellulose synthase (UDP-forming) activity | GO:0030244,cellulose biosynthetic process | GO:0071555,cell wall organization		BR_1	HE	360.495	83.1474	1.55955	0.000185876	0.0043155	up
CsGy1G013820	protein-tyrosine sulfotransferase isoform X1		GO:0008146,sulfotransferase activity | GO:0016021,integral component of membrane		BR_1	HE	576.497	247.557	1.11091	3.95e-05	0.00125648	up
CsGy5G026870	Annexin	IPR018502,Annexin | IPR018502,Annexin | IPR018502,Annexin | IPR018502,Annexin	GO:0005509,calcium ion binding | GO:0005544,calcium-dependent phospholipid binding		BR_1	HE	1480.03	538.278	1.35064	6.6e-08	5.44e-06	up
CsGy7G000500	Retrovirus-related Pol polyprotein from transposon TNT 1-94	IPR029472,gag-polypeptide of LTR copia-type			BR_1	HE	102.349	36.8638	1.18414	0.00164025	0.0215559	up
CsGy1G018830	Metal-nicotianamine transporter YSL3	IPR004813,OPT oligopeptide transporter protein | IPR004813,OPT oligopeptide transporter protein	GO:0016021,integral component of membrane | GO:0055085,transmembrane transport		BR_1	HE	67.2135	21.5429	1.19267	0.00470227	0.0445967	up
CsGy6G018670	TP53-regulated inhibitor of apoptosis 1-B	IPR007918,Uncharacterised protein family (UPF0203)	GO:0004722,protein serine/threonine phosphatase activity | GO:0006470,protein dephosphorylation | GO:0046872,metal ion binding		BR_1	HE	329.665	115.981	1.36266	1.21e-06	7.18e-05	up
CsGy1G002430	photosynthetic NDH subunit of subcomplex B 4, chloroplastic		GO:0009535,chloroplast thylakoid membrane | GO:0009773,photosynthetic electron transport in photosystem I | GO:0010598,NAD(P)H dehydrogenase complex (plastoquinone) | GO:0016021,integral component of membrane		BR_1	HE	5982.98	2701.06	1.07527	3.18e-06	0.000154837	up
CsGy6G018960	Zinc-binding dehydrogenase family protein	IPR013149,Zinc-binding dehydrogenase	GO:0016491,oxidoreductase activity | GO:0043531,ADP binding | GO:0055114,oxidation-reduction process		BR_1	HE	166.649	72.2365	1.05151	0.000944755	0.0149429	up
CsGy2G007540	TMV resistance protein N-like isoform X2	IPR002182,NB-ARC domain | IPR000157,TIR domain	GO:0007165,signal transduction | GO:0016021,integral component of membrane | GO:0043531,ADP binding		BR_1	HE	352.126	107.014	1.2919	0.00161966	0.0214038	up
CsGy7G016820	Pectinesterase	IPR000070,Pectinesterase	GO:0005618,cell wall | GO:0016021,integral component of membrane | GO:0030599,pectinesterase activity | GO:0042545,cell wall modification | GO:0045330,aspartyl esterase activity | GO:0045490,pectin catabolic process		BR_1	HE	433.604	126.144	1.58099	1.32e-07	1.04e-05	up
CsGy2G012360	Glucose-1-phosphate adenylyltransferase	IPR005835,Nucleotidyl transferase	GO:0005524,ATP binding | GO:0005978,glycogen biosynthetic process | GO:0008878,glucose-1-phosphate adenylyltransferase activity | GO:0009507,chloroplast | GO:0019252,starch biosynthetic process		BR_1	HE	608.122	282.229	1.02865	2.44e-05	0.000851007	up
CsGy3G035100	Cytochrome P450 family protein	IPR001128,Cytochrome P450	GO:0005506,iron ion binding | GO:0016021,integral component of membrane | GO:0020037,heme binding | GO:0055114,oxidation-reduction process | GO:0070330,aromatase activity		BR_1	HE	535.878	163.592	1.49204	2.57e-06	0.000129845	up
CsGy6G030040	prostatic spermine-binding protein isoform X1				BR_1	HE	8537.88	3814.89	1.11197	9.52e-09	1e-06	up
CsGy3G001780	Cytochrome P450	IPR001128,Cytochrome P450 | IPR001128,Cytochrome P450 | IPR001128,Cytochrome P450	GO:0004497,monooxygenase activity | GO:0005506,iron ion binding | GO:0016021,integral component of membrane | GO:0016705,oxidoreductase activity, acting on paired donors, with incorporation or reduction of molecular oxygen | GO:0020037,heme binding | GO:0055114,oxidation-reduction process		BR_1	HE	137.771	24.3773	1.5302	0.000912526	0.0145497	up
CsGy7G015390	Phenazine biosynthesis PhzF protein	IPR003719,Phenazine biosynthesis-like protein	GO:0009058,biosynthetic process | GO:0016853,isomerase activity		BR_1	HE	38.0844	7.11766	1.32639	0.00493783	0.0463387	up
CsGy6G021920	GDSL esterase/lipase	IPR001087,GDSL-like Lipase/Acylhydrolase	GO:0016788,hydrolase activity, acting on ester bonds		BR_1	HE	267.077	78.5219	1.24795	0.00391458	0.039202	up
CsGy4G005620	hypothetical protein				BR_1	HE	1268.35	417.601	1.30408	0.000429556	0.00820425	up
CsGy2G010660	protein SIEVE ELEMENT OCCLUSION B-like	IPR027942,Sieve element occlusion N-terminus | IPR027944,Sieve element occlusion C-terminus			BR_1	HE	4804.6	1224.74	1.82497	2.74e-13	6.6e-11	up
CsGy4G023200	serine carboxypeptidase-like 13	IPR001563,Serine carboxypeptidase | IPR001563,Serine carboxypeptidase	GO:0004185,serine-type carboxypeptidase activity | GO:0006508,proteolysis | GO:0016021,integral component of membrane		BR_1	HE	1313.34	378.332	1.56917	6.49e-07	4.29e-05	up
CsGy7G015230	oxidoreductase%2C 2OG-Fe(II) oxygenase family protein				BR_1	HE	722.435	316.685	1.1154	1.2e-06	7.12e-05	up
CsGy1G007640	Cytochrome P450	IPR001128,Cytochrome P450	GO:0004497,monooxygenase activity | GO:0005506,iron ion binding | GO:0016705,oxidoreductase activity, acting on paired donors, with incorporation or reduction of molecular oxygen | GO:0020037,heme binding | GO:0055114,oxidation-reduction process		BR_1	HE	10232	4660.22	1.00689	0.00081485	0.013347	up
CsGy1G029860	Magnesium-chelatase subunit H				BR_1	HE	90.2974	33.0916	1.1693	0.00178701	0.0227668	up
CsGy4G006280	long chain acyl-CoA synthetase 4-like	IPR000873,AMP-binding enzyme	GO:0003824,catalytic activity | GO:0008152,metabolic process		BR_1	HE	691.119	249.163	1.28155	6.07e-05	0.00178314	up
CsGy4G001660	SNF1-related protein kinase regulatory subunit gamma-like PV42a	IPR000644,CBS domain | IPR000644,CBS domain	GO:0016301,kinase activity | GO:0016310,phosphorylation		BR_1	HE	235.032	59.6399	1.62605	7.34e-06	0.000312181	up
CsGy5G011620	BAG family molecular chaperone regulator 1-like	IPR000626,Ubiquitin family | IPR003103,BAG domain	GO:0051087,chaperone binding		BR_1	HE	40.2215	7.20208	1.49213	0.00125347	0.018248	up
CsGy6G034920	transcription factor stalky-like isoform X1	IPR001005,Myb-like DNA-binding domain	GO:0003677,DNA binding | GO:0005634,nucleus | GO:0006355,regulation of transcription, DNA-templated		BR_1	HE	149.512	48.7547	1.33015	0.000249039	0.00546985	up
CsGy2G008510	transcription factor MYB44 isoform X1	IPR001005,Myb-like DNA-binding domain | IPR001005,Myb-like DNA-binding domain	GO:0003677,DNA binding		BR_1	HE	130.105	43.5759	1.30223	0.000292938	0.00621224	up
CsGy6G013340	HVA22-like protein	IPR004345,TB2/DP1, HVA22 family	GO:0016021,integral component of membrane		BR_1	HE	580.248	154.488	1.4962	0.00012839	0.00323308	up
CsGy6G032770	Plastid-lipid-associated protein, chloroplastic	IPR006843,PAP_fibrillin	GO:0009509,chromoplast | GO:0032440,2-alkenal reductase [NAD(P)] activity | GO:0055114,oxidation-reduction process		BR_1	HE	384.063	143.514	1.29402	1.78e-06	9.82e-05	up
CsGy4G011580	NDR1/HIN1-Like protein 3-like	IPR004864,Late embryogenesis abundant protein	GO:0016021,integral component of membrane		BR_1	HE	54.5812	8.05543	1.63066	0.000442586	0.00834811	up
CsGy2G002840	Ankyrin repeat domain-containing protein 16	IPR020683,Ankyrin repeats (3 copies) | IPR020683,Ankyrin repeats (3 copies) | IPR020683,Ankyrin repeats (3 copies) | IPR002110,Ankyrin repeat | IPR026961,Domain of unknown function	GO:0016021,integral component of membrane | GO:0031347,regulation of defense response | GO:2000031,regulation of salicylic acid mediated signaling pathway		BR_1	HE	101.246	10.4843	2.13636	1.72e-06	9.57e-05	up
CsGy3G028400	Unknown Protein				BR_1	HE	469.491	188.787	1.07371	0.00356755	0.0366361	up
CsGy2G001740	SPX domain-containing protein 1	IPR004331,SPX domain	GO:0005783,endoplasmic reticulum | GO:0016036,cellular response to phosphate starvation		BR_1	HE	180.973	66.6732	1.2162	0.000400996	0.00774787	up
CsGy3G003410	Phospholipase D	IPR024632,Phospholipase D C terminal | IPR000008,C2 domain | IPR001736,Phospholipase D Active site motif | IPR001736,Phospholipase D Active site motif	GO:0004630,phospholipase D activity | GO:0005509,calcium ion binding | GO:0016020,membrane | GO:0016042,lipid catabolic process | GO:0046470,phosphatidylcholine metabolic process | GO:0070290,N-acylphosphatidylethanolamine-specific phospholipase D activity		BR_1	HE	234.149	105.007	1.01628	0.00102738	0.0158053	up
CsGy5G009080	RNA-dependent RNA polymerase	IPR007855,RNA dependent RNA polymerase	GO:0001172,transcription, RNA-templated | GO:0003723,RNA binding | GO:0003968,RNA-directed 5'-3' RNA polymerase activity | GO:0031047,gene silencing by RNA		BR_1	HE	85.7559	10.4632	1.83272	7.02e-05	0.0019951	up
CsGy3G025720	ninja-family protein 5-like	IPR032308,TPL-binding domain in jasmonate signalling	GO:0007165,signal transduction		BR_1	HE	406.082	88.685	1.64913	5.8e-05	0.00173352	up
CsGy6G034510	Auxin response factor	IPR004326,Mlo family | IPR004326,Mlo family | IPR010525,Auxin response factor | IPR003340,B3 DNA binding domain	GO:0003677,DNA binding | GO:0005634,nucleus | GO:0006355,regulation of transcription, DNA-templated | GO:0009734,auxin-activated signaling pathway		BR_1	HE	638.525	210.998	1.48711	6.39e-10	8.44e-08	up
CsGy5G030240	Non-lysosomal glucosylceramidase	IPR006775,Glycosyl-hydrolase family 116, catalytic region | IPR024462,beta-glucosidase 2, glycosyl-hydrolase family 116 N-term | IPR024462,beta-glucosidase 2, glycosyl-hydrolase family 116 N-term	GO:0004348,glucosylceramidase activity | GO:0006680,glucosylceramide catabolic process | GO:0016020,membrane		BR_1	HE	357.142	143.941	1.19872	6.46e-06	0.000282043	up
CsGy5G008130	probable protein phosphatase 2C 2	IPR001932,Protein phosphatase 2C	GO:0004722,protein serine/threonine phosphatase activity | GO:0005634,nucleus | GO:0006470,protein dephosphorylation | GO:0009738,abscisic acid-activated signaling pathway | GO:0010440,stomatal lineage progression | GO:0046872,metal ion binding		BR_1	HE	58.3702	9.05651	1.78403	5.96e-05	0.00176493	up
CsGy2G016480	Transducin/WD40 repeat-like superfamily protein	IPR001680,WD domain, G-beta repeat			BR_1	HE	1474.02	501.578	1.46881	1.73e-11	3.09e-09	up
CsGy5G006530	3-ketoacyl-CoA synthase	IPR013601,FAE1/Type III polyketide synthase-like protein | IPR013747,3-Oxoacyl-[acyl-carrier-protein (ACP)] synthase III C terminal	GO:0006633,fatty acid biosynthetic process | GO:0016021,integral component of membrane | GO:0016747,transferase activity, transferring acyl groups other than amino-acyl groups		BR_1	HE	386.011	97.6782	1.41662	0.000952985	0.0150261	up
CsGy6G015100	probable isoprenylcysteine alpha-carbonyl methylesterase ICMEL2 isoform X1	IPR002018,Carboxylesterase family	GO:0000139,Golgi membrane | GO:0005789,endoplasmic reticulum membrane | GO:0008152,metabolic process | GO:0016021,integral component of membrane | GO:0016787,hydrolase activity		BR_1	HE	127.032	45.6624	1.14	0.00413691	0.0408419	up
CsGy4G025580	Auxin efflux carrier family protein	IPR004776,Membrane transport protein	GO:0016021,integral component of membrane | GO:0055085,transmembrane transport		BR_1	HE	182.812	30.5783	2.16592	4.04e-10	5.47e-08	up
CsGy7G016900	short-chain dehydrogenase reductase 3b-like				BR_1	HE	21.9217	0.489988	1.56858	0.000788688	0.0130027	up
CsGy4G015160	high mobility group B protein 1	IPR009071,HMG (high mobility group) box	GO:0003677,DNA binding | GO:0005634,nucleus		BR_1	HE	598.422	263.01	1.01858	0.00206043	0.0251887	up
CsGy2G013850	F-box protein At5g67140	IPR001810,F-box-like	GO:0016021,integral component of membrane		BR_1	HE	146.577	0.468883	2.65143	2.54e-08	2.38e-06	up
CsGy2G001760	ethylene-responsive transcription factor WIN1-like	IPR001471,AP2 domain	GO:0003677,DNA binding | GO:0003700,DNA binding transcription factor activity | GO:0005634,nucleus | GO:0006355,regulation of transcription, DNA-templated		BR_1	HE	60.5872	15.363	1.36621	0.00182315	0.0230305	up
CsGy3G004920	glucan endo-1,3-beta-glucosidase 13	IPR000490,Glycosyl hydrolases family 17 | IPR012946,X8 domain	GO:0004553,hydrolase activity, hydrolyzing O-glycosyl compounds | GO:0005975,carbohydrate metabolic process		BR_1	HE	766.198	223.574	1.46877	4.53e-05	0.00141103	up
CsGy6G015940	DDB1-and CUL4-associated factor 8	IPR001680,WD domain, G-beta repeat | IPR001680,WD domain, G-beta repeat			BR_1	HE	79.8938	30.6417	1.08987	0.00489016	0.046005	up
CsGy3G043920	envelope glycoprotein				BR_1	HE	86.2339	33.966	1.07775	0.00437537	0.0425967	up
CsGy4G004790	Glycosyltransferase	IPR002213,UDP-glucoronosyl and UDP-glucosyl transferase	GO:0008152,metabolic process | GO:0016021,integral component of membrane | GO:0016758,transferase activity, transferring hexosyl groups		BR_1	HE	221.116	43.4703	1.88235	6.15e-07	4.08e-05	up
CsGy4G006540	cellulose synthase-like protein G3	IPR005150,Cellulose synthase | IPR005150,Cellulose synthase	GO:0016021,integral component of membrane | GO:0016760,cellulose synthase (UDP-forming) activity | GO:0030244,cellulose biosynthetic process | GO:0071555,cell wall organization		BR_1	HE	533.656	157.065	1.53287	1.72e-06	9.57e-05	up
CsGy6G003690	Fructose-1,6-bisphosphatase	IPR033391,Fructose-1-6-bisphosphatase, N-terminal domain	GO:0005634,nucleus | GO:0005829,cytosol | GO:0005983,starch catabolic process | GO:0005986,sucrose biosynthetic process | GO:0009737,response to abscisic acid | GO:0009750,response to fructose | GO:0015979,photosynthesis | GO:0016311,dephosphorylation | GO:0030388,fructose 1,6-bisphosphate metabolic process | GO:0042132,fructose 1,6-bisphosphate 1-phosphatase activity		BR_1	HE	2140.32	329.797	2.43042	1.11e-17	6.02e-15	up
CsGy5G001400	Uncharacterized protein				BR_1	HE	108.61	5.19992	1.49487	0.00140118	0.0197544	up
CsGy3G000660	thaumatin-like protein 1	IPR001938,Thaumatin family	GO:0016021,integral component of membrane		BR_1	HE	1118.37	334.001	1.38354	0.000319798	0.00660654	up
CsGy6G015820	Uncharacterized protein				BR_1	HE	475.411	196.379	1.19031	5.4e-07	3.65e-05	up
CsGy1G008040	Uncharacterized protein				BR_1	HE	25.6031	3.32439	1.35055	0.00454782	0.0437051	up
CsGy2G020280	Cysteine protease	IPR000668,Papain family cysteine protease | IPR013201,Cathepsin propeptide inhibitor domain (I29)	GO:0006508,proteolysis | GO:0008234,cysteine-type peptidase activity		BR_1	HE	1766.6	701.333	1.26731	6.97e-10	9.12e-08	up
CsGy6G016210	3-ketoacyl-CoA synthase	IPR013747,3-Oxoacyl-[acyl-carrier-protein (ACP)] synthase III C terminal | IPR013601,FAE1/Type III polyketide synthase-like protein	GO:0006633,fatty acid biosynthetic process | GO:0016021,integral component of membrane | GO:0016747,transferase activity, transferring acyl groups other than amino-acyl groups		BR_1	HE	168.281	64.46	1.17592	0.000518677	0.00946585	up
CsGy2G019080	calcium-binding protein-like	IPR002048,EF-hand domain	GO:0005509,calcium ion binding		BR_1	HE	179.421	73.5798	1.10921	0.000709127	0.0119716	up
CsGy4G004500	protein UPSTREAM OF FLC	IPR010369,Domain of unknown function (DUF966)			BR_1	HE	127.785	17.2597	2.3087	8.31e-10	1.05e-07	up
CsGy6G022740	protein FAF-like, chloroplastic	IPR021410,Fantastic Four meristem regulator			BR_1	HE	85.3462	30.215	1.15962	0.00341897	0.0356795	up
CsGy3G039490	Demethylmenaquinone methyltransferase	IPR013216,Methyltransferase domain	GO:0008168,methyltransferase activity | GO:0016021,integral component of membrane | GO:0032259,methylation		BR_1	HE	832.938	245.18	1.50038	9.81e-06	0.000400604	up
CsGy6G008560	Uncharacterized protein	IPR008998,Agglutinin domain			BR_1	HE	2345.51	839.851	1.33203	3.43e-06	0.00016576	up
CsGy3G027630	Leucine rich repeat protein	IPR013210,Leucine rich repeat N-terminal domain | IPR001611,Leucine rich repeat	GO:0004650,polygalacturonase activity | GO:0008152,metabolic process		BR_1	HE	468.077	208.143	1.02597	0.00103779	0.0159492	up
CsGy3G003630	(-)-germacrene D synthase-like	IPR005630,Terpene synthase family, metal binding domain | IPR001906,Terpene synthase, N-terminal domain	GO:0000287,magnesium ion binding | GO:0008152,metabolic process | GO:0010333,terpene synthase activity		BR_1	HE	32.4009	0	2.17854	4.55e-06	0.000212486	up
CsGy5G006520	UPF0769 protein C21orf59 homolog	IPR021298,Protein of unknown function (DUF2870)	GO:0048858,cell projection morphogenesis		BR_1	HE	77.7567	23.824	1.2638	0.00234925	0.0275665	up
CsGy3G000900	urea-proton symporter DUR3	IPR001734,Sodium:solute symporter family	GO:0005887,integral component of plasma membrane | GO:0015204,urea transmembrane transporter activity | GO:0015293,symporter activity | GO:0071918,urea transmembrane transport		BR_1	HE	334.253	111.077	1.39984	5.44e-06	0.000247307	up
CsGy3G034810	MYB transcription factor		GO:0003677,DNA binding		BR_1	HE	304.243	122.677	1.06304	0.00418045	0.041138	up
CsGy5G021000	Caffeoyl-CoA O-methyltransferase	IPR002935,O-methyltransferase	GO:0008171,O-methyltransferase activity | GO:0032259,methylation		BR_1	HE	476.947	164.44	1.39178	4.89e-07	3.39e-05	up
CsGy5G021720	Leucine-rich repeat-containing protein, putative	IPR001611,Leucine rich repeat | IPR001611,Leucine rich repeat	GO:0004721,phosphoprotein phosphatase activity | GO:0006470,protein dephosphorylation		BR_1	HE	847.655	157.276	2.19011	1.02e-14	3.29e-12	up
CsGy3G023860	probable WRKY transcription factor 75	IPR003657,WRKY DNA -binding domain	GO:0003700,DNA binding transcription factor activity | GO:0005634,nucleus | GO:0006355,regulation of transcription, DNA-templated | GO:0043565,sequence-specific DNA binding		BR_1	HE	156.237	18.1341	2.1664	5.28e-07	3.6e-05	up
CsGy4G006770	Pectin acetylesterase	IPR004963,Pectinacetylesterase	GO:0005576,extracellular region | GO:0005618,cell wall | GO:0016787,hydrolase activity | GO:0071555,cell wall organization		BR_1	HE	1661.55	662.446	1.14643	0.000431713	0.00821444	up
CsGy4G014130	Unknown Protein				BR_1	HE	1414.65	123.551	1.34623	0.00420819	0.0413307	up
CsGy1G006880	Chaperone protein DnaJ	IPR001623,DnaJ domain	GO:0009535,chloroplast thylakoid membrane | GO:0010598,NAD(P)H dehydrogenase complex (plastoquinone) | GO:0016021,integral component of membrane		BR_1	HE	866.547	312.343	1.22316	0.000593218	0.0104494	up
CsGy7G011700	F-box protein CPR30-like	IPR001810,F-box domain			BR_1	HE	165.332	64.7976	1.15489	0.000550226	0.00993417	up
CsGy5G005450	DNA photolyase	IPR000073,Alpha/beta hydrolase family | IPR006050,DNA photolyase	GO:0016787,hydrolase activity		BR_1	HE	503.34	178.223	1.21078	0.00119599	0.0175627	up
CsGy3G000340	probable acyl-activating enzyme 2	IPR025110,AMP-binding enzyme C-terminal domain | IPR000873,AMP-binding enzyme	GO:0003824,catalytic activity | GO:0008152,metabolic process		BR_1	HE	23.4021	0.468883	1.54052	0.000932795	0.0148	up
CsGy4G012720	Dirigent protein	IPR004265,Dirigent-like protein	GO:0016021,integral component of membrane | GO:0048046,apoplast		BR_1	HE	322.696	111.914	1.38615	4.92e-07	3.4e-05	up
CsGy3G044090	glycine-rich cell wall structural protein 1.8-like				BR_1	HE	166.736	27.7861	2.12386	3.98e-09	4.41e-07	up
CsGy6G035290	ABC transporter B family member 9	IPR003439,ABC transporter | IPR003439,ABC transporter | IPR011527,ABC transporter transmembrane region | IPR011527,ABC transporter transmembrane region	GO:0005524,ATP binding | GO:0016021,integral component of membrane | GO:0042626,ATPase activity, coupled to transmembrane movement of substances | GO:0055085,transmembrane transport		BR_1	HE	98.5001	25.3151	1.54103	7.01e-05	0.0019951	up
CsGy2G005380	UPF0057 membrane protein family	IPR000612,Proteolipid membrane potential modulator	GO:0016021,integral component of membrane		BR_1	HE	243.777	98.3205	1.14767	0.00024035	0.00532196	up
CsGy4G017270	Cytochrome P450	IPR001128,Cytochrome P450	GO:0005506,iron ion binding | GO:0016021,integral component of membrane | GO:0016709,oxidoreductase activity, acting on paired donors, with incorporation or reduction of molecular oxygen, NAD(P)H as one donor, and incorporation of one atom of oxygen | GO:0020037,heme binding | GO:0044550,secondary metabolite biosynthetic process | GO:0055114,oxidation-reduction process		BR_1	HE	286.208	19.6041	3.13023	1.49e-17	7.79e-15	up
CsGy3G015650	MLP-like protein 43	IPR000916,Pathogenesis-related protein Bet v I family	GO:0006952,defense response | GO:0009607,response to biotic stimulus		BR_1	HE	2572.38	533.075	2.06711	2.67e-14	7.64e-12	up
CsGy2G023690	probable WRKY transcription factor 40	IPR003657,WRKY DNA -binding domain	GO:0003700,DNA binding transcription factor activity | GO:0005615,extracellular space | GO:0005634,nucleus | GO:0006355,regulation of transcription, DNA-templated | GO:0043565,sequence-specific DNA binding		BR_1	HE	202.007	22.5229	2.54103	1.02e-11	1.96e-09	up
CsGy2G024760	Uncharacterized protein		GO:0016021,integral component of membrane		BR_1	HE	317.529	92.2039	1.5945	4.75e-08	4.17e-06	up
CsGy2G025240	zinc finger protein 511		GO:0003676,nucleic acid binding		BR_1	HE	972.755	148.773	2.54046	1.76e-28	4.45e-25	up
CsGy6G026470	probable ATP synthase 24 kDa subunit, mitochondrial	IPR031432,Mitochondrial ATP synthase subunit	GO:0009555,pollen development		BR_1	HE	7214.17	3423.95	1.02722	1.69e-07	1.31e-05	up
CsGy4G017670	Glycosyltransferase	IPR002213,UDP-glucoronosyl and UDP-glucosyl transferase	GO:0008152,metabolic process | GO:0016758,transferase activity, transferring hexosyl groups		BR_1	HE	124.426	40.1459	1.35031	0.000166725	0.00396795	up
CsGy6G003790	Cytochrome P450	IPR001128,Cytochrome P450	GO:0005506,iron ion binding | GO:0010143,cutin biosynthetic process | GO:0016021,integral component of membrane | GO:0016709,oxidoreductase activity, acting on paired donors, with incorporation or reduction of molecular oxygen, NAD(P)H as one donor, and incorporation of one atom of oxygen | GO:0020037,heme binding | GO:0044550,secondary metabolite biosynthetic process | GO:0052722,fatty acid in-c…		BR_1	HE	198.298	79.8652	1.14276	0.000318271	0.00659294	up
CsGy1G000290	mitochondrial import inner membrane translocase subunit TIM8	IPR004217,Tim10/DDP family zinc finger	GO:0005758,mitochondrial intermembrane space | GO:0015031,protein transport | GO:0046872,metal ion binding		BR_1	HE	4267.73	729.429	2.40562	4.62e-28	1e-24	up
CsGy6G018940	Glycosyltransferase	IPR002213,UDP-glucoronosyl and UDP-glucosyl transferase	GO:0008152,metabolic process | GO:0016758,transferase activity, transferring hexosyl groups		BR_1	HE	809.92	217.778	1.54794	2.49e-05	0.000861898	up
CsGy1G011180	transmembrane protein%2C putative (DUF1218)	IPR009606,Protein of unknown function (DUF1218)	GO:0016021,integral component of membrane		BR_1	HE	88.3347	7.69207	1.74817	0.00023305	0.00518861	up
CsGy4G002450	envelope glycoprotein B		GO:0016021,integral component of membrane		BR_1	HE	142.343	41.8737	1.39545	0.000295209	0.00624296	up
CsGy5G029770	probable carboxylesterase 18	IPR013094,alpha/beta hydrolase fold	GO:0008152,metabolic process | GO:0016787,hydrolase activity		BR_1	HE	263.072	72.1942	1.6608	2.11e-08	2.05e-06	up
CsGy1G001580	Polyamine aminopropyltransferase 2	IPR035246,Spermidine synthase tetramerisation domain	GO:0006596,polyamine biosynthetic process | GO:0016740,transferase activity		BR_1	HE	61.4109	12.4864	1.61726	0.000176182	0.00412194	up
CsGy7G013030	Pectinesterase	IPR000070,Pectinesterase | IPR000070,Pectinesterase | IPR006501,Plant invertase/pectin methylesterase inhibitor | IPR006501,Plant invertase/pectin methylesterase inhibitor	GO:0004857,enzyme inhibitor activity | GO:0005618,cell wall | GO:0030599,pectinesterase activity | GO:0042545,cell wall modification | GO:0043086,negative regulation of catalytic activity | GO:0045330,aspartyl esterase activity | GO:0045490,pectin catabolic process		BR_1	HE	606.517	261.95	1.0261	0.00266793	0.0301637	up
CsGy4G013430	Aldehyde dehydrogenase	IPR015590,Aldehyde dehydrogenase family	GO:0003682,chromatin binding | GO:0004030,aldehyde dehydrogenase [NAD(P)+] activity | GO:0005524,ATP binding | GO:0006081,cellular aldehyde metabolic process | GO:0016021,integral component of membrane | GO:0055114,oxidation-reduction process		BR_1	HE	639.048	259.559	1.18063	1.81e-05	0.000659415	up
CsGy3G012230	1-aminocyclopropane-1-carboxylate oxidase homolog 1-like	IPR005123,2OG-Fe(II) oxygenase superfamily | IPR026992,non-haem dioxygenase in morphine synthesis N-terminal	GO:0016491,oxidoreductase activity | GO:0046872,metal ion binding | GO:0055114,oxidation-reduction process		BR_1	HE	506.748	192.438	1.27241	2.45e-06	0.000125633	up
CsGy3G030170	metallothionein-like protein type 2	IPR000347,Metallothionein	GO:0046872,metal ion binding		BR_1	HE	29417.4	4433.53	2.46573	1.81e-18	1.2e-15	up
CsGy1G008530	Uncharacterized protein				BR_1	HE	200.844	53.3967	1.52898	5.5e-05	0.00166749	up
CsGy4G023970	mechanosensitive ion channel protein 10-like	IPR006685,Mechanosensitive ion channel	GO:0016021,integral component of membrane | GO:0055085,transmembrane transport		BR_1	HE	61.4705	10.9743	1.68999	0.000120109	0.00307544	up
CsGy3G029230	Leucine-rich repeat receptor-like protein kinase PXL1	IPR001611,Leucine Rich Repeat | IPR013210,Leucine rich repeat N-terminal domain | IPR001611,Leucine Rich repeat | IPR001611,Leucine rich repeat	GO:0004674,protein serine/threonine kinase activity | GO:0005524,ATP binding | GO:0006468,protein phosphorylation | GO:0016021,integral component of membrane		BR_1	HE	112.86	45.0247	1.1086	0.0015902	0.0211993	up
CsGy3G008240	Glycosyltransferase	IPR002213,UDP-glucoronosyl and UDP-glucosyl transferase	GO:0008152,metabolic process | GO:0016758,transferase activity, transferring hexosyl groups		BR_1	HE	353.85	136.586	1.22338	3.49e-05	0.00112919	up
CsGy5G004930	Oleosin-like protein	IPR000136,Oleosin	GO:0012511,monolayer-surrounded lipid storage body | GO:0016021,integral component of membrane		BR_1	HE	542.539	127.352	1.63197	3.25e-05	0.00107362	up
CsGy2G015530	Unknown Protein				BR_1	HE	54.0437	5.75322	1.67167	0.000416617	0.00797718	up
CsGy3G011220	Purple acid phosphatase	IPR004843,Calcineurin-like phosphoesterase | IPR025733,Iron/zinc purple acid phosphatase-like protein C | IPR015914,Purple acid Phosphatase, N-terminal domain	GO:0003993,acid phosphatase activity | GO:0016311,dephosphorylation | GO:0046872,metal ion binding		BR_1	HE	79.7107	17.1542	1.6196	0.000109301	0.00285649	up
CsGy3G004700	Uncharacterized protein				BR_1	HE	311.564	42.617	2.48722	1.02e-14	3.29e-12	up
CsGy4G000820	Epoxide hydrolase 2	IPR000073,alpha/beta hydrolase fold	GO:0016787,hydrolase activity		BR_1	HE	252.389	56.9624	1.65556	3.18e-05	0.00106373	up
CsGy1G005560	transmembrane protein		GO:0016021,integral component of membrane		BR_1	HE	88.4189	18.7929	1.67335	4.49e-05	0.00140739	up
CsGy6G018080	Catalase	IPR011614,Catalase | IPR010582,Catalase-related immune-responsive	GO:0004096,catalase activity | GO:0005777,peroxisome | GO:0006979,response to oxidative stress | GO:0020037,heme binding | GO:0042744,hydrogen peroxide catabolic process | GO:0046872,metal ion binding | GO:0055114,oxidation-reduction process | GO:0098869,cellular oxidant detoxification		BR_1	HE	57828.8	24238.5	1.16528	1.9e-06	0.000102208	up
CsGy4G023460	Core-2/I-branching beta-1%2C6-N-acetylglucosaminyltransferase family protein	IPR003406,Core-2/I-Branching enzyme	GO:0008375,acetylglucosaminyltransferase activity | GO:0016021,integral component of membrane		BR_1	HE	205.903	43.318	1.84959	3.19e-07	2.31e-05	up
CsGy3G020200	GDSL esterase/lipase family	IPR001087,GDSL-like Lipase/Acylhydrolase	GO:0016788,hydrolase activity, acting on ester bonds		BR_1	HE	271.863	86.4672	1.40682	3.07e-05	0.00103367	up
CsGy6G006600	Dirigent protein	IPR004265,Dirigent-like protein	GO:0048046,apoplast		BR_1	HE	1040.09	421.992	1.12349	0.000597374	0.0105105	up
CsGy1G011200	(2R)-phospho-3-sulfolactate synthase	IPR003830,(2R)-phospho-3-sulfolactate synthase (ComA)	GO:0003824,catalytic activity		BR_1	HE	366.276	160.499	1.07729	0.000107476	0.00282597	up
CsGy1G016880	Sugar transporter, putative	IPR005828,Sugar (and other) transporter	GO:0008643,carbohydrate transport | GO:0016021,integral component of membrane | GO:0022857,transmembrane transporter activity | GO:0055085,transmembrane transport		BR_1	HE	196.598	60.6667	1.36818	0.000254658	0.00553972	up
CsGy5G006840	zinc finger protein ZAT12-like		GO:0003676,nucleic acid binding		BR_1	HE	435.073	43.9814	2.07488	5.41e-06	0.000246872	up
CsGy7G011540	subtilisin-like protease SBT3.11	IPR010259,Peptidase inhibitor I9	GO:0006508,proteolysis | GO:0008233,peptidase activity		BR_1	HE	535.635	179.571	1.40961	1.37e-06	7.98e-05	up
CsGy2G004760	pyrophosphate-energized vacuolar membrane proton pump 1-like	IPR004131,Inorganic H+ pyrophosphatase | IPR004131,Inorganic H+ pyrophosphatase	GO:0004427,inorganic diphosphatase activity | GO:0009678,hydrogen-translocating pyrophosphatase activity | GO:0016021,integral component of membrane | GO:0055085,transmembrane transport		BR_1	HE	55.4848	15.3419	1.2626	0.00429077	0.041902	up
CsGy1G012270	Mitochondrial substrate carrier family protein	IPR018108,Mitochondrial carrier protein | IPR018108,Mitochondrial carrier protein | IPR018108,Mitochondrial carrier protein	GO:0000064,L-ornithine transmembrane transporter activity | GO:0005743,mitochondrial inner membrane | GO:0006839,mitochondrial transport | GO:0016021,integral component of membrane | GO:1903352,L-ornithine transmembrane transport		BR_1	HE	991.812	413.611	1.19316	3.5e-08	3.14e-06	up
CsGy3G020890	major latex protein 149-like	IPR000916,Pathogenesis-related protein Bet v I family	GO:0006952,defense response | GO:0009607,response to biotic stimulus		BR_1	HE	200.685	0.958871	3.5597	1.72e-14	5.13e-12	up
CsGy1G006800	Reticulon-like protein	IPR003388,Reticulon	GO:0005789,endoplasmic reticulum membrane | GO:0016021,integral component of membrane		BR_1	HE	425.979	84.6807	1.99858	1.56e-09	1.84e-07	up
CsGy5G007460	Thioredoxin	IPR013766,Thioredoxin	GO:0005623,cell | GO:0006662,glycerol ether metabolic process | GO:0015035,protein disulfide oxidoreductase activity | GO:0045454,cell redox homeostasis | GO:0055114,oxidation-reduction process		BR_1	HE	323.774	78.4375	1.80991	2.09e-09	2.39e-07	up
CsGy5G026850	Annexin 11	IPR018502,Annexin | IPR018502,Annexin	GO:0003729,mRNA binding | GO:0005509,calcium ion binding | GO:0005544,calcium-dependent phospholipid binding | GO:0009408,response to heat | GO:0009409,response to cold | GO:0009414,response to water deprivation | GO:0009506,plasmodesma | GO:0009651,response to salt stress | GO:0009737,response to abscisic acid		BR_1	HE	140.19	34.3927	1.67965	2.5e-06	0.00012747	up
CsGy2G020510	HVA22-like protein	IPR004345,TB2/DP1, HVA22 family	GO:0016020,membrane		BR_1	HE	122.985	21.0952	1.9258	1.89e-06	0.000102208	up
CsGy7G012240	protein trichome birefringence-like 26	IPR025846,PMR5 N terminal Domain | IPR026057,GDSL/SGNH-like Acyl-Esterase family found in Pmr5 and Cas1p	GO:0005794,Golgi apparatus | GO:0016020,membrane | GO:0016413,O-acetyltransferase activity | GO:0071554,cell wall organization or biogenesis		BR_1	HE	147.672	37.4593	1.63523	5.14e-06	0.000236517	up
CsGy3G043760	anaphase-promoting complex subunit cdh1-like	IPR008889,VQ motif			BR_1	HE	84.2915	6.15879	2.29406	5.05e-07	3.47e-05	up
CsGy3G044690	probable receptor-like protein kinase At5g47070	IPR001245,Protein tyrosine kinase	GO:0004674,protein serine/threonine kinase activity | GO:0005524,ATP binding | GO:0006468,protein phosphorylation		BR_1	HE	133.448	42.5115	1.26865	0.00148467	0.0204247	up
CsGy2G003100	Auxin-responsive protein	IPR033389,AUX/IAA family	GO:0005634,nucleus | GO:0006355,regulation of transcription, DNA-templated | GO:0009734,auxin-activated signaling pathway		BR_1	HE	848.46	252.699	1.62623	1.51e-11	2.73e-09	up
CsGy6G027860	ADP-ribosylation factor 2	IPR006689,ADP-ribosylation factor family	GO:0005525,GTP binding | GO:0005622,intracellular		BR_1	HE	59.2854	16.343	1.29006	0.00309996	0.0335211	up
CsGy5G005390	Hypersensitive-induced response protein 4	IPR001107,SPFH domain / Band 7 family			BR_1	HE	69.6295	20.4785	1.26901	0.0028891	0.0320439	up
CsGy5G014540	Sulfate transporter 2.1	IPR011547,Sulfate permease family | IPR002645,STAS domain	GO:0008271,secondary active sulfate transmembrane transporter activity | GO:0016021,integral component of membrane | GO:1902358,sulfate transmembrane transport		BR_1	HE	305.653	67.9321	1.84784	3.96e-08	3.54e-06	up
CsGy1G002540	transmembrane protein		GO:0016021,integral component of membrane		BR_1	HE	88.9957	10.9743	2.03222	3.94e-06	0.00018777	up
CsGy4G020460	cysteine-rich/transmembrane domain A-like protein	IPR028144,Cysteine-rich TM module stress tolerance	GO:0003006,developmental process involved in reproduction | GO:0005886,plasma membrane		BR_1	HE	120.509	28.7661	1.54312	0.00017543	0.00411069	up
CsGy3G012920	Uncharacterized protein				BR_1	HE	310.222	58.381	1.96709	8.27e-08	6.7e-06	up
CsGy2G022940	N-alpha-acetyltransferase 50	IPR000182,Acetyltransferase (GNAT) family	GO:0006474,N-terminal protein amino acid acetylation | GO:0007064,mitotic sister chromatid cohesion | GO:0008080,N-acetyltransferase activity | GO:0016573,histone acetylation | GO:0031415,NatA complex		BR_1	HE	957.216	131.897	2.59241	5.59e-21	4.99e-18	up

## Sheet: Pathway enrichment, EBRvsHE Up
Pathway name	Cluster frequency	Genome frequency	P-value	adj P	Genes annotated to the pathway
PWY-7117	9 out of 84 genes	37 out of 1998 genes	1.27e-05	0.0013	CsGy1G013650, CsGy1G013670, CsGy1G013690, CsGy3G013850, CsGy3G032420, CsGy3G037440, CsGy3G043290, CsGy5G021810, CsGy7G020350,
C4 photosynthetic carbon assimilation cycle, PEPCK type
PWY-7115	9 out of 84 genes	44 out of 1998 genes	5.67e-05	0.003	CsGy1G013650, CsGy1G013670, CsGy1G013690, CsGy3G007480, CsGy3G013850, CsGy3G032420, CsGy3G037440, CsGy5G021810, CsGy7G020350,
C4 photosynthetic carbon assimilation cycle, NAD-ME type
CYANCAT-PWY	5 out of 84 genes	17 out of 1998 genes	0.000484	0.0127	CsGy1G013650, CsGy1G013670, CsGy1G013690, CsGy3G032420, CsGy3G037440,
cyanate degradation
PWY-241	6 out of 84 genes	25 out of 1998 genes	0.00043	0.0127	CsGy1G013650, CsGy1G013670, CsGy1G013690, CsGy3G013850, CsGy3G032420, CsGy3G037440,
C4 photosynthetic carbon assimilation cycle, NADP-ME type
PWYQT-4429	5 out of 84 genes	20 out of 1998 genes	0.0011	0.0231	CsGy1G013650, CsGy1G013670, CsGy1G013690, CsGy3G032420, CsGy3G037440,
CO2 fixation into oxaloacetate (anaplerotic)

## Sheet: EBRvsHE down summary
Gene ID	Human Readable Description	Interpro	Gene Ontology		sampleA	sampleB	baseMeanA	baseMeanB	log2FoldChange	pvalue	padj	regulate
CsGy3G023640	ABC transporter G family member 40	IPR013581,Plant PDR ABC transporter associated | IPR003439,ABC transporter | IPR003439,ABC transporter | IPR029481,ABC-transporter extracellular N-terminal | IPR013525,ABC-2 type transporter	GO:0005524,ATP binding | GO:0016021,integral component of membrane | GO:0016887,ATPase activity		BR_1	HE	122.293	353.875	-1.19068	0.00254948	0.0292602	down
CsGy2G014790	Patatin	IPR002641,Patatin-like phospholipase	GO:0016042,lipid catabolic process | GO:0016787,hydrolase activity		BR_1	HE	89.2863	671.012	-2.53883	1.29e-15	5.03e-13	down
CsGy3G003650	ethylene-responsive transcription factor ERF026-like	IPR001471,AP2 domain	GO:0003700,DNA binding transcription factor activity | GO:0005634,nucleus | GO:0006355,regulation of transcription, DNA-templated | GO:0019760,glucosinolate metabolic process | GO:0043565,sequence-specific DNA binding		BR_1	HE	5.37691	47.0737	-1.62724	0.000591131	0.0104494	down
CsGy1G000660	Argininosuccinate synthase	IPR001518,Arginosuccinate synthase	GO:0004055,argininosuccinate synthase activity | GO:0005524,ATP binding | GO:0006526,arginine biosynthetic process		BR_1	HE	1304.09	3831.44	-1.43522	1.6e-08	1.59e-06	down
CsGy2G014800	Patatin	IPR002641,Patatin-like phospholipase	GO:0016042,lipid catabolic process | GO:0016787,hydrolase activity		BR_1	HE	1019.58	3129.61	-1.21696	0.00303035	0.0330078	down
CsGy3G028110	lamin-like protein	IPR003245,Plastocyanin-like domain	GO:0009055,electron transfer activity | GO:0022900,electron transport chain | GO:0031224,intrinsic component of membrane		BR_1	HE	542.9	1176.12	-1.00901	0.000286428	0.00609976	down
CsGy3G025570	Cyclin-dependent kinase inhibitor	IPR003175,Cyclin-dependent kinase inhibitor	GO:0004861,cyclin-dependent protein serine/threonine kinase inhibitor activity | GO:0005634,nucleus | GO:0007050,cell cycle arrest | GO:0016301,kinase activity | GO:0071901,negative regulation of protein serine/threonine kinase activity		BR_1	HE	199.018	548.067	-1.29785	1.49e-05	0.000572348	down
CsGy6G029270	ATP binding protein				BR_1	HE	323.354	810.401	-1.06821	0.00443865	0.0430099	down
CsGy6G021870	1-aminocyclopropane-1-carboxylate oxidase 1	IPR026992,non-haem dioxygenase in morphine synthesis N-terminal | IPR005123,2OG-Fe(II) oxygenase superfamily	GO:0009693,ethylene biosynthetic process | GO:0009815,1-aminocyclopropane-1-carboxylate oxidase activity | GO:0009835,fruit ripening | GO:0031418,L-ascorbic acid binding | GO:0046872,metal ion binding | GO:0055114,oxidation-reduction process		BR_1	HE	320.952	1853.15	-2.37349	3.41e-25	4.71e-22	down
CsGy5G018490	protein OBERON 3 isoform X1	IPR032881,PHD - plant homeodomain finger protein | IPR032535,Coiled-coil region of Oberon			BR_1	HE	627.821	1434.56	-1.09115	3.59e-05	0.00115397	down
CsGy6G009510	portal protein				BR_1	HE	371.723	953.809	-1.07808	0.00507575	0.0472244	down
CsGy2G000420	hypothetical protein				BR_1	HE	28.6279	117.472	-1.65611	6.68e-06	0.000288254	down
CsGy2G004180	Lipoxygenase	IPR001024,PLAT/LH2 domain | IPR001024,PLAT/LH2 domain | IPR013819,Lipoxygenase | IPR013819,Lipoxygenase | IPR013819,Lipoxygenase	GO:0016702,oxidoreductase activity, acting on single donors with incorporation of molecular oxygen, incorporation of two atoms of oxygen | GO:0031408,oxylipin biosynthetic process | GO:0046872,metal ion binding | GO:0055114,oxidation-reduction process		BR_1	HE	187.843	594.758	-1.44327	6.59e-06	0.00028578	down
CsGy5G011580	Xyloglucan endotransglucosylase/hydrolase	IPR010713,Xyloglucan endo-transglycosylase (XET) C-terminus | IPR000757,Glycosyl hydrolases family 16	GO:0004553,hydrolase activity, hydrolyzing O-glycosyl compounds | GO:0005618,cell wall | GO:0010411,xyloglucan metabolic process | GO:0016762,xyloglucan:xyloglucosyl transferase activity | GO:0042546,cell wall biogenesis | GO:0048046,apoplast | GO:0071555,cell wall organization		BR_1	HE	177.407	400.004	-1.00355	0.00256022	0.029317	down
CsGy3G016870	heat stress transcription factor B-2b-like	IPR000232,HSF-type DNA-binding	GO:0003700,DNA binding transcription factor activity | GO:0005634,nucleus | GO:0006355,regulation of transcription, DNA-templated | GO:0043565,sequence-specific DNA binding		BR_1	HE	1260	3213.3	-1.26776	2.62e-08	2.44e-06	down
CsGy3G016590	transcription factor TCP19	IPR005333,TCP family transcription factor	GO:0003677,DNA binding | GO:0005634,nucleus | GO:0006355,regulation of transcription, DNA-templated		BR_1	HE	88.602	202.77	-1.06646	0.000285032	0.00608257	down
CsGy4G000890	Ethylene-responsive transcription factor 1	IPR001471,AP2 domain	GO:0003677,DNA binding | GO:0003700,DNA binding transcription factor activity | GO:0005634,nucleus | GO:0006355,regulation of transcription, DNA-templated		BR_1	HE	80.7378	279.493	-1.44416	0.000112796	0.0029327	down
CsGy5G018920	Endoglucanase	IPR001701,Glycosyl hydrolase family 9	GO:0008810,cellulase activity | GO:0030245,cellulose catabolic process		BR_1	HE	543.676	1235.69	-1.06679	0.000170623	0.00402446	down
CsGy1G002410	expansin-A1-like	IPR009009,Lytic transglycolase | IPR007117,Pollen allergen	GO:0005576,extracellular region | GO:0005618,cell wall | GO:0009664,plant-type cell wall organization | GO:0016020,membrane		BR_1	HE	520.235	1191.64	-1.04993	0.000717189	0.0120462	down
CsGy4G017970	Mitotic cyclin	IPR004367,Cyclin, C-terminal domain | IPR006671,Cyclin, N-terminal domain	GO:0005634,nucleus		BR_1	HE	1115.42	3332.95	-1.20893	0.00267564	0.0301756	down
CsGy1G000380	HXXXD-type acyl-transferase family protein	IPR003480,Transferase family	GO:0010345,suberin biosynthetic process | GO:0050734,hydroxycinnamoyltransferase activity | GO:0052325,cell wall pectin biosynthetic process		BR_1	HE	1594.27	3575	-1.07766	1.66e-05	0.000622729	down
CsGy7G017800	protein LIM1-like	IPR016140,Probable lipid transfer			BR_1	HE	3528.79	8439.47	-1.10162	0.000447495	0.00841024	down
CsGy3G042510	Myb family transcription factor family protein	IPR001005,Myb-like DNA-binding domain | IPR001005,Myb-like DNA-binding domain | IPR001005,Myb-like DNA-binding domain	GO:0003677,DNA binding		BR_1	HE	566.514	1434.65	-1.12749	0.00116515	0.017277	down
CsGy6G020270	3-hydroxy-3-methylglutaryl coenzyme A reductase	IPR002202,Hydroxymethylglutaryl-coenzyme A reductase	GO:0004420,hydroxymethylglutaryl-CoA reductase (NADPH) activity | GO:0005789,endoplasmic reticulum membrane | GO:0008299,isoprenoid biosynthetic process | GO:0015936,coenzyme A metabolic process | GO:0016021,integral component of membrane | GO:0050661,NADP binding | GO:0055114,oxidation-reduction process		BR_1	HE	619.8	1336.21	-1.0581	9.39e-08	7.55e-06	down
CsGy3G019980	protein root UVB sensitive 1, chloroplastic isoform X3	IPR006968,Vitamin B6 photo-protection and homoeostasis	GO:0005540,hyaluronic acid binding | GO:0007155,cell adhesion | GO:0016021,integral component of membrane		BR_1	HE	107.105	257.172	-1.06847	0.00173974	0.0224056	down
CsGy3G033390	ABC transporter G family member 22	IPR003439,ABC transporter | IPR013525,ABC-2 type transporter	GO:0005524,ATP binding | GO:0016021,integral component of membrane | GO:0016887,ATPase activity		BR_1	HE	332.944	771.593	-1.13123	2.11e-06	0.000111065	down
CsGy6G005570	transcription factor TCP9	IPR005333,TCP family transcription factor	GO:0003677,DNA binding | GO:0005634,nucleus | GO:0006355,regulation of transcription, DNA-templated		BR_1	HE	157.989	450.365	-1.36911	6.86e-07	4.49e-05	down
CsGy3G026840	AP2-like ethylene-responsive transcription factor AIL1	IPR001471,AP2 domain | IPR001471,AP2 domain	GO:0003677,DNA binding | GO:0003700,DNA binding transcription factor activity | GO:0005634,nucleus | GO:0006355,regulation of transcription, DNA-templated | GO:0007275,multicellular organism development		BR_1	HE	75.6195	188.851	-1.09217	0.00221651	0.0264766	down
CsGy1G029090	L-ascorbate oxidase	IPR011706,Multicopper oxidase | IPR001117,Multicopper oxidase | IPR011707,Multicopper oxidase	GO:0005507,copper ion binding | GO:0005576,extracellular region | GO:0008447,L-ascorbate oxidase activity | GO:0016021,integral component of membrane | GO:0055114,oxidation-reduction process		BR_1	HE	702.511	2717.62	-1.61672	6.35e-06	0.000278382	down
CsGy2G020660	kinesin-like protein KIN-6 isoform X2	IPR001752,Kinesin motor domain | IPR001752,Kinesin motor domain	GO:0003777,microtubule motor activity | GO:0005524,ATP binding | GO:0007018,microtubule-based movement | GO:0008017,microtubule binding		BR_1	HE	166.196	405.403	-1.09331	0.00121328	0.0177995	down
CsGy5G000120	mitochondrial import inner membrane translocase subunit TIM22-like	IPR003397,Tim17/Tim22/Tim23/Pmp24 family	GO:0016021,integral component of membrane		BR_1	HE	397.452	895.771	-1.0526	0.000241251	0.00533211	down
CsGy1G028260	DNA repair protein RAD51 homolog	IPR013632,Rad51	GO:0000150,recombinase activity | GO:0000724,double-strand break repair via homologous recombination | GO:0003690,double-stranded DNA binding | GO:0003697,single-stranded DNA binding | GO:0005524,ATP binding | GO:0005634,nucleus | GO:0008094,DNA-dependent ATPase activity | GO:1990426,mitotic recombination-dependent replication fork processing		BR_1	HE	257.198	563.558	-1.00117	0.000914289	0.0145497	down
CsGy7G010060	probable BOI-related E3 ubiquitin-protein ligase 3		GO:0016874,ligase activity		BR_1	HE	168.07	366.635	-1.03257	7.28e-05	0.00206114	down
CsGy3G030180	peptide transporter family protein				BR_1	HE	173.913	480.148	-1.17406	0.0019079	0.0237532	down
CsGy6G005480	flap endonuclease GEN-like 1	IPR006085,XPG N-terminal domain | IPR006086,XPG I-region	GO:0003690,double-stranded DNA binding | GO:0003697,single-stranded DNA binding | GO:0005634,nucleus | GO:0006281,DNA repair | GO:0009555,pollen development | GO:0048256,flap endonuclease activity | GO:0090305,nucleic acid phosphodiester bond hydrolysis		BR_1	HE	199.011	688.312	-1.53721	3.15e-06	0.000153996	down
CsGy0G000040	condensin-2 complex subunit D3		GO:0000779,condensed chromosome, centromeric region | GO:0000799,nuclear condensin complex | GO:0003682,chromatin binding | GO:0007076,mitotic chromosome condensation | GO:0010032,meiotic chromosome condensation | GO:0042393,histone binding | GO:0051304,chromosome separation		BR_1	HE	3.97202	28.3817	-1.33771	0.0049477	0.0463967	down
CsGy4G021390	Acyl-CoA N-acyltransferase with RING/FYVE/PHD-type zinc finger protein, putative isoform 4	IPR019787,PHD-finger | IPR032308,TPL-binding domain in jasmonate signalling	GO:0008080,N-acetyltransferase activity | GO:0046872,metal ion binding		BR_1	HE	184.889	438.246	-1.15093	4.12e-06	0.000194482	down
CsGy3G012860	protein argonaute 10	IPR032472,Argonaute linker 2 domain | IPR003100,PAZ domain | IPR032474,N-terminal domain of argonaute | IPR014811,Argonaute linker 1 domain | IPR003165,Piwi domain | IPR003165,Piwi domain | IPR032473,Mid domain of argonaute	GO:0003676,nucleic acid binding | GO:0016740,transferase activity | GO:0031047,gene silencing by RNA		BR_1	HE	685.594	1698.08	-1.1972	6.09e-06	0.000269811	down
CsGy5G003050	heat stress transcription factor B-2b	IPR000232,HSF-type DNA-binding	GO:0003700,DNA binding transcription factor activity | GO:0005634,nucleus | GO:0006355,regulation of transcription, DNA-templated | GO:0043565,sequence-specific DNA binding		BR_1	HE	550.688	1631.84	-1.47828	2.14e-11	3.66e-09	down
CsGy2G011610	polyadenylate-binding protein RBP47	IPR000504,RNA recognition motif. (a.k.a. RRM, RBD, or RNP domain) | IPR000504,RNA recognition motif. (a.k.a. RRM, RBD, or RNP domain) | IPR000504,RNA recognition motif. (a.k.a. RRM, RBD, or RNP domain)	GO:0003723,RNA binding		BR_1	HE	445.343	1193.55	-1.29476	1.72e-06	9.57e-05	down
CsGy4G008770	Hydroxyproline-rich glycoprotein family protein				BR_1	HE	1074.78	2512.9	-1.08529	0.000329729	0.00674248	down
CsGy6G002930	Histone-lysine N-methyltransferase	IPR000095,P21-Rho-binding domain | IPR000313,PWWP domain | IPR003889,F/Y rich C-terminus | IPR001214,SET domain | IPR003888,F/Y-rich N-terminus	GO:0005634,nucleus | GO:0018024,histone-lysine N-methyltransferase activity | GO:0034968,histone lysine methylation | GO:0046872,metal ion binding | GO:0048578,positive regulation of long-day photoperiodism, flowering		BR_1	HE	348.944	742.403	-1.01456	2.12e-05	0.000754491	down
CsGy3G022770	ABC transporter G family member 29-like	IPR013525,ABC-2 type transporter | IPR013525,ABC-2 type transporter | IPR013581,Plant PDR ABC transporter associated | IPR029481,ABC-transporter extracellular N-terminal | IPR003439,ABC transporter | IPR003439,ABC transporter	GO:0005524,ATP binding | GO:0016021,integral component of membrane | GO:0016887,ATPase activity		BR_1	HE	72.1008	224.46	-1.35536	0.000175059	0.00410834	down
CsGy4G025640	mitotic spindle checkpoint protein BUBR1	IPR013212,Mad3/BUB1 homology region 1	GO:0007094,mitotic spindle assembly checkpoint		BR_1	HE	456.293	1198.51	-1.15151	0.00136229	0.0193125	down
CsGy6G033640	Putative serine/threonine-protein kinase receptor	IPR021820,Domain of unknown function (DUF3403) | IPR000858,S-locus glycoprotein domain | IPR001245,Protein tyrosine kinase | IPR001480,D-mannose binding lectin | IPR003609,PAN-like domain	GO:0004674,protein serine/threonine kinase activity | GO:0005524,ATP binding | GO:0006468,protein phosphorylation | GO:0016021,integral component of membrane | GO:0030246,carbohydrate binding | GO:0048544,recognition of pollen		BR_1	HE	119.717	317.011	-1.24671	3.83e-05	0.00122581	down
CsGy2G002400	DNA replication licensing factor MCM5	IPR027925,MCM N-terminal domain | IPR033762,MCM OB domain | IPR001208,MCM2/3/5 family	GO:0003678,DNA helicase activity | GO:0003682,chromatin binding | GO:0003688,DNA replication origin binding | GO:0005524,ATP binding | GO:0005634,nucleus | GO:0006270,DNA replication initiation | GO:0032508,DNA duplex unwinding | GO:0042555,MCM complex		BR_1	HE	417.846	998.377	-1.12785	8.67e-05	0.00236424	down
CsGy3G028090	Chaperone protein dnaJ 8	IPR001623,DnaJ domain	GO:0005634,nucleus | GO:0009416,response to light stimulus | GO:0009570,chloroplast stroma		BR_1	HE	1051.44	2752.77	-1.23703	2.99e-05	0.00101606	down
CsGy4G015270	chlorophyll synthase, chloroplastic	IPR000537,UbiA prenyltransferase family	GO:0015995,chlorophyll biosynthetic process | GO:0016021,integral component of membrane | GO:0046408,chlorophyll synthetase activity		BR_1	HE	770.976	1736.46	-1.07955	2.29e-05	0.000805017	down
CsGy3G003140	IRK-interacting protein-like				BR_1	HE	369.703	777.576	-1.00366	1.49e-05	0.000572348	down
CsGy1G027350	WD-repeat protein, putative	IPR022052,Histone-binding protein RBBP4 or subunit C of CAF1 complex | IPR001680,WD domain, G-beta repeat | IPR001680,WD domain, G-beta repeat | IPR001680,WD domain, G-beta repeat	GO:0005634,nucleus		BR_1	HE	1396.8	3220.13	-1.10309	3e-05	0.00101606	down
CsGy6G034760	Pentatricopeptide repeat	IPR032867,DYW family of nucleic acid deaminases | IPR002885,PPR repeat | IPR002885,PPR repeat | IPR002885,PPR repeat | IPR002885,PPR repeat | IPR002885,PPR repeat | IPR002885,PPR repeat | IPR002885,PPR repeat | IPR002885,PPR repeat	GO:0008270,zinc ion binding		BR_1	HE	59.377	144.616	-1.05994	0.00350012	0.0362523	down
CsGy3G040260	protein RADIALIS-like 3	IPR001005,Myb-like DNA-binding domain	GO:0003677,DNA binding | GO:0005634,nucleus		BR_1	HE	37.8098	145.537	-1.57089	2.31e-05	0.000812049	down
CsGy3G005340	DNA polymerase I	IPR002562,3'-5' exonuclease | IPR001098,DNA polymerase family A	GO:0003677,DNA binding | GO:0003887,DNA-directed DNA polymerase activity | GO:0006261,DNA-dependent DNA replication | GO:0008408,3'-5' exonuclease activity | GO:0071897,DNA biosynthetic process | GO:0090305,nucleic acid phosphodiester bond hydrolysis		BR_1	HE	1291.37	2714.88	-1.02033	5.19e-07	3.55e-05	down
CsGy1G016000	Uncharacterized protein				BR_1	HE	49.6343	144.996	-1.17715	0.0035052	0.0362715	down
CsGy3G003690	scarecrow-like protein 28	IPR005202,GRAS domain family	GO:0003700,DNA binding transcription factor activity | GO:0005634,nucleus | GO:0006355,regulation of transcription, DNA-templated | GO:0043565,sequence-specific DNA binding | GO:1900459,positive regulation of brassinosteroid mediated signaling pathway		BR_1	HE	836.823	3110.98	-1.61474	1.65e-06	9.29e-05	down
CsGy7G012250	DEAD-box ATP-dependent RNA helicase 31-like	IPR011545,DEAD/DEAH box helicase | IPR001650,Helicase conserved C-terminal domain	GO:0003676,nucleic acid binding | GO:0004386,helicase activity | GO:0005524,ATP binding		BR_1	HE	1407	3341.51	-1.14373	1.34e-05	0.000520716	down
CsGy5G007970	putative serine/threonine-protein kinase-like protein CCR3		GO:0004672,protein kinase activity | GO:0005524,ATP binding | GO:0006468,protein phosphorylation | GO:0016021,integral component of membrane		BR_1	HE	53.634	133.283	-1.11458	0.00112831	0.0168293	down
CsGy1G008650	oleosin 5-like	IPR000136,Oleosin	GO:0012511,monolayer-surrounded lipid storage body | GO:0016021,integral component of membrane		BR_1	HE	14.3757	235.456	-3.11521	8.92e-16	3.56e-13	down
CsGy6G037090	CTP synthase	IPR017926,Glutamine amidotransferase class-I	GO:0003883,CTP synthase activity | GO:0005524,ATP binding | GO:0006541,glutamine metabolic process | GO:0044210,'de novo' CTP biosynthetic process		BR_1	HE	273.949	857.101	-1.54024	3.47e-11	5.67e-09	down
CsGy2G021410	AT-hook motif nuclear-localized protein	IPR005175,Domain of unknown function (DUF296)	GO:0003680,AT DNA binding | GO:0003700,DNA binding transcription factor activity | GO:0005634,nucleus | GO:0006355,regulation of transcription, DNA-templated | GO:0016021,integral component of membrane		BR_1	HE	52.0344	222.479	-1.48807	0.000525853	0.00957381	down
CsGy3G018160	Polyadenylate-binding protein	IPR002004,Poly-adenylate binding protein, unique domain | IPR000504,RNA recognition motif. (a.k.a. RRM, RBD, or RNP domain) | IPR000504,RNA recognition motif. (a.k.a. RRM, RBD, or RNP domain) | IPR000504,RNA recognition motif. (a.k.a. RRM, RBD, or RNP domain) | IPR000504,RNA recognition motif. (a.k.a. RRM, RBD, or RNP domain)	GO:0003723,RNA binding | GO:0005737,cytoplasm		BR_1	HE	2969.54	9372.72	-1.51725	1.07e-08	1.1e-06	down
CsGy1G000960	aldehyde oxidase GLOX-like	IPR009880,Glyoxal oxidase N-terminus	GO:0016021,integral component of membrane		BR_1	HE	46.9597	108.695	-1.00166	0.00508382	0.0472705	down
CsGy5G018400	Kinesin-like protein	IPR021881,Domain of unknown function (DUF3490) | IPR021881,Domain of unknown function (DUF3490) | IPR001752,Kinesin motor domain	GO:0000911,cytokinesis by cell plate formation | GO:0003777,microtubule motor activity | GO:0005524,ATP binding | GO:0005874,microtubule | GO:0007018,microtubule-based movement | GO:0007112,male meiosis cytokinesis | GO:0008017,microtubule binding | GO:0009506,plasmodesma | GO:0009555,pollen development | GO:0009558,embryo sac cellularization | GO:0010245,radial microtubular system formation		BR_1	HE	316.106	752.784	-1.09514	0.000476656	0.00882628	down
CsGy4G025330	Fanconi anemia group J protein-like isoform X1	IPR006555,Helicase C-terminal domain | IPR006555,Helicase C-terminal domain | IPR010614,DEAD_2 | IPR010614,DEAD_2	GO:0003677,DNA binding | GO:0004003,ATP-dependent DNA helicase activity | GO:0005524,ATP binding | GO:0006139,nucleobase-containing compound metabolic process | GO:0032508,DNA duplex unwinding		BR_1	HE	152.966	348.023	-1.00034	0.00359186	0.0368008	down
CsGy5G030670	Deoxycytidine kinase	IPR031314,Deoxynucleoside kinase			BR_1	HE	2541.92	5593.37	-1.03489	0.000147821	0.00358549	down
CsGy6G006650	Uncharacterized protein	IPR008998,Agglutinin domain | IPR008998,Agglutinin domain			BR_1	HE	15.1079	95.6338	-2.01051	6.9e-07	4.5e-05	down
CsGy6G024120	E3 ubiquitin-protein ligase RFWD3		GO:0004842,ubiquitin-protein transferase activity | GO:0005634,nucleus | GO:0016567,protein ubiquitination | GO:0016874,ligase activity | GO:0036297,interstrand cross-link repair		BR_1	HE	110.082	243.148	-1.01644	0.000599204	0.0105183	down
CsGy1G018490	potassium channel AKT1	IPR021789,KHA, dimerisation domain of potassium ion channel | IPR020683,Ankyrin repeats (3 copies) | IPR020683,Ankyrin repeats (3 copies) | IPR005821,Ion transport protein | IPR000595,Cyclic nucleotide-binding domain	GO:0005249,voltage-gated potassium channel activity | GO:0005887,integral component of plasma membrane | GO:0034765,regulation of ion transmembrane transport | GO:0042391,regulation of membrane potential | GO:0071805,potassium ion transmembrane transport		BR_1	HE	131.407	515.39	-1.78275	1.65e-10	2.48e-08	down
CsGy6G011230	ATP-dependent zinc metalloprotease FTSH 12, chloroplastic	IPR003959,ATPase family associated with various cellular activities (AAA) | IPR000642,Peptidase family M41	GO:0004222,metalloendopeptidase activity | GO:0005524,ATP binding | GO:0005739,mitochondrion | GO:0006508,proteolysis | GO:0009941,chloroplast envelope | GO:0016021,integral component of membrane		BR_1	HE	713.151	2154.01	-1.49373	9.91e-11	1.57e-08	down
CsGy1G024640	patellin-4	IPR011074,CRAL/TRIO, N-terminal domain | IPR001251,CRAL/TRIO domain	GO:0005634,nucleus | GO:0005829,cytosol | GO:0005886,plasma membrane		BR_1	HE	1524.07	4383.69	-1.26022	0.000459937	0.00859001	down
CsGy2G005060	Uncharacterized protein	IPR031425,NPR1 interacting	GO:0010112,regulation of systemic acquired resistance		BR_1	HE	9.34893	44.3026	-1.36876	0.00302145	0.0329819	down
CsGy6G029610	haloacid dehalogenase-like hydrolase domain-containing protein At4g39970		GO:0008152,metabolic process | GO:0016787,hydrolase activity		BR_1	HE	247.598	527.046	-1.01767	1.62e-05	0.000610915	down
CsGy2G004360	Calcium-dependent lipid-binding (CaLB domain) family protein	IPR000008,C2 domain			BR_1	HE	0	18.7718	-1.44342	0.00156229	0.0209799	down
CsGy1G018260	WAT1-related protein	IPR000620,EamA-like transporter family | IPR000620,EamA-like transporter family	GO:0016021,integral component of membrane | GO:0022857,transmembrane transporter activity | GO:0055085,transmembrane transport		BR_1	HE	18.0731	119.094	-1.74458	0.00011347	0.00294517	down
CsGy7G018650	DEAD-box ATP-dependent RNA helicase 35	IPR001878,Zinc knuckle | IPR011545,DEAD/DEAH box helicase | IPR001650,Helicase conserved C-terminal domain	GO:0003676,nucleic acid binding | GO:0004386,helicase activity | GO:0005524,ATP binding | GO:0008270,zinc ion binding		BR_1	HE	0	137.996	-3.03411	1.57e-10	2.39e-08	down
CsGy5G013660	E3 ubiquitin-protein ligase RING1-like	IPR001841,Ring finger domain	GO:0016874,ligase activity		BR_1	HE	55.3773	139.311	-1.10428	0.00186217	0.0233497	down
CsGy1G008060	Pentatricopeptide repeat-containing protein At1g74850, chloroplastic	IPR002885,PPR repeat family | IPR002885,Pentatricopeptide repeat domain | IPR002885,Pentatricopeptide repeat domain | IPR002885,Pentatricopeptide repeat domain | IPR002885,Pentatricopeptide repeat domain | IPR002885,PPR repeat	GO:0009507,chloroplast | GO:0009508,plastid chromosome | GO:0042793,plastid transcription | GO:0045893,positive regulation of transcription, DNA-templated		BR_1	HE	884.84	2090.52	-1.11884	7.35e-05	0.0020754	down
CsGy1G020260	U3 small nucleolar RNA-associated protein 25 isoform X1	IPR010678,Utp25, U3 small nucleolar RNA-associated SSU processome protein 25	GO:0000462,maturation of SSU-rRNA from tricistronic rRNA transcript (SSU-rRNA, 5.8S rRNA, LSU-rRNA) | GO:0005730,nucleolus | GO:0019843,rRNA binding | GO:0032040,small-subunit processome | GO:0034511,U3 snoRNA binding		BR_1	HE	188.937	411.925	-1.03409	5.95e-05	0.00176432	down
CsGy6G027900	transcription factor MYB44	IPR001005,Myb-like DNA-binding domain | IPR001005,Myb-like DNA-binding domain	GO:0003677,DNA binding		BR_1	HE	525.43	1175.1	-1.07831	1.21e-05	0.000479768	down
CsGy1G022800	protein TOC75-3, chloroplastic	IPR000184,Surface antigen	GO:0005622,intracellular | GO:0006886,intracellular protein transport | GO:0015450,P-P-bond-hydrolysis-driven protein transmembrane transporter activity | GO:0019867,outer membrane | GO:0071806,protein transmembrane transport		BR_1	HE	2275.27	4966	-1.03037	0.000101265	0.00269642	down
CsGy3G042150	probable sarcosine oxidase	IPR010285,PIF1-like helicase | IPR006076,FAD dependent oxidoreductase	GO:0008115,sarcosine oxidase activity | GO:0046653,tetrahydrofolate metabolic process | GO:0055114,oxidation-reduction process		BR_1	HE	83.6232	291.096	-1.60333	5.01e-08	4.34e-06	down
CsGy3G012140	Ethylene-responsive transcription factor 1B	IPR001471,AP2 domain	GO:0003677,DNA binding | GO:0003700,DNA binding transcription factor activity | GO:0005634,nucleus | GO:0006355,regulation of transcription, DNA-templated		BR_1	HE	99.7495	515.237	-1.96194	4.57e-08	4.04e-06	down
CsGy3G011160	ankyrin repeat domain-containing protein 13C	IPR021832,GPCR-chaperone | IPR021832,GPCR-chaperone			BR_1	HE	418.302	955.23	-1.115	2.01e-06	0.000106891	down
CsGy4G025220	G2/mitotic-specific cyclin-2-like	IPR006671,Cyclin, N-terminal domain | IPR004367,Cyclin, C-terminal domain	GO:0005634,nucleus		BR_1	HE	1380.54	3101.79	-1.02	0.00125095	0.0182287	down
CsGy2G026100	Isocitrate lyase	IPR006254,Isocitrate lyase family	GO:0004451,isocitrate lyase activity | GO:0006097,glyoxylate cycle | GO:0006099,tricarboxylic acid cycle | GO:0009514,glyoxysome | GO:0046872,metal ion binding		BR_1	HE	1.89448	27.4017	-1.36232	0.00372662	0.0379313	down
CsGy6G032050	G2/mitotic-specific cyclin-2-like	IPR006671,Cyclin, N-terminal domain | IPR004367,Cyclin, C-terminal domain	GO:0005634,nucleus		BR_1	HE	275.447	792.576	-1.19391	0.00227624	0.0269388	down
CsGy4G007500	gibberellin 2-beta-dioxygenase 1	IPR005123,2OG-Fe(II) oxygenase superfamily	GO:0046872,metal ion binding | GO:0051213,dioxygenase activity | GO:0055114,oxidation-reduction process		BR_1	HE	6.50721	52.5057	-1.68472	0.000331707	0.00674248	down
CsGy1G013920	Histone H2B	IPR007125,Core histone H2A/H2B/H3/H4	GO:0000786,nucleosome | GO:0003677,DNA binding | GO:0005634,nucleus | GO:0046982,protein heterodimerization activity		BR_1	HE	3397.33	7529.54	-1.00687	0.00127227	0.0184863	down
CsGy7G002670	rho GDP-dissociation inhibitor 1-like	IPR000406,RHO protein GDP dissociation inhibitor	GO:0005094,Rho GDP-dissociation inhibitor activity | GO:0005737,cytoplasm | GO:0050790,regulation of catalytic activity		BR_1	HE	184.615	434.626	-1.13929	6.61e-06	0.000285823	down
CsGy6G014300	protein kinase APK1A, chloroplastic-like	IPR001245,Protein tyrosine kinase	GO:0004672,protein kinase activity | GO:0005524,ATP binding | GO:0006468,protein phosphorylation		BR_1	HE	351.96	803.027	-1.11988	6.94e-07	4.5e-05	down
CsGy6G021310	GRIP/coiled-coil protein				BR_1	HE	408.343	1095.44	-1.12253	0.00380139	0.0384546	down
CsGy7G014450	Calcium-transporting ATPase	IPR004014,Cation transporter/ATPase, N-terminus | IPR006068,Cation transporting ATPase, C-terminus	GO:0005388,calcium-transporting ATPase activity | GO:0005524,ATP binding | GO:0016021,integral component of membrane | GO:0070588,calcium ion transmembrane transport | GO:0099132,ATP hydrolysis coupled cation transmembrane transport		BR_1	HE	59.8985	152.334	-1.16081	0.00037519	0.00737939	down
CsGy5G024710	Histone-lysine N-methyltransferase ATX1, putative isoform 1	IPR003889,F/Y rich C-terminus	GO:0005634,nucleus		BR_1	HE	167.294	418.98	-1.16805	0.000126752	0.00320768	down
CsGy4G012280	kinesin-4 isoform X4	IPR001715,Calponin homology (CH) domain | IPR001752,Kinesin motor domain | IPR031852,Microtubule binding	GO:0003777,microtubule motor activity | GO:0005524,ATP binding | GO:0007018,microtubule-based movement | GO:0008017,microtubule binding		BR_1	HE	181.292	558.091	-1.30087	0.000575388	0.0102785	down
CsGy7G006910	Cyclin D3.2 protein	IPR006671,Cyclin, N-terminal domain | IPR004367,Cyclin, C-terminal domain	GO:0005634,nucleus		BR_1	HE	842.897	2358.68	-1.1916	0.00162988	0.0214827	down
CsGy3G018100	Cyclin D3-1	IPR006671,Cyclin, N-terminal domain | IPR004367,Cyclin, C-terminal domain	GO:0000082,G1/S transition of mitotic cell cycle | GO:0005634,nucleus | GO:0009735,response to cytokinin | GO:0009744,response to sucrose | GO:0010444,guard mother cell differentiation | GO:0048316,seed development		BR_1	HE	2243.56	5362.64	-1.03154	0.00470609	0.0446051	down
CsGy4G009100	protein EXORDIUM-like 2	IPR006766,Phosphate-induced protein 1 conserved region			BR_1	HE	586.112	1376.35	-1.05753	0.00138877	0.0196159	down
CsGy3G017950	probable indole-3-acetic acid-amido synthetase GH3.1	IPR004993,GH3 auxin-responsive promoter	GO:0009733,response to auxin		BR_1	HE	458.867	1543.07	-1.54585	3.79e-07	2.69e-05	down
CsGy6G017570	Carboxypeptidase	IPR001563,Serine carboxypeptidase	GO:0004185,serine-type carboxypeptidase activity | GO:0006508,proteolysis | GO:0016021,integral component of membrane		BR_1	HE	619.313	1812.34	-1.28847	0.000287958	0.00612374	down
CsGy6G016360	Histone H2A	IPR007125,Core histone H2A/H2B/H3/H4 | IPR032454,C-terminus of histone H2A	GO:0000786,nucleosome | GO:0003677,DNA binding | GO:0005634,nucleus | GO:0046982,protein heterodimerization activity		BR_1	HE	643.144	1421.43	-1.04041	0.00013241	0.00330133	down
CsGy6G025610	gibberellin 20 oxidase 2-like	IPR026992,non-haem dioxygenase in morphine synthesis N-terminal | IPR005123,2OG-Fe(II) oxygenase superfamily	GO:0016491,oxidoreductase activity | GO:0046872,metal ion binding | GO:0055114,oxidation-reduction process		BR_1	HE	3.68146	44.4714	-1.99098	2.03e-05	0.000725078	down
CsGy1G004450	Beta-D-glucosidase	IPR001764,Glycosyl hydrolase family 3 N terminal domain | IPR002772,Glycosyl hydrolase family 3 C-terminal domain	GO:0004553,hydrolase activity, hydrolyzing O-glycosyl compounds | GO:0005975,carbohydrate metabolic process		BR_1	HE	1787.08	4420.51	-1.15513	0.000147558	0.00358483	down
CsGy6G012910	Reticulon-like protein	IPR003388,Reticulon	GO:0005789,endoplasmic reticulum membrane | GO:0016021,integral component of membrane		BR_1	HE	626.541	1615.41	-1.12756	0.00177828	0.0227451	down
CsGy7G004480	protein TPX2	IPR027330,Cell cycle regulated microtubule associated protein | IPR027329,Targeting protein for Xklp2 (TPX2)	GO:0005819,spindle | GO:0005874,microtubule | GO:0032147,activation of protein kinase activity | GO:0060236,regulation of mitotic spindle organization		BR_1	HE	545.485	1785.63	-1.36317	0.00036104	0.00717544	down
CsGy1G009070	BTB/POZ and TAZ domain-containing protein 1-like	IPR000210,BTB/POZ domain | IPR000197,TAZ zinc finger	GO:0003712,transcription cofactor activity | GO:0004402,histone acetyltransferase activity | GO:0005634,nucleus | GO:0006355,regulation of transcription, DNA-templated | GO:0008270,zinc ion binding | GO:0016573,histone acetylation		BR_1	HE	1227.53	3242.56	-1.17623	0.000765836	0.0127226	down
CsGy6G020830	Amino acid transporter family protein	IPR013057,Transmembrane amino acid transporter protein	GO:0016021,integral component of membrane		BR_1	HE	100.689	252.445	-1.08925	0.00263073	0.0298543	down
CsGy6G036580	Subtilisin-like protease	IPR000209,Subtilase family | IPR010259,Peptidase inhibitor I9	GO:0004252,serine-type endopeptidase activity | GO:0006508,proteolysis		BR_1	HE	513.409	1361.08	-1.20156	0.00033474	0.00678598	down
CsGy1G015980	Maturase	IPR024937,Type II intron maturase	GO:0005739,mitochondrion | GO:0006397,mRNA processing		BR_1	HE	151.621	569.856	-1.6586	2.14e-07	1.64e-05	down
CsGy2G011620	polyadenylate-binding protein RBP47		GO:0003723,RNA binding		BR_1	HE	395.744	860.369	-1.06258	4.86e-07	3.39e-05	down
CsGy2G022230	helicase and polymerase-containing protein TEBICHI isoform X1	IPR001650,Helicase conserved C-terminal domain | IPR001098,DNA polymerase family A | IPR011545,DEAD/DEAH box helicase	GO:0003677,DNA binding | GO:0003887,DNA-directed DNA polymerase activity | GO:0004386,helicase activity | GO:0005524,ATP binding | GO:0006261,DNA-dependent DNA replication | GO:0009640,photomorphogenesis | GO:0009933,meristem structural organization | GO:0010468,regulation of gene expression | GO:0051301,cell division | GO:0071897,DNA biosynthetic process | GO:1902749,regulation of cell cycle G2/…		BR_1	HE	158.387	360.758	-1.03685	0.000987564	0.0153997	down
CsGy5G030190	Bifunctional aspartokinase/homoserine dehydrogenase	IPR001342,Homoserine dehydrogenase | IPR002912,ACT domain | IPR005106,Homoserine dehydrogenase, NAD binding domain | IPR001048,Amino acid kinase family | IPR027795,ACT domain	GO:0004072,aspartate kinase activity | GO:0008652,cellular amino acid biosynthetic process | GO:0016310,phosphorylation | GO:0016491,oxidoreductase activity | GO:0050661,NADP binding | GO:0055114,oxidation-reduction process		BR_1	HE	1579.52	3317.2	-1.01436	1.62e-06	9.18e-05	down
CsGy5G024360	Unknown Protein				BR_1	HE	47.7994	123.821	-1.15535	0.00085026	0.0138079	down
CsGy2G011760	phragmoplast orienting kinesin 2	IPR001752,Kinesin motor domain	GO:0003777,microtubule motor activity | GO:0005524,ATP binding | GO:0007018,microtubule-based movement | GO:0008017,microtubule binding		BR_1	HE	447.573	1560.14	-1.44706	0.000126064	0.00319626	down
CsGy1G025710	Dormancy/auxin associated family protein	IPR008406,Dormancy/auxin associated protein			BR_1	HE	465.266	1431.55	-1.48614	1.67e-08	1.64e-06	down
CsGy5G021040	nuclear pore complex protein NUP54	IPR025712,Nucleoporin complex subunit 54	GO:0005643,nuclear pore		BR_1	HE	251.247	566.81	-1.08717	1.24e-05	0.00048632	down
CsGy6G000160	phragmoplast orienting kinesin-1 isoform X1	IPR001752,Kinesin motor domain	GO:0003777,microtubule motor activity | GO:0005524,ATP binding | GO:0007018,microtubule-based movement | GO:0008017,microtubule binding		BR_1	HE	465.077	1204.48	-1.14216	0.00129523	0.0187125	down
CsGy2G011120	protein tesmin/TSO1-like CXC 3	IPR005172,Tesmin/TSO1-like CXC domain, cysteine-rich domain | IPR005172,Tesmin/TSO1-like CXC domain, cysteine-rich domain			BR_1	HE	561.432	1450.08	-1.10631	0.00310177	0.0335211	down
CsGy3G015470	Late embryogenesis abundant protein D-29				BR_1	HE	2.07754	21.0529	-1.35041	0.00439392	0.0426854	down
CsGy4G021690	Serine/threonine-protein kinase WNK (With No Lysine)-like protein	IPR025610,bHLH-MYC and R2R3-MYB transcription factors N-terminal	GO:0004674,protein serine/threonine kinase activity | GO:0005829,cytosol | GO:0006468,protein phosphorylation | GO:0035556,intracellular signal transduction		BR_1	HE	485.875	1117.45	-1.04704	0.000980019	0.0153701	down
CsGy5G002600	UDP-N-acetylmuramoyl-L-alanyl-D-glutamate--2, 6-diaminopimelate ligase	IPR000713,Mur ligase family, catalytic domain | IPR004101,Mur ligase family, glutamate ligase domain | IPR013221,Mur ligase middle domain	GO:0005524,ATP binding | GO:0005737,cytoplasm | GO:0008360,regulation of cell shape | GO:0009058,biosynthetic process | GO:0016881,acid-amino acid ligase activity | GO:0051301,cell division		BR_1	HE	726.046	1644.66	-1.09626	6.36e-06	0.000278382	down
CsGy3G030380	DUF3741 domain-containing protein/DUF4378 domain-containing protein/VARLMGL domain-containing protein	IPR025486,Domain of unknown function (DUF4378) | IPR022212,Protein of unknown function (DUF3741)			BR_1	HE	323.906	1024.28	-1.54758	8.76e-11	1.4e-08	down
CsGy1G031910	ATP-dependent zinc metalloprotease FtsH		GO:0004222,metalloendopeptidase activity | GO:0005524,ATP binding | GO:0006508,proteolysis | GO:0016021,integral component of membrane		BR_1	HE	63.0787	191.225	-1.22165	0.00237016	0.0277261	down
CsGy1G023520	serine/threonine-protein kinase 26-like	IPR000719,Protein kinase domain	GO:0004674,protein serine/threonine kinase activity | GO:0005524,ATP binding | GO:0006468,protein phosphorylation | GO:0016021,integral component of membrane		BR_1	HE	102.719	321.029	-1.37278	9.58e-05	0.00257852	down
CsGy5G025410	ethylene-responsive transcription factor WRI1	IPR001471,AP2 domain | IPR001471,AP2 domain	GO:0003677,DNA binding | GO:0003700,DNA binding transcription factor activity | GO:0005634,nucleus | GO:0006355,regulation of transcription, DNA-templated | GO:0007275,multicellular organism development | GO:0032440,2-alkenal reductase [NAD(P)] activity | GO:0055114,oxidation-reduction process		BR_1	HE	33.4716	140.954	-1.59914	5.35e-05	0.00162708	down
CsGy4G024170	DNA cross-link repair protein SNM1	IPR011084,DNA repair metallo-beta-lactamase | IPR001660,SAM domain (Sterile alpha motif)			BR_1	HE	120.518	286.555	-1.07803	0.000900076	0.0144164	down
CsGy4G024070	Leucine-rich receptor-like protein kinase family protein	IPR001611,Leucine rich repeat | IPR001611,Leucine rich repeat | IPR001611,Leucine rich repeat | IPR013210,Leucine rich repeat N-terminal domain | IPR000719,Protein kinase domain	GO:0016301,kinase activity		BR_1	HE	1170.1	2565.51	-1.0159	0.00043523	0.008271	down
CsGy6G026870	HTH-type transcriptional regulator	IPR025322,Domain of unknown function (DUF4228)			BR_1	HE	52.3802	149.483	-1.20338	0.00178229	0.0227606	down
CsGy4G007490	Gibberellin 2-oxidase	IPR005123,2OG-Fe(II) oxygenase superfamily | IPR026992,non-haem dioxygenase in morphine synthesis N-terminal	GO:0009416,response to light stimulus | GO:0045487,gibberellin catabolic process | GO:0046872,metal ion binding | GO:0052634,C-19 gibberellin 2-beta-dioxygenase activity | GO:0055114,oxidation-reduction process		BR_1	HE	21.6471	104.458	-1.66525	6.42e-05	0.00186298	down
CsGy1G019730	1-deoxy-D-xylulose-5-phosphate synthase	IPR005475,Transketolase, pyrimidine binding domain | IPR005477,1-deoxy-D-xylulose-5-phosphate synthase | IPR033248,Transketolase, C-terminal domain	GO:0008661,1-deoxy-D-xylulose-5-phosphate synthase activity | GO:0016114,terpenoid biosynthetic process		BR_1	HE	45.5345	288.925	-1.73871	0.000115243	0.0029815	down
CsGy3G007770	Ubiquitin-specific protease family C19-related protein isoform 1		GO:0016021,integral component of membrane		BR_1	HE	79.7746	262.832	-1.45859	1.68e-05	0.000625357	down
CsGy3G033510	protein downstream neighbor of Son isoform X1				BR_1	HE	399.804	880.872	-1.02401	0.000340478	0.00684744	down
CsGy4G022840	Cytochrome P450	IPR001128,Cytochrome P450	GO:0005506,iron ion binding | GO:0016021,integral component of membrane | GO:0020037,heme binding | GO:0033773,isoflavone 2'-hydroxylase activity | GO:0055114,oxidation-reduction process		BR_1	HE	253.177	1178.12	-1.9026	1.08e-08	1.1e-06	down
CsGy3G041690	cyclin-A2-1 isoform X2	IPR006671,Cyclin, N-terminal domain	GO:0005634,nucleus		BR_1	HE	347.691	935.785	-1.1376	0.00292329	0.032368	down
CsGy1G014460	Cytochrome P450 family protein	IPR001128,Cytochrome P450	GO:0005506,iron ion binding | GO:0016021,integral component of membrane | GO:0016705,oxidoreductase activity, acting on paired donors, with incorporation or reduction of molecular oxygen | GO:0020037,heme binding | GO:0055114,oxidation-reduction process		BR_1	HE	30.9481	111.06	-1.37556	0.00089956	0.0144164	down
CsGy7G010380	putative cyclin-B3-1 isoform X3	IPR006671,Cyclin, N-terminal domain | IPR004367,Cyclin, C-terminal domain	GO:0005634,nucleus		BR_1	HE	295.513	738.204	-1.15691	0.000210833	0.00476383	down
CsGy3G043330	Receptor protein kinase CLAVATA1	IPR013210,Leucine rich repeat N-terminal domain | IPR000719,Protein kinase domain | IPR001611,Leucine Rich Repeat | IPR001611,Leucine Rich Repeat | IPR001611,Leucine Rich Repeat	GO:0001653,peptide receptor activity | GO:0004674,protein serine/threonine kinase activity | GO:0005524,ATP binding | GO:0005886,plasma membrane | GO:0006979,response to oxidative stress | GO:0007165,signal transduction | GO:0009845,seed germination | GO:0016021,integral component of membrane | GO:0045087,innate immune response | GO:0046777,protein autophosphorylation		BR_1	HE	49.63	138.31	-1.13056	0.00521959	0.0481203	down
CsGy3G039900	tRNA-processing ribonuclease BN		GO:0009941,chloroplast envelope | GO:0016021,integral component of membrane		BR_1	HE	285.142	662.723	-1.0445	0.00156282	0.0209799	down
CsGy7G007480	2-oxoglutarate (2OG) and Fe(II)-dependent oxygenase superfamily protein	IPR026992,non-haem dioxygenase in morphine synthesis N-terminal | IPR005123,2OG-Fe(II) oxygenase superfamily	GO:0016707,gibberellin 3-beta-dioxygenase activity | GO:0046872,metal ion binding | GO:0055114,oxidation-reduction process		BR_1	HE	320.468	883.622	-1.14993	0.00315061	0.0338563	down
CsGy5G017530	Guanine nucleotide-binding protein subunit beta-1	IPR001680,WD domain, G-beta repeat | IPR001680,WD domain, G-beta repeat | IPR001680,WD domain, G-beta repeat	GO:0010997,anaphase-promoting complex binding | GO:0097027,ubiquitin-protein transferase activator activity | GO:1904668,positive regulation of ubiquitin protein ligase activity		BR_1	HE	661.294	2165.75	-1.42871	5.12e-05	0.0015682	down
CsGy3G043300	Ubiquitin-fold modifier-conjugating enzyme 1	IPR014806,Ubiquitin-fold modifier-conjugating enzyme 1	GO:0005737,cytoplasm | GO:0071568,UFM1 transferase activity | GO:1990592,protein K69-linked ufmylation		BR_1	HE	56.5992	135.116	-1.0631	0.00177958	0.0227451	down
CsGy5G025490	3-oxo-5-alpha-steroid 4-dehydrogenase 1-like	IPR001104,3-oxo-5-alpha-steroid 4-dehydrogenase	GO:0005737,cytoplasm | GO:0006629,lipid metabolic process | GO:0016021,integral component of membrane | GO:0016627,oxidoreductase activity, acting on the CH-CH group of donors | GO:0055114,oxidation-reduction process		BR_1	HE	231.618	968.837	-1.9458	1.38e-18	1e-15	down
CsGy2G008550	RING/FYVE/PHD zinc finger superfamily protein	IPR022143,Protein of unknown function (DUF3675) | IPR011016,RING-variant domain	GO:0008270,zinc ion binding | GO:0016021,integral component of membrane		BR_1	HE	966.129	2339.15	-1.22033	3.11e-10	4.46e-08	down
CsGy4G007930	Unknown Protein				BR_1	HE	85.7603	216.839	-1.07309	0.00461131	0.0440999	down
CsGy4G001670	Leucine-rich repeat (LRR) family protein	IPR001611,Leucine rich repeat | IPR001611,Leucine rich repeat | IPR001611,Leucine Rich Repeat	GO:0008356,asymmetric cell division | GO:0010090,trichome morphogenesis | GO:0010375,stomatal complex patterning | GO:0010376,stomatal complex formation | GO:0016021,integral component of membrane | GO:0033612,receptor serine/threonine kinase binding | GO:0042277,peptide binding | GO:0071215,cellular response to abscisic acid stimulus | GO:1905034,regulation of antifungal innate immune response		BR_1	HE	113.7	302.469	-1.13743	0.0024981	0.0287563	down
CsGy2G010530	HR-like lesion-inducing protein-like protein	IPR008637,HR-like lesion-inducing	GO:0005783,endoplasmic reticulum | GO:0005794,Golgi apparatus | GO:0016021,integral component of membrane		BR_1	HE	2147.71	5173.86	-1.19589	5.99e-08	5.08e-06	down
CsGy1G025030	sister-chromatid cohesion protein 3 isoform X2	IPR013721,STAG domain			BR_1	HE	230.906	549.29	-1.11494	0.000146137	0.00356743	down
CsGy5G002490	zinc finger protein CONSTANS-LIKE 2-like	IPR010402,CCT motif	GO:0005634,nucleus		BR_1	HE	18.6223	68.8065	-1.32987	0.00200002	0.0245897	down
CsGy3G028080	Chaperone protein dnaJ 8	IPR001623,DnaJ domain	GO:0005634,nucleus | GO:0009416,response to light stimulus | GO:0009570,chloroplast stroma		BR_1	HE	4193.05	10250.8	-1.20324	4.33e-07	3.05e-05	down
CsGy7G007080	Polyadenylate-binding protein	IPR000504,RNA recognition motif. (a.k.a. RRM, RBD, or RNP domain) | IPR000504,RNA recognition motif. (a.k.a. RRM, RBD, or RNP domain) | IPR000504,RNA recognition motif. (a.k.a. RRM, RBD, or RNP domain) | IPR000504,RNA recognition motif. (a.k.a. RRM, RBD, or RNP domain) | IPR002004,Poly-adenylate binding protein, unique domain	GO:0003723,RNA binding | GO:0005737,cytoplasm		BR_1	HE	8965.98	27221.6	-1.51518	2.14e-12	4.57e-10	down
CsGy7G015000	protease Do-like 2, chloroplastic		GO:0004252,serine-type endopeptidase activity | GO:0006508,proteolysis | GO:0009533,chloroplast stromal thylakoid | GO:0009535,chloroplast thylakoid membrane | GO:0009658,chloroplast organization | GO:0009941,chloroplast envelope | GO:0010206,photosystem II repair | GO:0030163,protein catabolic process		BR_1	HE	38.1003	177.37	-1.78033	2.02e-06	0.000107408	down
CsGy3G011450	Myosin-8	IPR004009,Myosin N-terminal SH3-like domain | IPR001609,Myosin head (motor domain) | IPR002710,DIL domain | IPR000048,IQ calmodulin-binding motif | IPR000048,IQ calmodulin-binding motif | IPR000048,IQ calmodulin-binding motif | IPR000048,IQ calmodulin-binding motif | IPR000048,IQ calmodulin-binding motif	GO:0003777,microtubule motor activity | GO:0003779,actin binding | GO:0005524,ATP binding | GO:0007015,actin filament organization | GO:0007018,microtubule-based movement | GO:0008017,microtubule binding | GO:0016459,myosin complex		BR_1	HE	31.7442	123.779	-1.61292	8.13e-06	0.000339535	down
CsGy1G016130	Unknown Protein				BR_1	HE	15.1079	78.8173	-1.74405	3.04e-05	0.001025	down
CsGy6G022840	dr1-associated corepressor-like isoform X1	IPR003958,Histone-like transcription factor (CBF/NF-Y) and archaeal histone	GO:0005634,nucleus | GO:0046982,protein heterodimerization activity		BR_1	HE	59.6399	160.891	-1.13964	0.00278581	0.0312868	down
CsGy1G012200	non-classical arabinogalactan protein 31		GO:0005199,structural constituent of cell wall		BR_1	HE	62.5136	275.245	-1.59442	0.000108235	0.00283842	down
CsGy2G006980	Copine, putative	IPR010734,Copine | IPR000008,C2 domain | IPR000008,C2 domain	GO:0005544,calcium-dependent phospholipid binding | GO:0060548,negative regulation of cell death		BR_1	HE	162.952	382.911	-1.13989	5.18e-06	0.000237592	down
CsGy3G013030	protein tesmin/TSO1-like CXC 2				BR_1	HE	1230.56	2754.66	-1.05534	0.000122781	0.00312278	down
CsGy3G010900	Transcription factor, putative	IPR025756,MYB-CC type transfactor, LHEQLE motif | IPR001005,Myb-like DNA-binding domain	GO:0003677,DNA binding | GO:0005634,nucleus | GO:0006355,regulation of transcription, DNA-templated		BR_1	HE	589.879	1343.9	-1.13041	2.77e-08	2.57e-06	down
CsGy3G027750	cell division cycle 20.2, cofactor of APC complex-like	IPR024977,Anaphase-promoting complex subunit 4 WD40 domain | IPR001680,WD domain, G-beta repeat | IPR001680,WD domain, G-beta repeat | IPR001680,WD domain, G-beta repeat	GO:0010997,anaphase-promoting complex binding | GO:0051301,cell division | GO:0097027,ubiquitin-protein transferase activator activity | GO:1904668,positive regulation of ubiquitin protein ligase activity		BR_1	HE	1132.65	3463.68	-1.36721	6.2e-05	0.00181094	down
CsGy5G001080	cell division cycle 20.2, cofactor of APC complex-like	IPR024977,Anaphase-promoting complex subunit 4 WD40 domain | IPR001680,WD domain, G-beta repeat | IPR001680,WD domain, G-beta repeat | IPR001680,WD domain, G-beta repeat	GO:0010997,anaphase-promoting complex binding | GO:0051301,cell division | GO:0097027,ubiquitin-protein transferase activator activity | GO:1904668,positive regulation of ubiquitin protein ligase activity		BR_1	HE	420.227	1393.56	-1.39573	0.000195259	0.00448535	down
CsGy1G013930	Histone H2B	IPR013626,Pheophorbide a oxygenase | IPR007125,Core histone H2A/H2B/H3/H4	GO:0000786,nucleosome | GO:0003677,DNA binding | GO:0005634,nucleus | GO:0010277,chlorophyllide a oxygenase [overall] activity | GO:0046982,protein heterodimerization activity | GO:0055114,oxidation-reduction process		BR_1	HE	2125.31	4615.31	-1.03048	5.78e-05	0.00173333	down
CsGy4G020580	UDP-glucosyltransferase	IPR002213,UDP-glucoronosyl and UDP-glucosyl transferase	GO:0008152,metabolic process | GO:0016758,transferase activity, transferring hexosyl groups		BR_1	HE	9.05837	42.9803	-1.33792	0.004017	0.0399699	down
CsGy6G018220	girdin (DUF630 and DUF632)	IPR006867,Protein of unknown function (DUF632) | IPR006868,Protein of unknown function (DUF630)			BR_1	HE	462.335	1348.25	-1.17798	0.00354587	0.0365516	down
CsGy2G001230	DNA mismatch repair protein MSH7	IPR007695,MutS domain I | IPR007860,MutS domain II | IPR007696,MutS domain III | IPR000432,MutS domain V	GO:0005524,ATP binding | GO:0006298,mismatch repair | GO:0030983,mismatched DNA binding		BR_1	HE	84.9685	219.066	-1.15974	0.000603403	0.0105676	down
CsGy3G004100	Beta-amylase	IPR001554,Glycosyl hydrolase family 14	GO:0005983,starch catabolic process | GO:0009507,chloroplast | GO:0016161,beta-amylase activity | GO:0102229,amylopectin maltohydrolase activity		BR_1	HE	11.8086	65.6299	-1.75437	4.03e-05	0.00127752	down
CsGy5G014010	allene oxide cyclase 1, chloroplastic	IPR009410,Allene oxide cyclase	GO:0007623,circadian rhythm | GO:0009507,chloroplast | GO:0009611,response to wounding | GO:0009625,response to insect | GO:0009637,response to blue light | GO:0009646,response to absence of light | GO:0009651,response to salt stress | GO:0009695,jasmonic acid biosynthetic process | GO:0009723,response to ethylene | GO:0009734,auxin-activated signaling pathway | GO:0009737,response to abscisic ac…		BR_1	HE	1908.52	4054.26	-1.03336	5.72e-07	3.83e-05	down
CsGy1G010800	Tryptophan synthase beta chain 1	IPR001926,Pyridoxal-phosphate dependent enzyme	GO:0000162,tryptophan biosynthetic process | GO:0004834,tryptophan synthase activity		BR_1	HE	77.8874	279.458	-1.28551	0.0032381	0.0344125	down
CsGy3G041780	probable ADP-ribosylation factor GTPase-activating protein AGD14 isoform X2	IPR001164,Putative GTPase activating protein for Arf	GO:0005096,GTPase activator activity | GO:0043547,positive regulation of GTPase activity | GO:0046872,metal ion binding		BR_1	HE	56.7503	129.6	-1.00421	0.00388821	0.0390575	down
CsGy7G007490	methylesterase 2-like	IPR000073,Alpha/beta hydrolase family			BR_1	HE	765.906	1658.76	-1.00531	0.000373291	0.00736109	down
CsGy3G028750	inflorescence meristem receptor-like kinase 2	IPR001611,Leucine rich repeat | IPR001611,Leucine rich repeat | IPR013210,Leucine rich repeat N-terminal domain | IPR001245,Protein tyrosine kinase	GO:0004672,protein kinase activity | GO:0005524,ATP binding | GO:0006468,protein phosphorylation | GO:0016021,integral component of membrane		BR_1	HE	909.837	2736.4	-1.21528	0.00255724	0.0293049	down
CsGy6G013630	asparagine synthetase [glutamine-hydrolyzing] 1-like	IPR017932,Glutamine amidotransferase domain | IPR001962,Asparagine synthase	GO:0004066,asparagine synthase (glutamine-hydrolyzing) activity | GO:0005524,ATP binding | GO:0006529,asparagine biosynthetic process | GO:0006541,glutamine metabolic process | GO:0009744,response to sucrose | GO:0009749,response to glucose | GO:0009750,response to fructose | GO:0043617,cellular response to sucrose starvation		BR_1	HE	952.815	3709.25	-1.79186	1.98e-11	3.46e-09	down
CsGy3G003680	Unknown Protein				BR_1	HE	8.1271	43.2125	-1.49018	0.0011444	0.0170359	down
CsGy6G016650	GPI-anchored adhesin-like protein	IPR025486,Domain of unknown function (DUF4378) | IPR032795,DUF761-associated sequence motif			BR_1	HE	585.292	1685.75	-1.26628	0.000390123	0.00759439	down
CsGy3G043080	serine/threonine-protein kinase CTR1	IPR001245,Protein tyrosine kinase	GO:0004674,protein serine/threonine kinase activity | GO:0004871,signal transducer activity | GO:0005524,ATP binding | GO:0005622,intracellular | GO:0006468,protein phosphorylation | GO:0035556,intracellular signal transduction		BR_1	HE	97.0676	324.453	-1.49565	5.31e-06	0.000242992	down
CsGy4G000060	Pyruvate kinase	IPR015795,Pyruvate kinase, alpha/beta domain | IPR015793,Pyruvate kinase, barrel domain	GO:0000287,magnesium ion binding | GO:0004743,pyruvate kinase activity | GO:0006096,glycolytic process | GO:0016301,kinase activity | GO:0030955,potassium ion binding		BR_1	HE	1403.03	3562.58	-1.09226	0.0032483	0.0344228	down
CsGy1G027860	F-box/LRR-repeat protein 13	IPR001611,Leucine Rich repeat			BR_1	HE	107.423	371.21	-1.62681	1.99e-09	2.32e-07	down
CsGy6G016010	hypothetical protein				BR_1	HE	242.703	755.649	-1.3998	2.82e-05	0.000965122	down
CsGy6G027850	cyclin-D3-3	IPR004367,Cyclin, C-terminal domain | IPR006671,Cyclin, N-terminal domain	GO:0005634,nucleus		BR_1	HE	197.116	621.47	-1.42479	1.44e-05	0.000553375	down
CsGy3G005740	organic cation/carnitine transporter 4-like	IPR005828,Sugar (and other) transporter	GO:0016021,integral component of membrane | GO:0022857,transmembrane transporter activity | GO:0055085,transmembrane transport		BR_1	HE	183.528	409.468	-1.06781	2.81e-05	0.000964036	down
CsGy6G022270	Lipoxygenase	IPR013819,Lipoxygenase | IPR013819,Lipoxygenase | IPR013819,Lipoxygenase | IPR001024,PLAT/LH2 domain	GO:0006633,fatty acid biosynthetic process | GO:0051213,dioxygenase activity		BR_1	HE	224.868	767.98	-1.65059	4.87e-12	9.86e-10	down
CsGy1G029140	Cytosine-specific methyltransferase	IPR023780,Chromo (CHRromatin Organisation MOdifier) domain | IPR029063,C-5 cytosine-specific DNA methylase | IPR001025,BAH domain	GO:0003682,chromatin binding | GO:0003886,DNA (cytosine-5-)-methyltransferase activity | GO:0005634,nucleus | GO:0006342,chromatin silencing | GO:0010069,zygote asymmetric cytokinesis in embryo sac | GO:0010425,DNA methylation on cytosine within a CNG sequence | GO:0051567,histone H3-K9 methylation | GO:0090116,C-5 methylation of cytosine		BR_1	HE	739.97	2220.1	-1.32683	0.000155753	0.00374202	down
CsGy6G012240	DDT domain-containing protein PTM	IPR028942,WSTF, HB1, Itc1p, MBD9 motif 1 | IPR019787,PHD-finger | IPR018501,DDT domain	GO:0046872,metal ion binding		BR_1	HE	75.1299	178.519	-1.06799	0.00128583	0.0185943	down
CsGy7G019430	centromere protein C		GO:0000776,kinetochore | GO:0019237,centromeric DNA binding | GO:0051382,kinetochore assembly		BR_1	HE	324.599	834.234	-1.21055	4.72e-05	0.00146082	down
CsGy5G019260	chaperone protein DnaJ isoform X2	IPR001623,DnaJ domain	GO:0005634,nucleus | GO:0005737,cytoplasm		BR_1	HE	674.968	1567.7	-1.08266	0.000260386	0.00563283	down

## Sheet: Pathway enrichment, EBRvsHEdown
																								No Enriched Pathways

## Sheet: EDAvsHE Up summary
Gene ID	Human Readable Description	Interpro	Gene Ontology		sampleA	sampleB	baseMeanA	baseMeanB	baseMean	log2FoldChange	pvalue	padj
CsGy7G013340	EPIDERMAL PATTERNING FACTOR-like protein 9	IPR031753,Stomagen	GO:2000123,positive regulation of stomatal complex development		DA_1	HE	240.802	68.1203	154.461	1.41585	0.000644909	0.00699078
CsGy7G020170	O-fucosyltransferase family protein	IPR019378,GDP-fucose protein O-fucosyltransferase	GO:0006004,fucose metabolic process | GO:0016757,transferase activity, transferring glycosyl groups		DA_1	HE	8377.39	3569.97	5973.68	1.13676	1.85e-05	0.000487286
CsGy4G000820	Epoxide hydrolase 2	IPR000073,alpha/beta hydrolase fold	GO:0016787,hydrolase activity		DA_1	HE	192.928	54.9741	123.951	1.42339	0.000498396	0.00584351
CsGy4G007860	B-box zinc finger protein 22	IPR000315,B-box zinc finger | IPR000315,B-box zinc finger	GO:0008270,zinc ion binding | GO:0009641,shade avoidance | GO:0009658,chloroplast organization | GO:0009718,anthocyanin-containing compound biosynthetic process | GO:0015995,chlorophyll biosynthetic process | GO:0016607,nuclear speck | GO:0043565,sequence-specific DNA binding		DA_1	HE	1074.24	512.893	793.565	1.0043	1.83e-05	0.000485761
CsGy2G009240	Pyrimidine-specific ribonucleoside hydrolase RihA	IPR001910,Inosine-uridine preferring nucleoside hydrolase	GO:0005829,cytosol | GO:0006148,inosine catabolic process | GO:0010150,leaf senescence | GO:0035251,UDP-glucosyltransferase activity | GO:0047724,inosine nucleosidase activity		DA_1	HE	635.531	286.799	461.165	1.06405	4.28e-05	0.000911164
CsGy4G010790	methyltransferase-like protein				DA_1	HE	121.765	13.3227	67.5441	1.34239	0.00703679	0.0377365
CsGy6G026630	Cytochrome P450	IPR001128,Cytochrome P450	GO:0004497,monooxygenase activity | GO:0005506,iron ion binding | GO:0016021,integral component of membrane | GO:0016705,oxidoreductase activity, acting on paired donors, with incorporation or reduction of molecular oxygen | GO:0020037,heme binding | GO:0055114,oxidation-reduction process		DA_1	HE	346.175	88.0622	217.119	1.32791	0.00455477	0.027766
CsGy5G024620	hypothetical protein		GO:0030001,metal ion transport | GO:0046872,metal ion binding		DA_1	HE	928.863	418.87	673.867	1.01542	0.00152621	0.0130365
CsGy3G019840	cotton fiber protein	IPR008480,Cotton fibre expressed protein			DA_1	HE	142.32	40.0051	91.1628	1.49962	9.14e-05	0.00164052
CsGy7G013360	asparagine--tRNA ligase, cytoplasmic 2	IPR004364,tRNA synthetases class II (D, K and N) | IPR004364,tRNA synthetases class II (D, K and N)	GO:0004816,asparagine-tRNA ligase activity | GO:0005524,ATP binding | GO:0005737,cytoplasm | GO:0006421,asparaginyl-tRNA aminoacylation		DA_1	HE	248.916	82.2279	165.572	1.14881	0.0104599	0.0497861
CsGy3G019140	cx9C motif-containing protein 4	IPR027179,Mature-T-Cell Proliferation I type			DA_1	HE	98.4632	41.438	69.9506	1.00894	0.0102165	0.0490376
CsGy3G043790	Pentatricopeptide repeat-containing protein family	IPR032867,DYW family of nucleic acid deaminases | IPR002885,PPR repeat family | IPR002885,PPR repeat | IPR002885,PPR repeat	GO:0008270,zinc ion binding		DA_1	HE	632.432	261.982	447.207	1.14903	0.000100367	0.00176662
CsGy3G029360	glycerol-3-phosphate 2-O-acyltransferase 6	IPR002123,Acyltransferase	GO:0010143,cutin biosynthetic process | GO:0016021,integral component of membrane | GO:0016311,dephosphorylation | GO:0016791,phosphatase activity | GO:0090447,glycerol-3-phosphate 2-O-acyltransferase activity		DA_1	HE	218.06	90.4196	154.24	1.03266	0.00798484	0.0410113
CsGy2G005980	Oxygen-dependent choline dehydrogenase	IPR000172,GMC oxidoreductase | IPR007867,GMC oxidoreductase	GO:0016021,integral component of membrane | GO:0016614,oxidoreductase activity, acting on CH-OH group of donors | GO:0016829,lyase activity | GO:0050660,flavin adenine dinucleotide binding | GO:0055114,oxidation-reduction process		DA_1	HE	217.007	24.1406	120.574	1.80921	0.000235557	0.00329086
CsGy4G002590	membrane-associated 30 kDa protein, chloroplastic	IPR007157,PspA/IM30 family			DA_1	HE	4158.07	1883.63	3020.85	1.06885	1.33e-05	0.000381318
CsGy5G022380	WAT1-related protein	IPR000620,EamA-like transporter family	GO:0016021,integral component of membrane | GO:0022857,transmembrane transporter activity | GO:0055085,transmembrane transport		DA_1	HE	1795.12	428.182	1111.65	1.72697	3.14e-06	0.000127347
CsGy5G000380	protein IQ-DOMAIN 1-like	IPR025064,Protein of unknown function (DUF4005) | IPR000048,IQ calmodulin-binding motif | IPR000048,IQ calmodulin-binding motif			DA_1	HE	389.893	89.727	239.81	1.8135	2.29e-07	1.65e-05
CsGy3G044690	probable receptor-like protein kinase At5g47070	IPR001245,Protein tyrosine kinase	GO:0004674,protein serine/threonine kinase activity | GO:0005524,ATP binding | GO:0006468,protein phosphorylation		DA_1	HE	101.26	41.0034	71.1319	1.04324	0.00894552	0.0444207
CsGy6G034340	ethylene-responsive transcription factor 4-like	IPR001471,AP2 domain	GO:0003677,DNA binding | GO:0003700,DNA binding transcription factor activity | GO:0005634,nucleus | GO:0006355,regulation of transcription, DNA-templated		DA_1	HE	822.212	242.775	532.493	1.55203	1.47e-06	7.15e-05
CsGy3G039180	G-type lectin S-receptor-like serine/threonine-protein kinase At4g27290	IPR003609,PAN-like domain | IPR001245,Protein tyrosine kinase | IPR001245,Protein tyrosine kinase | IPR001480,D-mannose binding lectin | IPR021820,Domain of unknown function (DUF3403) | IPR000858,S-locus glycoprotein domain	GO:0004674,protein serine/threonine kinase activity | GO:0005524,ATP binding | GO:0006468,protein phosphorylation | GO:0016021,integral component of membrane | GO:0030246,carbohydrate binding | GO:0048544,recognition of pollen		DA_1	HE	287.558	102.457	195.007	1.27207	0.000303388	0.00401002
CsGy7G010090	NAC domain-containing protein, putative	IPR003441,No apical meristem (NAM) protein	GO:0003677,DNA binding | GO:0005634,nucleus | GO:0006355,regulation of transcription, DNA-templated		DA_1	HE	164.651	27.2091	95.9303	2.19261	1.08e-09	1.97e-07
CsGy5G027170	NADH dehydrogenase [ubiquinone] 1 alpha subcomplex subunit 6		GO:0005747,mitochondrial respiratory chain complex I		DA_1	HE	1374.06	615.405	994.735	1.08551	8.23e-06	0.000265246
CsGy7G015720	desiccation-related protein PCC13-62-like	IPR008801,Rapid ALkalinization Factor (RALF)	GO:0016021,integral component of membrane		DA_1	HE	587.396	277.875	432.635	1.0017	0.000113377	0.0019409
CsGy4G007250	photosystem II 10 kDa polypeptide, chloroplastic	IPR006814,Photosystem II 10 kDa polypeptide PsbR	GO:0009654,photosystem II oxygen evolving complex | GO:0015979,photosynthesis | GO:0016021,integral component of membrane		DA_1	HE	86697.9	31493.7	59095.8	1.31605	1.07e-05	0.000327773
CsGy1G015520	Inositol-1-monophosphatase	IPR000760,Inositol monophosphatase family	GO:0006021,inositol biosynthetic process | GO:0007165,signal transduction | GO:0008934,inositol monophosphate 1-phosphatase activity | GO:0046854,phosphatidylinositol phosphorylation | GO:0046855,inositol phosphate dephosphorylation | GO:0046872,metal ion binding | GO:0052832,inositol monophosphate 3-phosphatase activity | GO:0052833,inositol monophosphate 4-phosphatase activity		DA_1	HE	1564.28	600.031	1082.15	1.2551	1.41e-05	0.000397683
CsGy1G025000	titin isoform X2				DA_1	HE	1437.13	565.468	1001.3	1.20008	0.000110966	0.0019083
CsGy1G012120	Phosphoglycerate mutase, putative	IPR013078,Histidine phosphatase superfamily (branch 1)			DA_1	HE	1171.56	522.602	847.08	1.0886	1.04e-05	0.000323294
CsGy4G015710	transcription factor SCREAM-like protein		GO:0046983,protein dimerization activity		DA_1	HE	120.708	30.0565	75.3821	1.56969	0.000132359	0.00217009
CsGy1G008410	Iron-sulfur cluster assembly protein	IPR002871,NifU-like N terminal domain | IPR002871,NifU-like N terminal domain	GO:0005506,iron ion binding | GO:0005759,mitochondrial matrix | GO:0016226,iron-sulfur cluster assembly | GO:0051537,2 iron, 2 sulfur cluster binding		DA_1	HE	2897.37	1341.68	2119.52	1.03886	2.4e-05	0.000600783
CsGy6G021030	chloroplast stem-loop binding protein of 41 kDa a, chloroplastic	IPR001509,NAD dependent epimerase/dehydratase family	GO:0003824,catalytic activity | GO:0050662,coenzyme binding		DA_1	HE	7673.9	2639.71	5156.81	1.38424	4.31e-06	0.000161682
CsGy1G006880	Chaperone protein DnaJ	IPR001623,DnaJ domain	GO:0009535,chloroplast thylakoid membrane | GO:0010598,NAD(P)H dehydrogenase complex (plastoquinone) | GO:0016021,integral component of membrane		DA_1	HE	680.218	301.223	490.721	1.10417	3.48e-06	0.000138248
CsGy4G008420	RHOMBOID-like protein 9, chloroplastic isoform X5	IPR022764,Rhomboid family	GO:0004252,serine-type endopeptidase activity | GO:0006508,proteolysis | GO:0016021,integral component of membrane		DA_1	HE	74.1982	5.54718	39.8727	2.54215	2.42e-08	2.62e-06
CsGy5G028420	Calcium ion binding protein	IPR002048,EF-hand domain pair	GO:0005509,calcium ion binding		DA_1	HE	194.546	24.454	109.5	1.64765	0.000880932	0.0087625
CsGy6G031770	thiosulfate sulfurtransferase 16, chloroplastic	IPR001763,Rhodanese-like domain	GO:0016740,transferase activity		DA_1	HE	5111	1603.73	3357.36	1.34402	0.000706811	0.00744612
CsGy6G002390	Peroxiredoxin Q family protein	IPR000866,AhpC/TSA family	GO:0004601,peroxidase activity | GO:0009543,chloroplast thylakoid lumen | GO:0045454,cell redox homeostasis | GO:0051920,peroxiredoxin activity | GO:0055114,oxidation-reduction process | GO:0098869,cellular oxidant detoxification		DA_1	HE	10733.6	3938.77	7336.18	1.32169	2.49e-06	0.000105701
CsGy4G001080	universal stress protein A-like protein	IPR006016,Universal stress protein family	GO:0005773,vacuole | GO:0006950,response to stress | GO:0016787,hydrolase activity		DA_1	HE	391.52	45.1914	218.355	2.12554	4.17e-06	0.000158062
CsGy3G001270	Probable transcription factor KAN2	IPR001005,Myb-like DNA-binding domain	GO:0003677,DNA binding | GO:0005634,nucleus | GO:0006355,regulation of transcription, DNA-templated		DA_1	HE	290.384	104.962	197.673	1.23918	0.000627067	0.00682859
CsGy6G002460	Abscisic stress ripening-like protein	IPR003496,ABA/WDS induced protein	GO:0006950,response to stress		DA_1	HE	420.638	108.099	264.369	1.38746	0.00221989	0.0170667
CsGy5G029770	probable carboxylesterase 18	IPR013094,alpha/beta hydrolase fold	GO:0008152,metabolic process | GO:0016787,hydrolase activity		DA_1	HE	177.975	69.6269	123.801	1.14868	0.00134443	0.0120331
CsGy2G019080	calcium-binding protein-like	IPR002048,EF-hand domain	GO:0005509,calcium ion binding		DA_1	HE	183.12	70.9676	127.044	1.09441	0.00609828	0.0342805
CsGy5G016980	photosynthetic NDH subunit of lumenal location 1, chloroplastic	IPR002683,PsbP | IPR002683,PsbP	GO:0005509,calcium ion binding | GO:0009535,chloroplast thylakoid membrane | GO:0009654,photosystem II oxygen evolving complex | GO:0015979,photosynthesis | GO:0019898,extrinsic component of membrane		DA_1	HE	1911.88	879.967	1395.92	1.03305	0.000108094	0.00186975
CsGy5G001320	E3 ubiquitin-protein ligase MARCH2 isoform X2		GO:0008270,zinc ion binding | GO:0016021,integral component of membrane | GO:0016874,ligase activity		DA_1	HE	484.337	211.412	347.874	1.08394	0.000198675	0.00291294
CsGy2G018510	zinc finger protein ZAT10-like		GO:0003676,nucleic acid binding		DA_1	HE	326.924	13.3596	170.142	3.16197	3.3e-12	1.27e-09
CsGy2G001640	Signal peptidase complex catalytic subunit sec11	IPR015927,Peptidase S24-like	GO:0005774,vacuolar membrane | GO:0005783,endoplasmic reticulum | GO:0005886,plasma membrane | GO:0006465,signal peptide processing | GO:0008233,peptidase activity | GO:0016021,integral component of membrane		DA_1	HE	62.1621	20.3397	41.2509	1.17992	0.007519	0.0394449
CsGy6G017510	glycolipid transfer protein 3-like	IPR014830,Glycolipid transfer protein (GLTP)	GO:0005737,cytoplasm | GO:0120009,intermembrane lipid transfer | GO:0120013,intermembrane lipid transfer activity		DA_1	HE	203.09	33.1541	118.122	2.23502	1.62e-10	3.84e-08
CsGy3G011710	protein PROTON GRADIENT REGULATION 5, chloroplastic-like		GO:0009644,response to high light intensity | GO:0009773,photosynthetic electron transport in photosystem I		DA_1	HE	647.596	143.21	395.403	2.01699	9.7e-15	6.54e-12
CsGy7G012720	hypothetical protein		GO:0009507,chloroplast		DA_1	HE	1681.71	736.261	1208.99	1.10741	1.55e-05	0.000423579
CsGy2G012000	Non-symbiotic hemoglobin 1	IPR000971,Globin	GO:0005344,oxygen carrier activity | GO:0005618,cell wall | GO:0005829,cytosol | GO:0005886,plasma membrane | GO:0009506,plasmodesma | GO:0015671,oxygen transport | GO:0019825,oxygen binding | GO:0020037,heme binding | GO:0046872,metal ion binding		DA_1	HE	855.847	79.5494	467.698	2.64109	2.4e-10	5.5e-08
CsGy4G007030	Unknown Protein				DA_1	HE	306.505	106.682	206.594	1.34731	2.36e-05	0.000592191
CsGy3G042560	general regulatory factor 12	IPR023410,14-3-3 protein	GO:0019904,protein domain specific binding		DA_1	HE	2150.76	388.993	1269.88	2.11921	1.05e-09	1.95e-07
CsGy4G002450	envelope glycoprotein B		GO:0016021,integral component of membrane		DA_1	HE	136.989	40.4028	88.6957	1.37855	0.000797413	0.00814813
CsGy4G009670	Uncharacterized protein				DA_1	HE	67.8578	17.8717	42.8647	1.32997	0.00382347	0.0246586
CsGy4G009970	Unknown Protein				DA_1	HE	525.539	175.06	350.299	1.48231	1.96e-09	3.25e-07
CsGy1G032870	Pentatricopeptide repeat-containing protein At2g35130	IPR002885,PPR repeat | IPR002885,Pentatricopeptide repeat domain | IPR002885,PPR repeat | IPR002885,PPR repeat family | IPR002885,PPR repeat family | IPR002885,PPR repeat family | IPR002885,PPR repeat family			DA_1	HE	3193.77	1182.88	2188.32	1.29112	1.54e-05	0.000420715
CsGy6G002060	Transcription factor bHLH61 isoform 2		GO:0046983,protein dimerization activity		DA_1	HE	538.465	227.571	383.018	1.02804	0.00650934	0.0357436
CsGy2G005290	Cytosol aminopeptidase family protein	IPR008283,Cytosol aminopeptidase family, N-terminal domain | IPR000819,Cytosol aminopeptidase family, catalytic domain	GO:0004177,aminopeptidase activity | GO:0005737,cytoplasm | GO:0006508,proteolysis | GO:0008235,metalloexopeptidase activity | GO:0030145,manganese ion binding		DA_1	HE	512.926	70.4118	291.669	2.50132	4.59e-14	2.61e-11
CsGy2G001200	serine-rich protein-like protein				DA_1	HE	60.1564	8.82912	34.4928	1.71361	0.000373958	0.0047275
CsGy5G027910	phytolongin Phyl2.1-like		GO:0016021,integral component of membrane		DA_1	HE	130.035	53.9099	91.9723	1.06904	0.00333413	0.0224674
CsGy6G010170	Putative indole-3-acetic acid-amido synthetase GH3.5	IPR004993,GH3 auxin-responsive promoter	GO:0009416,response to light stimulus | GO:0009507,chloroplast		DA_1	HE	76.1175	22.2993	49.2084	1.28513	0.0038678	0.0248567
CsGy5G015430	cytochrome C oxidase subunit		GO:0016021,integral component of membrane		DA_1	HE	1407.18	526.227	966.705	1.27157	3.07e-05	0.000718811
CsGy1G021940	protein NRT1/ PTR FAMILY 2.7-like	IPR000109,POT family	GO:0006857,oligopeptide transport | GO:0016021,integral component of membrane | GO:0022857,transmembrane transporter activity | GO:0055085,transmembrane transport		DA_1	HE	175.668	40.3	107.984	1.44342	0.00190285	0.0152292
CsGy6G021380	spindle pole body-associated protein		GO:0016021,integral component of membrane		DA_1	HE	994.574	408.469	701.521	1.21026	1.88e-07	1.4e-05
CsGy1G017640	Snare protein ykt6, putative	IPR010908,Regulated-SNARE-like domain | IPR001388,Synaptobrevin	GO:0000149,SNARE binding | GO:0005484,SNAP receptor activity | GO:0006887,exocytosis | GO:0006906,vesicle fusion | GO:0016021,integral component of membrane | GO:0031201,SNARE complex		DA_1	HE	1756.41	762.409	1259.41	1.13272	1.57e-06	7.5e-05
CsGy4G023770	hypothetical protein (DUF3511)	IPR021899,Domain of unknown function (DUF3511)			DA_1	HE	461.012	139.309	300.161	1.48457	1.84e-05	0.000486333
CsGy1G022260	phenolic glucoside malonyltransferase 1-like	IPR003480,Transferase family	GO:0016747,transferase activity, transferring acyl groups other than amino-acyl groups		DA_1	HE	1430.05	299.498	864.772	1.88012	4.23e-07	2.75e-05
CsGy7G004140	expansin-B3-like	IPR009009,Lytic transglycolase | IPR007117,Pollen allergen	GO:0005576,extracellular region | GO:0016021,integral component of membrane | GO:0019953,sexual reproduction		DA_1	HE	1146.54	518.425	832.483	1.03194	0.000545338	0.00620464
CsGy6G008690	cytochrome b5	IPR001199,Cytochrome b5-like Heme/Steroid binding domain	GO:0005774,vacuolar membrane | GO:0005783,endoplasmic reticulum | GO:0005886,plasma membrane | GO:0009535,chloroplast thylakoid membrane | GO:0016021,integral component of membrane | GO:0020037,heme binding | GO:0046872,metal ion binding		DA_1	HE	1409.79	356.524	883.157	1.53588	0.000231758	0.00326021
CsGy1G011340	Protein DETOXIFICATION	IPR002528,MatE | IPR002528,MatE	GO:0006855,drug transmembrane transport | GO:0015238,drug transmembrane transporter activity | GO:0015297,antiporter activity | GO:0016021,integral component of membrane		DA_1	HE	301.539	117.879	209.709	1.21233	7.53e-05	0.00142479
CsGy3G043030	protein ECERIFERUM 1	IPR003480,Transferase family	GO:0016747,transferase activity, transferring acyl groups other than amino-acyl groups		DA_1	HE	175.808	75.3031	125.555	1.04235	0.00331986	0.0224377
CsGy4G021000	Bidirectional sugar transporter SWEET	IPR004316,Sugar efflux transporter for intercellular exchange | IPR004316,Sugar efflux transporter for intercellular exchange	GO:0005886,plasma membrane | GO:0008643,carbohydrate transport | GO:0016021,integral component of membrane		DA_1	HE	435.48	198.221	316.851	1.03942	0.000185334	0.00279218
CsGy3G033130	RING-type E3 ubiquitin transferase	IPR003613,U-box domain	GO:0004842,ubiquitin-protein transferase activity | GO:0016567,protein ubiquitination | GO:0016874,ligase activity		DA_1	HE	478.52	29.0213	253.77	2.66571	1.17e-08	1.5e-06
CsGy6G010710	Regulator of Vps4 activity in the MVB pathway protein	IPR005061,Regulator of Vps4 activity in the MVB pathway	GO:0015031,protein transport		DA_1	HE	264.962	115.835	190.399	1.02642	0.00306963	0.0212957
CsGy2G024760	Uncharacterized protein		GO:0016021,integral component of membrane		DA_1	HE	246.084	88.9315	167.508	1.30203	3.81e-05	0.000835242
CsGy3G024690	Vesicle transport protein	IPR007305,Got1/Sft2-like family	GO:0015031,protein transport | GO:0016021,integral component of membrane | GO:0016192,vesicle-mediated transport		DA_1	HE	176.968	71.1888	124.079	1.10466	0.00249816	0.0184781
CsGy2G015810	TPR repeat protein				DA_1	HE	270.395	106.645	188.52	1.14605	0.00116085	0.0107624
CsGy3G005800	(+)-gamma-cadinene synthase	IPR001906,Terpene synthase, N-terminal domain | IPR005630,Terpene synthase family, metal binding domain	GO:0000287,magnesium ion binding | GO:0008152,metabolic process | GO:0047461,(+)-delta-cadinene synthase activity		DA_1	HE	71.1658	3.22664	37.1962	2.46162	4.8e-07	3.03e-05
CsGy5G014260	Nitrate reductase	IPR001199,Cytochrome b5-like Heme/Steroid binding domain | IPR008333,Oxidoreductase FAD-binding domain | IPR001433,Oxidoreductase NAD-binding domain | IPR000572,Oxidoreductase molybdopterin binding domain | IPR005066,Mo-co oxidoreductase dimerisation domain	GO:0006809,nitric oxide biosynthetic process | GO:0020037,heme binding | GO:0030151,molybdenum ion binding | GO:0042128,nitrate assimilation | GO:0043546,molybdopterin cofactor binding | GO:0050464,nitrate reductase (NADPH) activity | GO:0055114,oxidation-reduction process		DA_1	HE	57.1698	5.05727	31.1136	1.68226	0.000765015	0.00790126
CsGy3G039770	Cytochrome P450	IPR001128,Cytochrome P450	GO:0004497,monooxygenase activity | GO:0005506,iron ion binding | GO:0016021,integral component of membrane | GO:0016705,oxidoreductase activity, acting on paired donors, with incorporation or reduction of molecular oxygen | GO:0020037,heme binding | GO:0055114,oxidation-reduction process		DA_1	HE	181.711	78.4008	130.056	1.07094	0.000839648	0.00845115
CsGy4G005230	Uncharacterized protein				DA_1	HE	116.533	40.042	78.2874	1.26487	0.000937613	0.00916476
CsGy1G020360	ATP synthase subunit f, mitochondrial				DA_1	HE	1725.37	710.245	1217.81	1.17758	1.48e-05	0.000408054
CsGy4G010770	transmembrane protein		GO:0016021,integral component of membrane		DA_1	HE	621.427	222.185	421.806	1.37605	1.09e-07	9.25e-06
CsGy5G023100	homeobox-leucine zipper protein ATHB-13	IPR001356,Homeobox domain | IPR003106,Homeobox associated leucine zipper	GO:0003700,DNA binding transcription factor activity | GO:0005634,nucleus | GO:0006355,regulation of transcription, DNA-templated | GO:0043565,sequence-specific DNA binding		DA_1	HE	126.053	45.95	86.0013	1.1233	0.00730037	0.0387155
CsGy6G015820	Uncharacterized protein				DA_1	HE	454.801	189.363	322.082	1.14825	6.78e-05	0.00131813
CsGy1G004380	MAR-binding filament-like protein 1-1 isoform 1	IPR021562,Protein of unknown function (DUF3007)	GO:0009535,chloroplast thylakoid membrane | GO:0010190,cytochrome b6f complex assembly | GO:0016021,integral component of membrane		DA_1	HE	4602.31	1297.7	2950.01	1.62716	1.78e-07	1.33e-05
CsGy6G024460	Threonine dehydratase	IPR001721,C-terminal regulatory domain of Threonine dehydratase | IPR001721,C-terminal regulatory domain of Threonine dehydratase | IPR001926,Pyridoxal-phosphate dependent enzyme	GO:0004794,L-threonine ammonia-lyase activity | GO:0009097,isoleucine biosynthetic process | GO:0030170,pyridoxal phosphate binding		DA_1	HE	848.246	326.725	587.486	1.06911	0.0102161	0.0490376
CsGy2G006620	GDP-fucose O-fucosyltransferase 2		GO:0006004,fucose metabolic process | GO:0016021,integral component of membrane | GO:0016757,transferase activity, transferring glycosyl groups		DA_1	HE	160.581	71.0967	115.839	1.02133	0.00243839	0.0181407
CsGy3G029230	Leucine-rich repeat receptor-like protein kinase PXL1	IPR001611,Leucine Rich Repeat | IPR013210,Leucine rich repeat N-terminal domain | IPR001611,Leucine Rich repeat | IPR001611,Leucine rich repeat	GO:0004674,protein serine/threonine kinase activity | GO:0005524,ATP binding | GO:0006468,protein phosphorylation | GO:0016021,integral component of membrane		DA_1	HE	110.31	43.4161	76.863	1.11175	0.00326949	0.0222473
CsGy6G014630	Vesicle-associated membrane protein 724	IPR001388,Synaptobrevin | IPR010908,Regulated-SNARE-like domain	GO:0016021,integral component of membrane | GO:0016192,vesicle-mediated transport		DA_1	HE	996.816	470.839	733.828	1.0062	8.01e-05	0.00148325
CsGy3G029150	RING/U-box superfamily protein		GO:0005829,cytosol | GO:0006511,ubiquitin-dependent protein catabolic process | GO:0009651,response to salt stress | GO:0009789,positive regulation of abscisic acid-activated signaling pathway | GO:0016567,protein ubiquitination | GO:0061630,ubiquitin protein ligase activity		DA_1	HE	114	38.2482	76.1241	1.29248	0.000730411	0.00763816
CsGy4G024630	WRKY transcription factor	IPR003657,WRKY DNA -binding domain	GO:0003700,DNA binding transcription factor activity | GO:0005634,nucleus | GO:0006355,regulation of transcription, DNA-templated | GO:0043565,sequence-specific DNA binding		DA_1	HE	323.774	64.135	193.955	1.82019	1.05e-05	0.000324234
CsGy1G014810	TASSELSEED2-like protein		GO:0016491,oxidoreductase activity | GO:0055114,oxidation-reduction process		DA_1	HE	182.519	46.893	114.706	1.52964	0.000208797	0.00300406
CsGy3G027840	E3 ubiquitin-protein ligase%2C putative (DUF177)	IPR003772,Uncharacterized ACR, COG1399			DA_1	HE	962.276	251.067	606.672	1.75348	2.29e-09	3.66e-07
CsGy3G014390	cullin-1	IPR001373,Cullin family | IPR019559,Cullin protein neddylation domain	GO:0006511,ubiquitin-dependent protein catabolic process | GO:0031461,cullin-RING ubiquitin ligase complex | GO:0031625,ubiquitin protein ligase binding		DA_1	HE	481.731	221.943	351.837	1.01203	0.000549127	0.00623776
CsGy5G019010	NAD(P)H-quinone oxidoreductase subunit L	IPR019654,NADH dehydrogenase transmembrane subunit	GO:0009535,chloroplast thylakoid membrane | GO:0010258,NADH dehydrogenase complex (plastoquinone) assembly | GO:0010598,NAD(P)H dehydrogenase complex (plastoquinone) | GO:0016021,integral component of membrane | GO:0016655,oxidoreductase activity, acting on NAD(P)H, quinone or similar compound as acceptor | GO:0055114,oxidation-reduction process		DA_1	HE	2761.92	949.833	1855.88	1.39899	1.22e-06	6.28e-05
CsGy1G033120	Probable zinc transporter 10	IPR003689,ZIP Zinc transporter	GO:0005385,zinc ion transmembrane transporter activity | GO:0016021,integral component of membrane | GO:0071577,zinc ion transmembrane transport		DA_1	HE	472.589	94.1837	283.387	2.03653	6.21e-10	1.26e-07
CsGy3G037440	Carbonic anhydrase	IPR001765,Carbonic anhydrase	GO:0004089,carbonate dehydratase activity | GO:0008270,zinc ion binding | GO:0015976,carbon utilization		DA_1	HE	36057.8	6366.83	21212.3	2.15352	4.67e-10	9.92e-08
CsGy1G014060	PLATZ transcription factor family protein	IPR006734,PLATZ transcription factor			DA_1	HE	51.4283	14.3763	32.9023	1.25979	0.00646728	0.0355676
CsGy2G025830	cellulose synthase-like protein H1	IPR005150,Cellulose synthase | IPR005150,Cellulose synthase	GO:0016021,integral component of membrane | GO:0016760,cellulose synthase (UDP-forming) activity | GO:0030244,cellulose biosynthetic process | GO:0071555,cell wall organization		DA_1	HE	69.2059	20.7743	44.9901	1.25471	0.00489785	0.0291575
CsGy5G022570	Hexosyltransferase	IPR002495,Glycosyl transferase family 8	GO:0016757,transferase activity, transferring glycosyl groups		DA_1	HE	435.094	187.617	311.355	1.01537	0.0059712	0.0338173
CsGy2G011980	protein EMBRYO SAC DEVELOPMENT ARREST 3, chloroplastic		GO:0009507,chloroplast		DA_1	HE	1187.13	346.341	766.734	1.63339	2.04e-09	3.29e-07
CsGy5G028900	Uncharacterized protein		GO:0016021,integral component of membrane		DA_1	HE	674.366	283.797	479.082	1.13163	0.000101296	0.00177702
CsGy2G001780	hypothetical protein	IPR025124,Protein of unknown function (DUF4050) | IPR025124,Protein of unknown function (DUF4050)			DA_1	HE	253.889	112.358	183.123	1.07071	0.000178378	0.00271326
CsGy6G016610	cAMP-regulated phosphoprotein 19-related protein	IPR006760,cAMP-regulated phosphoprotein/endosulfine conserved region	GO:0016021,integral component of membrane		DA_1	HE	787.11	151.088	469.099	2.10435	4.65e-11	1.22e-08
CsGy3G035620	Calcium-transporting ATPase 9, plasma membrane-type-like protein				DA_1	HE	176.763	60.8162	118.789	1.30485	0.000270796	0.00367136
CsGy7G007550	Uncharacterized protein				DA_1	HE	4473.47	1837.24	3155.36	1.20736	3.38e-07	2.31e-05
CsGy3G007960	pyridoxine/pyridoxamine 5'-phosphate oxidase 2	IPR024624,Pyridoxamine 5'-phosphate oxidase	GO:0004733,pyridoxamine-phosphate oxidase activity | GO:0009443,pyridoxal 5'-phosphate salvage | GO:0010181,FMN binding		DA_1	HE	1239	457.469	848.233	1.30721	5.21e-06	0.000186128
CsGy4G006320	NAD(P)H-quinone oxidoreductase subunit S, chloroplastic	IPR021659,NAD(P)H dehydrogenase subunit S	GO:0009767,photosynthetic electron transport chain		DA_1	HE	718.523	308.277	513.4	1.14501	2.07e-06	9.19e-05
CsGy2G015120	Shikimate kinase	IPR031322,Shikimate kinase	GO:0016301,kinase activity | GO:0016310,phosphorylation		DA_1	HE	3205.42	1255.58	2230.5	1.17972	0.00040497	0.00504778
CsGy1G026280	EKC/KEOPS complex subunit bud32	IPR000719,Protein kinase domain	GO:0004674,protein serine/threonine kinase activity | GO:0005524,ATP binding | GO:0006468,protein phosphorylation		DA_1	HE	602.611	280.42	441.515	1.02969	3.78e-05	0.000830769
CsGy1G001080	Cytochrome P450	IPR001128,Cytochrome P450	GO:0004497,monooxygenase activity | GO:0005506,iron ion binding | GO:0016021,integral component of membrane | GO:0016705,oxidoreductase activity, acting on paired donors, with incorporation or reduction of molecular oxygen | GO:0020037,heme binding | GO:0055114,oxidation-reduction process		DA_1	HE	382.13	60.4001	221.265	2.01911	2.09e-06	9.25e-05
CsGy5G006570	3-ketoacyl-CoA synthase	IPR013601,FAE1/Type III polyketide synthase-like protein | IPR013747,3-Oxoacyl-[acyl-carrier-protein (ACP)] synthase III C terminal	GO:0006633,fatty acid biosynthetic process | GO:0009409,response to cold | GO:0009416,response to light stimulus | GO:0016020,membrane | GO:0016747,transferase activity, transferring acyl groups other than amino-acyl groups		DA_1	HE	712.978	311.751	512.365	1.12294	1.94e-06	8.83e-05
CsGy7G004110	protein EPIDERMAL PATTERNING FACTOR 1				DA_1	HE	156.129	64.2641	110.197	1.12047	0.00070066	0.0074198
CsGy1G001890	Uncharacterized protein				DA_1	HE	49.9056	12.0005	30.953	1.34138	0.00463271	0.0280846
CsGy6G018140	protein DSS1 HOMOLOG ON CHROMOSOME V-like	IPR007834,DSS1/SEM1 family	GO:0006406,mRNA export from nucleus | GO:0008541,proteasome regulatory particle, lid subcomplex | GO:0043248,proteasome assembly		DA_1	HE	1901.83	825.195	1363.51	1.13193	1.97e-06	8.88e-05
CsGy3G024420	Methyltransf_11 domain-containing protein	IPR013216,Methyltransferase domain	GO:0008168,methyltransferase activity | GO:0032259,methylation		DA_1	HE	1122.2	475.786	798.991	1.13868	2.72e-05	0.000661732
CsGy1G004100	alpha-dioxygenase 2	IPR019791,Animal haem peroxidase	GO:0004601,peroxidase activity | GO:0004666,prostaglandin-endoperoxide synthase activity | GO:0006979,response to oxidative stress | GO:0020037,heme binding | GO:0051213,dioxygenase activity | GO:0055114,oxidation-reduction process | GO:0098869,cellular oxidant detoxification		DA_1	HE	2273.4	935.457	1604.43	1.21254	7.04e-08	6.34e-06
CsGy3G044360	Cytochrome P450	IPR001128,Cytochrome P450 | IPR001128,Cytochrome P450 | IPR001128,Cytochrome P450	GO:0004497,monooxygenase activity | GO:0005506,iron ion binding | GO:0016021,integral component of membrane | GO:0016705,oxidoreductase activity, acting on paired donors, with incorporation or reduction of molecular oxygen | GO:0020037,heme binding | GO:0055114,oxidation-reduction process		DA_1	HE	16909.9	3863.26	10386.6	1.72359	1.12e-05	0.000337144
CsGy5G028400	Uncharacterized protein				DA_1	HE	220.008	73.5569	146.783	1.17744	0.00679345	0.0368765
CsGy3G043290	Phosphoenolpyruvate carboxykinase (ATP)	IPR001272,Phosphoenolpyruvate carboxykinase	GO:0004612,phosphoenolpyruvate carboxykinase (ATP) activity | GO:0005524,ATP binding | GO:0005737,cytoplasm | GO:0006094,gluconeogenesis | GO:0016301,kinase activity | GO:0016310,phosphorylation		DA_1	HE	2558.73	647.019	1602.88	1.88009	2.65e-17	3.42e-14
CsGy7G002810	protein IQ-DOMAIN 1-like	IPR000048,IQ calmodulin-binding motif			DA_1	HE	2149.15	923.98	1536.57	1.16312	1.94e-08	2.19e-06
CsGy5G016500	Chlorophyll a-b binding protein, chloroplastic	IPR022796,Chlorophyll A-B binding protein	GO:0009409,response to cold | GO:0009522,photosystem I | GO:0009523,photosystem II | GO:0009535,chloroplast thylakoid membrane | GO:0009637,response to blue light | GO:0009644,response to high light intensity | GO:0009645,response to low light intensity stimulus | GO:0009768,photosynthesis, light harvesting in photosystem I | GO:0009941,chloroplast envelope | GO:0010114,response to red light | GO…		DA_1	HE	65836.3	28722.8	47279.5	1.13659	1.97e-07	1.45e-05
CsGy2G019290	Patatin	IPR002641,Patatin-like phospholipase	GO:0016042,lipid catabolic process | GO:0016787,hydrolase activity		DA_1	HE	538.913	100.766	319.84	2.1272	5.58e-11	1.44e-08
CsGy6G006680	trigger factor-like isoform X1		GO:0006457,protein folding | GO:0015031,protein transport		DA_1	HE	1728.5	758.958	1243.73	1.11524	3.04e-06	0.000123701
CsGy4G013970	ATP synthase		GO:0016021,integral component of membrane		DA_1	HE	5677.73	2300.99	3989.36	1.23391	3.73e-08	3.74e-06
CsGy3G004770	Pyridoxal phosphate homeostasis protein	IPR001608,Alanine racemase, N-terminal domain	GO:0030170,pyridoxal phosphate binding		DA_1	HE	591.398	243.468	417.433	1.14047	0.000253155	0.00348198
CsGy3G035100	Cytochrome P450 family protein	IPR001128,Cytochrome P450	GO:0005506,iron ion binding | GO:0016021,integral component of membrane | GO:0020037,heme binding | GO:0055114,oxidation-reduction process | GO:0070330,aromatase activity		DA_1	HE	582.049	157.81	369.93	1.70223	6.93e-09	9.48e-07
CsGy1G005200	HVA22-like protein	IPR004345,TB2/DP1, HVA22 family	GO:0016021,integral component of membrane		DA_1	HE	161.196	64.4959	112.846	1.11977	0.00180217	0.014688
CsGy7G016870	Polyketide cyclase/dehydrase and lipid transporter				DA_1	HE	1006.45	273.274	639.861	1.62159	2.49e-06	0.000105701
CsGy4G025380	coiled-coil domain-containing protein 115-like isoform X2				DA_1	HE	242.646	84.6959	163.671	1.25821	0.000829257	0.00836777
CsGy3G022110	photosynthetic NDH subunit of lumenal location 3, chloroplastic	IPR008797,Oxygen evolving enhancer protein 3 (PsbQ)	GO:0005509,calcium ion binding | GO:0009344,nitrite reductase complex [NAD(P)H] | GO:0009535,chloroplast thylakoid membrane | GO:0009654,photosystem II oxygen evolving complex | GO:0009767,photosynthetic electron transport chain | GO:0019898,extrinsic component of membrane | GO:0045156,electron transporter, transferring electrons within the cyclic electron transport pathway of photosynthesis acti…		DA_1	HE	565.193	75.2216	320.207	2.13096	1.27e-06	6.48e-05
CsGy5G005150	Glutamate dehydrogenase	IPR006096,Glutamate/Leucine/Phenylalanine/Valine dehydrogenase | IPR006097,Glu/Leu/Phe/Val dehydrogenase, dimerisation domain	GO:0006520,cellular amino acid metabolic process | GO:0016639,oxidoreductase activity, acting on the CH-NH2 group of donors, NAD or NADP as acceptor | GO:0055114,oxidation-reduction process		DA_1	HE	272.886	87.3589	180.122	1.34397	0.000486527	0.00573747
CsGy2G027220	S-norcoclaurine synthase 1-like	IPR000916,Pathogenesis-related protein Bet v I family	GO:0006952,defense response | GO:0009607,response to biotic stimulus		DA_1	HE	2391.27	701.951	1546.61	1.59503	7.97e-08	7e-06
CsGy6G035000	signal transducer/transcription protein%2C putative (DUF1685)				DA_1	HE	77.0249	22.1334	49.5792	1.3891	0.000878335	0.00875381
CsGy4G000780	Epoxide hydrolase 2	IPR000073,alpha/beta hydrolase fold	GO:0016787,hydrolase activity		DA_1	HE	224.536	6.41641	115.476	2.75257	2.12e-08	2.35e-06
CsGy5G005100	Unknown Protein				DA_1	HE	734.756	330.421	532.589	1.05362	0.000170304	0.00261281
CsGy5G023370	Dof zinc finger protein	IPR003851,Dof domain, zinc finger	GO:0003677,DNA binding | GO:0005634,nucleus | GO:0006355,regulation of transcription, DNA-templated		DA_1	HE	56.5528	11.8899	34.2213	1.39921	0.00371713	0.0241762
CsGy2G021450	Mitochondrial substrate carrier family protein	IPR018108,Mitochondrial carrier protein | IPR018108,Mitochondrial carrier protein | IPR018108,Mitochondrial carrier protein	GO:0005743,mitochondrial inner membrane | GO:0006839,mitochondrial transport | GO:0015116,sulfate transmembrane transporter activity | GO:0015117,thiosulfate transmembrane transporter activity | GO:0015131,oxaloacetate transmembrane transporter activity | GO:0015140,malate transmembrane transporter activity | GO:0015141,succinate transmembrane transporter activity | GO:0015297,antiporter activity…		DA_1	HE	67.9183	6.0371	36.9777	1.82235	0.000246968	0.00341671
CsGy4G005040	Aldehyde dehydrogenase	IPR015590,Aldehyde dehydrogenase family	GO:0004030,aldehyde dehydrogenase [NAD(P)+] activity | GO:0005783,endoplasmic reticulum | GO:0006081,cellular aldehyde metabolic process | GO:0016021,integral component of membrane | GO:0055114,oxidation-reduction process		DA_1	HE	1191.51	461.149	826.329	1.30423	9.04e-10	1.74e-07
CsGy4G011250	costars family protein	IPR027817,Costars			DA_1	HE	4388.7	1252.2	2820.45	1.58287	1.71e-06	7.95e-05
CsGy4G009230	protein DMR6-LIKE OXYGENASE 2-like	IPR026992,non-haem dioxygenase in morphine synthesis N-terminal | IPR005123,2OG-Fe(II) oxygenase superfamily	GO:0016491,oxidoreductase activity | GO:0046872,metal ion binding | GO:0055114,oxidation-reduction process		DA_1	HE	374.686	117.01	245.848	1.46466	1.09e-05	0.000331512
CsGy2G011280	Auxin-responsive protein	IPR033389,AUX/IAA family	GO:0005634,nucleus | GO:0006355,regulation of transcription, DNA-templated | GO:0009734,auxin-activated signaling pathway		DA_1	HE	697.065	117.205	407.135	2.23847	2.31e-11	6.98e-09
CsGy1G014860	NDR1/HIN1-like protein 12	IPR004864,Late embryogenesis abundant protein	GO:0016021,integral component of membrane		DA_1	HE	36.3598	7.81243	22.0861	1.33386	0.00616877	0.0345675
CsGy3G029770	putative receptor protein kinase ZmPK1	IPR001480,D-mannose binding lectin | IPR000858,S-locus glycoprotein domain	GO:0004674,protein serine/threonine kinase activity | GO:0005524,ATP binding | GO:0006468,protein phosphorylation | GO:0016021,integral component of membrane | GO:0048544,recognition of pollen		DA_1	HE	90.5854	27.5147	59.0501	1.23779	0.00565071	0.0324181
CsGy6G006520	Natterin-4	IPR008998,Agglutinin domain | IPR008998,Agglutinin domain | IPR005830,Aerolysin toxin	GO:0005576,extracellular region | GO:0009405,pathogenesis		DA_1	HE	99.8277	16.531	58.1793	1.44006	0.00364129	0.0238247
CsGy3G005570	calcium-binding protein PBP1-like	IPR002048,EF-hand domain pair	GO:0005509,calcium ion binding		DA_1	HE	290.533	46.5874	168.56	1.9986	2.78e-06	0.000114761
CsGy1G018320	transcription factor IBH1-like				DA_1	HE	114.614	18.3616	66.4876	1.978	4.16e-06	0.000158062
CsGy1G013650	alpha carbonic anhydrase 7-like	IPR001148,Eukaryotic-type carbonic anhydrase	GO:0004089,carbonate dehydratase activity | GO:0006730,one-carbon metabolic process | GO:0008270,zinc ion binding		DA_1	HE	209.495	32.7932	121.144	1.88536	3.17e-05	0.000731468
CsGy5G018110	hypothetical protein (DUF1645)	IPR012442,Protein of unknown function (DUF1645)			DA_1	HE	397.004	92.8508	244.928	1.80872	1.36e-07	1.12e-05
CsGy4G004660	Inositol-3-phosphate synthase	IPR002587,Myo-inositol-1-phosphate synthase | IPR013021,Myo-inositol-1-phosphate synthase	GO:0004512,inositol-3-phosphate synthase activity | GO:0006021,inositol biosynthetic process | GO:0008654,phospholipid biosynthetic process		DA_1	HE	846.704	299.72	573.212	1.18678	0.00341654	0.0228336
CsGy5G029750	RING-H2 finger protein ATL7	IPR001841,Ring finger domain	GO:0016021,integral component of membrane		DA_1	HE	733.935	322.535	528.235	1.08871	7.21e-05	0.00138684
CsGy2G025170	GPI-anchored-like protein (DUF 3339)	IPR021775,Protein of unknown function (DUF3339)	GO:0016021,integral component of membrane		DA_1	HE	187.805	72.4558	130.13	1.13769	0.00252909	0.0186656
CsGy7G010250	Unknown Protein				DA_1	HE	874.338	406.801	640.57	1.02558	6.52e-05	0.00128045
CsGy3G032370	glucosamine 6-phosphate N-acetyltransferase	IPR000182,Acetyltransferase (GNAT) family	GO:0004343,glucosamine 6-phosphate N-acetyltransferase activity | GO:0006048,UDP-N-acetylglucosamine biosynthetic process		DA_1	HE	121.718	51.1732	86.4455	1.01117	0.00995872	0.0480112
CsGy2G021470	Mitochondrial substrate carrier family protein	IPR018108,Mitochondrial carrier protein | IPR018108,Mitochondrial carrier protein | IPR018108,Mitochondrial carrier protein	GO:0005743,mitochondrial inner membrane | GO:0006839,mitochondrial transport | GO:0015116,sulfate transmembrane transporter activity | GO:0015117,thiosulfate transmembrane transporter activity | GO:0015131,oxaloacetate transmembrane transporter activity | GO:0015140,malate transmembrane transporter activity | GO:0015141,succinate transmembrane transporter activity | GO:0015297,antiporter activity…		DA_1	HE	272.535	78.9091	175.722	1.42041	0.000427759	0.00521301
CsGy1G005520	Ribulose-phosphate 3-epimerase	IPR000056,Ribulose-phosphate 3 epimerase family	GO:0005975,carbohydrate metabolic process | GO:0016857,racemase and epimerase activity, acting on carbohydrates and derivatives		DA_1	HE	17922.3	6771.53	12346.9	1.30121	6.04e-07	3.66e-05
CsGy1G003980	transmembrane protein%2C putative (Protein of unknown function%2C DUF599)	IPR006747,Protein of unknown function, DUF599	GO:0016021,integral component of membrane		DA_1	HE	177.086	35.4377	106.262	1.83219	6.2e-06	0.000210496
CsGy5G014550	zinc finger CCCH domain-containing protein 15 homolog	IPR032378,DRG Family Regulatory Proteins, Tma46			DA_1	HE	1516.18	601.98	1059.08	1.24493	5.17e-07	3.21e-05
CsGy5G000410	Pectinesterase	IPR006501,Plant invertase/pectin methylesterase inhibitor | IPR000070,Pectinesterase	GO:0004857,enzyme inhibitor activity | GO:0005618,cell wall | GO:0016021,integral component of membrane | GO:0030599,pectinesterase activity | GO:0042545,cell wall modification | GO:0043086,negative regulation of catalytic activity | GO:0045330,aspartyl esterase activity | GO:0045490,pectin catabolic process		DA_1	HE	393.974	156.404	275.189	1.06376	0.00801797	0.0411518
CsGy3G026040	syntaxin-71-like	IPR000727,SNARE domain	GO:0000149,SNARE binding | GO:0005484,SNAP receptor activity | GO:0006886,intracellular protein transport | GO:0006906,vesicle fusion | GO:0012505,endomembrane system | GO:0016021,integral component of membrane | GO:0031201,SNARE complex | GO:0048278,vesicle docking		DA_1	HE	911.201	383.017	647.109	1.12158	0.000222591	0.00315622
CsGy6G012520	Fatty acyl-CoA reductase	IPR013120,Male sterility protein | IPR013120,Male sterility protein | IPR033640,Male sterility protein | IPR033640,Male sterility protein	GO:0006629,lipid metabolic process | GO:0055114,oxidation-reduction process | GO:0080019,fatty-acyl-CoA reductase (alcohol-forming) activity | GO:0102965,alcohol-forming fatty acyl-CoA reductase activity		DA_1	HE	36.4627	8.28391	22.3733	1.26692	0.0096011	0.0468589
CsGy6G024800	GDSL esterase/lipase At5g03610-like	IPR001087,GDSL-like Lipase/Acylhydrolase	GO:0016788,hydrolase activity, acting on ester bonds		DA_1	HE	2612.77	504.483	1558.63	2.24642	1.28e-23	6.08e-20
CsGy6G030110	Cytochrome P450 family protein	IPR001128,Cytochrome P450	GO:0004497,monooxygenase activity | GO:0005506,iron ion binding | GO:0016705,oxidoreductase activity, acting on paired donors, with incorporation or reduction of molecular oxygen | GO:0020037,heme binding | GO:0055114,oxidation-reduction process		DA_1	HE	104.495	39.6811	72.088	1.13543	0.00354906	0.0234221
CsGy6G028170	acyl-CoA-binding domain-containing protein 3	IPR000582,Acyl CoA binding protein	GO:0000062,fatty-acyl-CoA binding		DA_1	HE	221.423	77.1629	149.293	1.27116	0.000582407	0.00648629
CsGy1G006790	non-specific lipid-transfer protein 2	IPR016140,Probable lipid transfer	GO:0006869,lipid transport		DA_1	HE	349.307	82.3307	215.819	1.83116	1.9e-08	2.16e-06
CsGy5G022400	MLP-like protein 423	IPR000916,Pathogenesis-related protein Bet v I family	GO:0006952,defense response | GO:0009607,response to biotic stimulus		DA_1	HE	6106.56	2303.68	4205.12	1.34519	4.38e-11	1.18e-08
CsGy3G009580	LOB domain-containing protein 18	IPR004883,Lateral organ boundaries (LOB) domain			DA_1	HE	65.5583	19.9051	42.7317	1.26595	0.00395863	0.0252691
CsGy5G008070	Zinc finger CCCH domain-containing protein 29-like protein	IPR020683,Ankyrin repeats (3 copies)	GO:0046872,metal ion binding		DA_1	HE	4066.42	1349.04	2707.73	1.25878	0.0019532	0.0154466
CsGy5G023750	Unknown Protein				DA_1	HE	292.067	82.6625	187.365	1.59598	1.17e-06	6.07e-05
CsGy5G010020	phytanoyl-CoA dioxygenase	IPR008775,Phytanoyl-CoA dioxygenase (PhyH)	GO:0005886,plasma membrane | GO:0048244,phytanoyl-CoA dioxygenase activity | GO:0055114,oxidation-reduction process		DA_1	HE	424.605	196.019	310.312	1.02125	0.000233826	0.00327956
CsGy1G006360	ATP-dependent Clp protease adapter protein ClpS	IPR003769,ATP-dependent Clp protease adaptor protein ClpS	GO:0006508,proteolysis | GO:0008233,peptidase activity | GO:0030163,protein catabolic process		DA_1	HE	1532.75	602.159	1067.46	1.28024	4.43e-09	6.29e-07
CsGy4G019950	Magnesium-protoporphyrin IX monomethyl ester [oxidative] cyclase	IPR003251,Rubrerythrin	GO:0015979,photosynthesis | GO:0015995,chlorophyll biosynthetic process | GO:0046872,metal ion binding | GO:0048529,magnesium-protoporphyrin IX monomethyl ester (oxidative) cyclase activity | GO:0055114,oxidation-reduction process		DA_1	HE	32540	13150.1	22845	1.24138	1.37e-08	1.7e-06
CsGy5G029370	cyclin-B1-2		GO:0043248,proteasome assembly		DA_1	HE	2611.3	1220.33	1915.81	1.03893	3.79e-06	0.000147044
CsGy3G027030	Chlorophyll a-b binding protein, chloroplastic	IPR022796,Chlorophyll A-B binding protein	GO:0009416,response to light stimulus | GO:0009522,photosystem I | GO:0009523,photosystem II | GO:0009535,chloroplast thylakoid membrane | GO:0009768,photosynthesis, light harvesting in photosystem I | GO:0009941,chloroplast envelope | GO:0010287,plastoglobule | GO:0016021,integral component of membrane | GO:0016168,chlorophyll binding | GO:0018298,protein-chromophore linkage | GO:0031409,pigment…		DA_1	HE	41557.7	5320.6	23439.2	2.55681	1.07e-13	5.41e-11
CsGy7G011230	Ubiquitin-conjugating enzyme E2 5B	IPR000608,Ubiquitin-conjugating enzyme	GO:0005524,ATP binding		DA_1	HE	169.179	67.7594	118.469	1.04808	0.00943398	0.0461673
CsGy6G002600	ATP synthase delta-subunit protein	IPR000711,ATP synthase delta (OSCP) subunit	GO:0009409,response to cold | GO:0009535,chloroplast thylakoid membrane | GO:0009735,response to cytokinin | GO:0009772,photosynthetic electron transport in photosystem II | GO:0009773,photosynthetic electron transport in photosystem I | GO:0009941,chloroplast envelope | GO:0010287,plastoglobule | GO:0010319,stromule | GO:0015986,ATP synthesis coupled proton transport | GO:0042742,defense respons…		DA_1	HE	10706.3	4565.9	7636.12	1.17925	2.59e-09	4.1e-07
CsGy1G019410	WD-repeat protein, putative	IPR001680,WD domain, G-beta repeat | IPR001680,WD domain, G-beta repeat | IPR001680,WD domain, G-beta repeat | IPR001680,WD domain, G-beta repeat | IPR001680,WD domain, G-beta repeat			DA_1	HE	76.4831	20.2844	48.3837	1.46705	0.000492841	0.0058023
CsGy3G040890	protein SPA, chloroplastic		GO:0016021,integral component of membrane		DA_1	HE	2835.95	1135.26	1985.6	1.24621	6.7e-08	6.07e-06
CsGy3G023000	rop guanine nucleotide exchange factor 12-like	IPR005512,PRONE (Plant-specific Rop nucleotide exchanger) | IPR005512,PRONE (Plant-specific Rop nucleotide exchanger)	GO:0005089,Rho guanyl-nucleotide exchange factor activity | GO:0065009,regulation of molecular function		DA_1	HE	115.348	44.7936	80.0709	1.08433	0.00715754	0.0381968
CsGy2G023690	probable WRKY transcription factor 40	IPR003657,WRKY DNA -binding domain	GO:0003700,DNA binding transcription factor activity | GO:0005615,extracellular space | GO:0005634,nucleus | GO:0006355,regulation of transcription, DNA-templated | GO:0043565,sequence-specific DNA binding		DA_1	HE	108.582	21.7172	65.1495	1.87064	1.92e-06	8.77e-05
CsGy2G024160	30S ribosomal protein S14, putative	IPR001209,Ribosomal protein S14p/S29e	GO:0003735,structural constituent of ribosome | GO:0006412,translation | GO:0015935,small ribosomal subunit		DA_1	HE	1172.29	562.557	867.422	1.0008	1.19e-05	0.000352754
CsGy5G026400	Amino acid transporter family protein	IPR013057,Transmembrane amino acid transporter protein	GO:0016021,integral component of membrane		DA_1	HE	237.138	57.8215	147.48	1.66925	1.29e-05	0.00037442
CsGy2G002700	c-Myc-binding protein homolog		GO:0003713,transcription coactivator activity | GO:0006355,regulation of transcription, DNA-templated		DA_1	HE	739.047	293.864	516.455	1.22488	5.75e-06	0.000200309
CsGy2G010980	1,2-dihydroxy-3-keto-5-methylthiopentene dioxygenase	IPR004313,ARD/ARD' family	GO:0005506,iron ion binding | GO:0005634,nucleus | GO:0005737,cytoplasm | GO:0010309,acireductone dioxygenase [iron(II)-requiring] activity | GO:0019509,L-methionine salvage from methylthioadenosine | GO:0055114,oxidation-reduction process		DA_1	HE	1726.9	751.955	1239.43	1.10933	2.56e-05	0.000631914
CsGy6G035490	Leucine-rich receptor-like protein kinase family protein	IPR000719,Protein kinase domain | IPR001611,Leucine rich repeat | IPR001611,Leucine rich repeat | IPR013210,Leucine rich repeat N-terminal domain | IPR001611,Leucine Rich Repeat | IPR001611,Leucine Rich Repeat	GO:0004672,protein kinase activity | GO:0005524,ATP binding | GO:0006468,protein phosphorylation | GO:0016021,integral component of membrane		DA_1	HE	42765.5	15743.4	29254.4	1.3786	1.63e-11	5.27e-09
CsGy6G035310	AWPM-19-like protein	IPR008390,AWPM-19-like family	GO:0016021,integral component of membrane		DA_1	HE	62.7627	13.8864	38.3245	1.5029	0.00107071	0.0101247
CsGy3G010290	50S ribosomal protein L18-like	IPR005484,Ribosomal L18 of archaea, bacteria, mitoch. and chloroplast	GO:0003735,structural constituent of ribosome | GO:0005840,ribosome | GO:0006412,translation		DA_1	HE	172.502	73.3988	122.95	1.06024	0.00220513	0.0169888
CsGy2G000810	cytochrome B5-like protein	IPR001199,Cytochrome b5-like Heme/Steroid binding domain	GO:0016021,integral component of membrane | GO:0020037,heme binding | GO:0046872,metal ion binding		DA_1	HE	373.733	150.422	262.078	1.19014	4.25e-05	0.000908414
CsGy5G027490	Cytosolic alkenal/one oxidoreductase	IPR013154,Alcohol dehydrogenase GroES-like domain	GO:0008270,zinc ion binding | GO:0016491,oxidoreductase activity | GO:0055114,oxidation-reduction process		DA_1	HE	932.983	402.527	667.755	1.12077	2.25e-05	0.000569111
CsGy4G019070	RNA polymerase II transcriptional coactivator KIWI	IPR003173,Transcriptional Coactivator p15 (PC4)	GO:0003677,DNA binding | GO:0003713,transcription coactivator activity | GO:0006355,regulation of transcription, DNA-templated		DA_1	HE	590.338	272.099	431.219	1.0516	7.87e-06	0.00025744
CsGy4G000830	bifunctional epoxide hydrolase 2-like	IPR000073,alpha/beta hydrolase fold	GO:0016787,hydrolase activity		DA_1	HE	241.471	109.363	175.417	1.0342	0.000412634	0.00512476
CsGy3G025720	ninja-family protein 5-like	IPR032308,TPL-binding domain in jasmonate signalling	GO:0007165,signal transduction		DA_1	HE	371.409	85.5098	228.46	1.71456	1.21e-05	0.000355737
CsGy1G006960	Mitogen-activated protein kinase	IPR000719,Protein kinase domain	GO:0000165,MAPK cascade | GO:0004707,MAP kinase activity | GO:0004713,protein tyrosine kinase activity | GO:0005524,ATP binding | GO:0005622,intracellular | GO:0018108,peptidyl-tyrosine phosphorylation		DA_1	HE	233.286	90.8174	162.052	1.20783	0.000128053	0.00213002
CsGy5G016450	RNA recognition motif		GO:0003676,nucleic acid binding		DA_1	HE	3209.62	1544.92	2377.27	1.00041	6.15e-06	0.000209843
CsGy2G016440	Trehalose 6-phosphate phosphatase	IPR003337,Trehalose-phosphatase	GO:0004805,trehalose-phosphatase activity | GO:0005992,trehalose biosynthetic process | GO:0006979,response to oxidative stress | GO:0009507,chloroplast | GO:0009651,response to salt stress | GO:0015927,trehalase activity | GO:0016311,dephosphorylation		DA_1	HE	94.3359	18.4169	56.3764	1.42096	0.00353544	0.0233648
CsGy5G001180	probable aquaporin NIP5-1	IPR000425,Major intrinsic protein	GO:0005887,integral component of plasma membrane | GO:0006833,water transport | GO:0015250,water channel activity | GO:0034220,ion transmembrane transport		DA_1	HE	157.126	32.8116	94.9689	1.83199	2.58e-06	0.000108318
CsGy5G013730	GEM-like protein 4 isoform X1	IPR004182,GRAM domain			DA_1	HE	56.2019	8.28391	32.2429	1.83578	8.39e-05	0.00153779
CsGy4G024440	Glutathione peroxidase	IPR000889,Glutathione peroxidase	GO:0004602,glutathione peroxidase activity | GO:0006979,response to oxidative stress | GO:0055114,oxidation-reduction process | GO:0098869,cellular oxidant detoxification		DA_1	HE	1892.3	751.454	1321.88	1.16457	0.00044713	0.00540279
CsGy3G008240	Glycosyltransferase	IPR002213,UDP-glucoronosyl and UDP-glucosyl transferase	GO:0008152,metabolic process | GO:0016758,transferase activity, transferring hexosyl groups		DA_1	HE	311.575	131.699	221.637	1.02889	0.00633592	0.0350445
CsGy2G020210	Purple acid phosphatase	IPR025733,Iron/zinc purple acid phosphatase-like protein C | IPR004843,Calcineurin-like phosphoesterase | IPR015914,Purple acid Phosphatase, N-terminal domain	GO:0003993,acid phosphatase activity | GO:0016311,dephosphorylation | GO:0046872,metal ion binding		DA_1	HE	200.749	48.8895	124.819	1.75912	2.73e-07	1.93e-05
CsGy6G026880	CASP-like protein	IPR006702,Domain of unknown function (DUF588)	GO:0005886,plasma membrane | GO:0016021,integral component of membrane		DA_1	HE	81.1686	32.8669	57.0177	1.0445	0.00886074	0.0441701
CsGy3G016610	Alcohol dehydrogenase, putative	IPR013154,Alcohol dehydrogenase GroES-like domain | IPR013149,Zinc-binding dehydrogenase	GO:0008270,zinc ion binding | GO:0016491,oxidoreductase activity | GO:0055114,oxidation-reduction process		DA_1	HE	894.393	399.621	647.007	1.10068	8.78e-07	4.8e-05
CsGy3G034390	beta-glucosidase 22-like	IPR001360,Glycosyl hydrolase family 1	GO:0004553,hydrolase activity, hydrolyzing O-glycosyl compounds | GO:0005975,carbohydrate metabolic process		DA_1	HE	77.5374	26.9035	52.2204	1.18255	0.00459789	0.0279688
CsGy7G005380	Glycosyltransferase	IPR002213,UDP-glucoronosyl and UDP-glucosyl transferase	GO:0008152,metabolic process | GO:0016758,transferase activity, transferring hexosyl groups		DA_1	HE	51.0187	3.24507	27.1319	2.15414	1.21e-05	0.000355737
CsGy5G029280	protein trichome birefringence-like 19	IPR026057,GDSL/SGNH-like Acyl-Esterase family found in Pmr5 and Cas1p | IPR025846,PMR5 N terminal Domain	GO:0016021,integral component of membrane		DA_1	HE	403.848	140.782	272.315	1.24385	0.00124122	0.0113376
CsGy1G013490	Carboxypeptidase	IPR001563,Serine carboxypeptidase	GO:0004185,serine-type carboxypeptidase activity | GO:0006508,proteolysis		DA_1	HE	636.932	241.427	439.179	1.26064	2.42e-05	0.00060316
CsGy2G014210	centrin2	IPR002048,EF-hand domain pair | IPR002048,EF-hand domain pair	GO:0005509,calcium ion binding		DA_1	HE	2492.94	1080.18	1786.56	1.13296	2.21e-06	9.65e-05
CsGy4G020830	Cytochrome P450 family 72 protein	IPR001128,Cytochrome P450	GO:0004497,monooxygenase activity | GO:0005506,iron ion binding | GO:0016021,integral component of membrane | GO:0016705,oxidoreductase activity, acting on paired donors, with incorporation or reduction of molecular oxygen | GO:0020037,heme binding | GO:0055114,oxidation-reduction process		DA_1	HE	1196.88	485.492	841.184	1.22102	4.06e-07	2.69e-05
CsGy1G022070	Putative nuclease HARBI1	IPR027806,DDE superfamily endonuclease			DA_1	HE	133.815	30.6201	82.2173	1.5616	0.00038657	0.00485671
CsGy7G011610	CAAX amino terminal protease family protein	IPR003675,CAAX protease self-immunity	GO:0016021,integral component of membrane		DA_1	HE	809.004	290.239	549.622	1.31128	3.48e-05	0.000784152
CsGy1G003270	Hexosyltransferase	IPR002495,Glycosyl transferase family 8	GO:0000139,Golgi membrane | GO:0016021,integral component of membrane | GO:0045489,pectin biosynthetic process | GO:0047262,polygalacturonate 4-alpha-galacturonosyltransferase activity | GO:0071555,cell wall organization		DA_1	HE	262.534	100.063	181.298	1.07315	0.0105252	0.0499967
CsGy3G041710	dnaJ homolog subfamily B member 4	IPR002939,DnaJ C terminal domain | IPR001623,DnaJ domain	GO:0006457,protein folding | GO:0051082,unfolded protein binding		DA_1	HE	333.656	140.326	236.991	1.08352	0.0013957	0.0123303
CsGy3G023050	hypothetical protein (DUF1645)	IPR012442,Protein of unknown function (DUF1645)			DA_1	HE	418.534	135.972	277.253	1.27742	0.00176128	0.0144828
CsGy1G027170	inorganic pyrophosphatase 3	IPR016965,Putative Phosphatase	GO:0009229,thiamine diphosphate biosynthetic process | GO:0016311,dephosphorylation | GO:0042131,thiamine phosphate phosphatase activity		DA_1	HE	92.1081	37.8136	64.9608	1.03086	0.00943344	0.0461673
CsGy3G011150	protein SULFUR DEFICIENCY-INDUCED 1	IPR019734,Tetratricopeptide repeat			DA_1	HE	440.408	184.567	312.487	1.077	0.00198305	0.0155989
CsGy3G039300	membrane lipoprotein lipid attachment site-like protein%2C putative (DUF1223)	IPR010634,Protein of unknown function (DUF1223)			DA_1	HE	122.067	33.2462	77.6566	1.52866	7.9e-05	0.00146616
CsGy2G026040	septum-promoting GTP-binding protein 1	IPR001806,Ras family	GO:0003924,GTPase activity | GO:0005525,GTP binding | GO:0090404,pollen tube tip		DA_1	HE	181.151	29.4375	105.294	1.93123	1.01e-05	0.000315142
CsGy5G003710	Cytochrome P450, putative	IPR001128,Cytochrome P450	GO:0004497,monooxygenase activity | GO:0005506,iron ion binding | GO:0016021,integral component of membrane | GO:0016705,oxidoreductase activity, acting on paired donors, with incorporation or reduction of molecular oxygen | GO:0020037,heme binding | GO:0055114,oxidation-reduction process		DA_1	HE	365.679	147.936	256.807	1.17304	9.97e-05	0.0017616
CsGy2G002300	temperature-induced lipocalin-1-like	IPR000566,Lipocalin-like domain	GO:0005215,transporter activity		DA_1	HE	170.553	70.8755	120.714	1.0865	0.0018251	0.0147902
CsGy1G015250	plant/protein (Protein of unknown function%2C DUF538)	IPR007493,Protein of unknown function, DUF538			DA_1	HE	1505.54	541.888	1023.72	1.31722	1.94e-05	0.0005068
CsGy4G011850	Kinase family protein	IPR000719,Protein kinase domain	GO:0004674,protein serine/threonine kinase activity | GO:0005524,ATP binding | GO:0006468,protein phosphorylation		DA_1	HE	359.88	150.893	255.387	1.13215	0.000129018	0.0021348
CsGy3G034380	Beta glucosidase 11	IPR001360,Glycosyl hydrolase family 1	GO:0004553,hydrolase activity, hydrolyzing O-glycosyl compounds | GO:0005975,carbohydrate metabolic process | GO:0016021,integral component of membrane		DA_1	HE	1637.85	484.538	1061.19	1.67308	4.41e-15	3.92e-12
CsGy3G015920	Receptor-like protein kinase 2	IPR001611,Leucine Rich Repeat | IPR000719,Protein kinase domain | IPR013210,Leucine rich repeat N-terminal domain	GO:0004672,protein kinase activity | GO:0005524,ATP binding | GO:0006468,protein phosphorylation | GO:0016021,integral component of membrane		DA_1	HE	51.8232	13.8311	32.8271	1.34088	0.00315953	0.0217182
CsGy2G015490	BolA protein	IPR002634,BolA-like protein			DA_1	HE	496.828	157.826	327.327	1.48006	1.42e-06	6.97e-05
CsGy5G007460	Thioredoxin	IPR013766,Thioredoxin	GO:0005623,cell | GO:0006662,glycerol ether metabolic process | GO:0015035,protein disulfide oxidoreductase activity | GO:0045454,cell redox homeostasis | GO:0055114,oxidation-reduction process		DA_1	HE	472.642	75.6456	274.144	2.1124	1.18e-07	9.95e-06
CsGy3G010810	Translation machinery-associated protein 7	IPR015157,Translation machinery associated TMA7			DA_1	HE	8624.95	4164.47	6394.71	1.00178	1.87e-06	8.56e-05
CsGy6G028670	DUF21 domain-containing protein At4g33700-like isoform X1	IPR002550,Domain of unknown function DUF21	GO:0016021,integral component of membrane		DA_1	HE	85.5932	15.3193	50.4562	1.55731	0.00119739	0.0110222
CsGy7G017140	transmembrane protein		GO:0016021,integral component of membrane		DA_1	HE	2073.52	967.091	1520.3	1.03167	2e-05	0.00051818
CsGy4G001130	calvin cycle protein CP12-2, chloroplastic	IPR003823,CP12 domain			DA_1	HE	9897.09	4688.62	7292.86	1.00277	8.2e-05	0.001511
CsGy3G009120	BON1-associated protein 2-like	IPR000008,C2 domain			DA_1	HE	279.114	42.3625	160.738	1.68984	0.000460392	0.00551618
CsGy7G010370	Uncharacterized protein				DA_1	HE	116.461	32.9591	74.7101	1.37751	0.0012894	0.0116727
CsGy1G028600	inactive protein RESTRICTED TEV MOVEMENT 2-like	IPR002068,Hsp20/alpha crystallin family	GO:0016021,integral component of membrane		DA_1	HE	180.355	26.4321	103.394	1.61609	0.000988037	0.00953962
CsGy7G017380	putative disease resistance protein RGA4	IPR002182,NB-ARC domain	GO:0043531,ADP binding		DA_1	HE	148.016	57.7186	102.867	1.18112	0.00044863	0.00541631
CsGy3G030410	exocyst complex component EXO70B1-like	IPR004140,Exo70 exocyst complex subunit	GO:0000145,exocyst | GO:0006887,exocytosis		DA_1	HE	341.12	58.5879	199.854	2.29234	9.38e-15	6.54e-12
CsGy1G002430	photosynthetic NDH subunit of subcomplex B 4, chloroplastic		GO:0009535,chloroplast thylakoid membrane | GO:0009773,photosynthetic electron transport in photosystem I | GO:0010598,NAD(P)H dehydrogenase complex (plastoquinone) | GO:0016021,integral component of membrane		DA_1	HE	8768.41	2605.16	5686.78	1.60588	5.69e-09	8.01e-07
CsGy4G009570	chaperone				DA_1	HE	1157.34	393.418	775.379	1.43986	4.51e-08	4.36e-06
CsGy6G024250	CHY-type/CTCHY-type/RING-type Zinc finger protein	IPR008913,CHY zinc finger | IPR027370,RING-type zinc-finger	GO:0008270,zinc ion binding | GO:0016874,ligase activity		DA_1	HE	1250.54	449.225	849.883	1.33726	4.89e-06	0.000178251
CsGy1G018150	Cinnamoyl-CoA reductase-related family protein	IPR002225,3-beta hydroxysteroid dehydrogenase/isomerase family	GO:0003854,3-beta-hydroxy-delta5-steroid dehydrogenase activity | GO:0006694,steroid biosynthetic process | GO:0055114,oxidation-reduction process		DA_1	HE	478.45	123.806	301.128	1.71407	1.39e-07	1.12e-05
CsGy4G012840	Peroxidase	IPR002016,Peroxidase	GO:0004601,peroxidase activity | GO:0005576,extracellular region | GO:0006979,response to oxidative stress | GO:0020037,heme binding | GO:0042744,hydrogen peroxide catabolic process | GO:0046872,metal ion binding | GO:0055114,oxidation-reduction process | GO:0098869,cellular oxidant detoxification		DA_1	HE	2412.89	962.803	1687.84	1.2614	4.03e-09	5.79e-07
CsGy5G028890	Uncharacterized protein		GO:0016021,integral component of membrane		DA_1	HE	677.242	168.08	422.661	1.71501	1.23e-06	6.29e-05
CsGy1G013700	Cystatin Hv-CPI6	IPR000010,Aspartic acid proteinase inhibitor	GO:0004869,cysteine-type endopeptidase inhibitor activity | GO:0010951,negative regulation of endopeptidase activity		DA_1	HE	1643.8	219.312	931.557	2.17841	4.31e-07	2.78e-05
CsGy6G004840	WAT1-related protein	IPR000620,EamA-like transporter family | IPR000620,EamA-like transporter family	GO:0005886,plasma membrane | GO:0016021,integral component of membrane | GO:0022857,transmembrane transporter activity | GO:0055085,transmembrane transport		DA_1	HE	303.379	58.1164	180.748	2.00391	3.91e-08	3.88e-06
CsGy3G007160	protein arv1 homolog isoform X2	IPR007290,Arv1-like family	GO:0016021,integral component of membrane		DA_1	HE	296.387	123.434	209.91	1.11542	0.00052386	0.00601388
CsGy7G015390	Phenazine biosynthesis PhzF protein	IPR003719,Phenazine biosynthesis-like protein	GO:0009058,biosynthetic process | GO:0016853,isomerase activity		DA_1	HE	42.511	6.86946	24.6902	1.3401	0.0072756	0.0386528
CsGy4G006280	long chain acyl-CoA synthetase 4-like	IPR000873,AMP-binding enzyme	GO:0003824,catalytic activity | GO:0008152,metabolic process		DA_1	HE	639.946	240.296	440.121	1.31277	3.14e-07	2.19e-05
CsGy5G004290	inositol 2-dehydrogenase 2	IPR000683,Oxidoreductase family, NAD-binding Rossmann fold | IPR004104,Oxidoreductase family, C-terminal alpha/beta domain	GO:0016491,oxidoreductase activity | GO:0055114,oxidation-reduction process		DA_1	HE	1842.9	445.516	1144.21	1.84192	9.21e-10	1.75e-07
CsGy6G034650	E3 ubiquitin-protein ligase ATL41-like	IPR001841,Ring finger domain	GO:0016021,integral component of membrane | GO:0016874,ligase activity		DA_1	HE	46.684	9.64305	28.1635	1.38507	0.00432234	0.0268298
CsGy6G024430	Threonine dehydratase	IPR001721,C-terminal regulatory domain of Threonine dehydratase | IPR001721,C-terminal regulatory domain of Threonine dehydratase | IPR001926,Pyridoxal-phosphate dependent enzyme	GO:0004794,L-threonine ammonia-lyase activity | GO:0009097,isoleucine biosynthetic process | GO:0030170,pyridoxal phosphate binding		DA_1	HE	98.5807	13.7758	56.1782	2.0639	2.77e-06	0.000114691
CsGy3G015650	MLP-like protein 43	IPR000916,Pathogenesis-related protein Bet v I family	GO:0006952,defense response | GO:0009607,response to biotic stimulus		DA_1	HE	3449.48	514.25	1981.86	1.46402	0.00327624	0.0222622
CsGy1G002540	transmembrane protein		GO:0016021,integral component of membrane		DA_1	HE	53.2724	10.586	31.9292	1.5359	0.00110274	0.0103656
CsGy5G028960	Cytochrome P450	IPR001128,Cytochrome P450	GO:0004497,monooxygenase activity | GO:0005506,iron ion binding | GO:0016705,oxidoreductase activity, acting on paired donors, with incorporation or reduction of molecular oxygen | GO:0020037,heme binding | GO:0055114,oxidation-reduction process		DA_1	HE	236.699	91.5363	164.117	1.15605	0.00147078	0.012739
CsGy2G022070	protein NRT1/ PTR FAMILY 1.2-like	IPR000109,POT family	GO:0016021,integral component of membrane | GO:0022857,transmembrane transporter activity | GO:0055085,transmembrane transport		DA_1	HE	160.478	34.4579	97.4681	1.80705	2.95e-06	0.000120273
CsGy1G001690	D-ribose-binding periplasmic protein	IPR025322,Domain of unknown function (DUF4228)			DA_1	HE	1132.76	427.173	779.968	1.32835	7.05e-09	9.55e-07
CsGy1G026000	NADPH-dependent pterin aldehyde reductase-like isoform X2	IPR002347,short chain dehydrogenase	GO:0016491,oxidoreductase activity | GO:0055114,oxidation-reduction process		DA_1	HE	671.1	147.73	409.415	1.59641	0.000304339	0.00401513
CsGy7G019750	ATP-dependent DNA helicase chl1	IPR010614,DEAD_2 | IPR006555,Helicase C-terminal domain	GO:0003677,DNA binding | GO:0004003,ATP-dependent DNA helicase activity | GO:0005524,ATP binding | GO:0005634,nucleus | GO:0006139,nucleobase-containing compound metabolic process | GO:0032508,DNA duplex unwinding		DA_1	HE	700.852	319	509.926	1.07405	2.11e-06	9.31e-05
CsGy7G019800	glyoxylate/hydroxypyruvate reductase A HPR2-like	IPR006139,D-isomer specific 2-hydroxyacid dehydrogenase, catalytic domain | IPR006140,D-isomer specific 2-hydroxyacid dehydrogenase, NAD binding domain	GO:0016616,oxidoreductase activity, acting on the CH-OH group of donors, NAD or NADP as acceptor | GO:0051287,NAD binding | GO:0055114,oxidation-reduction process		DA_1	HE	749.655	173.167	461.411	1.79076	6.18e-07	3.71e-05
CsGy1G024450	ADP-ribosylation factor GTPase-activating protein AGD12-like	IPR001164,Putative GTPase activating protein for Arf | IPR000008,C2 domain	GO:0005096,GTPase activator activity | GO:0043547,positive regulation of GTPase activity | GO:0046872,metal ion binding		DA_1	HE	1072.96	508.152	790.558	1.00706	4.95e-05	0.00102855
CsGy4G001810	Transducin family protein / WD-40 repeat family protein	IPR001680,WD domain, G-beta repeat | IPR001680,WD domain, G-beta repeat	GO:0006355,regulation of transcription, DNA-templated		DA_1	HE	165.471	70.8018	118.136	1.02779	0.00505167	0.0298235
CsGy2G007420	ubiquitin carboxyl-terminal hydrolase				DA_1	HE	393.048	151.365	272.206	1.24814	1.73e-05	0.000464602
CsGy5G025890	copper transport protein ATX1-like	IPR006121,Heavy-metal-associated domain	GO:0005737,cytoplasm | GO:0030001,metal ion transport | GO:0046914,transition metal ion binding | GO:0046916,cellular transition metal ion homeostasis		DA_1	HE	7152.31	1227.42	4189.87	2.20449	8.03e-11	1.97e-08
CsGy1G003950	Stress up-regulated Nod 19 protein	IPR011692,Stress up-regulated Nod 19	GO:0016021,integral component of membrane		DA_1	HE	275.848	70.9676	173.408	1.25248	0.00891089	0.0443424
CsGy5G021340	cold-inducible RNA-binding protein B	IPR000504,RNA recognition motif. (a.k.a. RRM, RBD, or RNP domain)	GO:0003723,RNA binding		DA_1	HE	1071.54	477.732	774.636	1.10304	9.66e-07	5.15e-05
CsGy1G020980	Chlorophyll a-b binding protein, chloroplastic	IPR022796,Chlorophyll A-B binding protein	GO:0009522,photosystem I | GO:0009523,photosystem II | GO:0009535,chloroplast thylakoid membrane | GO:0009765,photosynthesis, light harvesting | GO:0016021,integral component of membrane | GO:0016168,chlorophyll binding | GO:0018298,protein-chromophore linkage		DA_1	HE	21210.3	8665.67	14938	1.23866	3.92e-10	8.71e-08
CsGy5G021000	Caffeoyl-CoA O-methyltransferase	IPR002935,O-methyltransferase	GO:0008171,O-methyltransferase activity | GO:0032259,methylation		DA_1	HE	516.411	158.595	337.503	1.40922	0.000187964	0.00282283
CsGy6G019670	E3 ubiquitin ligase BIG BROTHER-related-like	IPR001841,Ring finger domain	GO:0008270,zinc ion binding | GO:0016567,protein ubiquitination | GO:0016787,hydrolase activity | GO:0016874,ligase activity | GO:0043161,proteasome-mediated ubiquitin-dependent protein catabolic process | GO:0061630,ubiquitin protein ligase activity		DA_1	HE	197.782	10.1145	103.948	2.18962	1.07e-05	0.000326667
CsGy7G017110	Autophagy-related protein	IPR004241,Autophagy protein Atg8 ubiquitin like	GO:0006914,autophagy		DA_1	HE	1603.73	557.018	1080.38	1.40066	3.2e-07	2.2e-05
CsGy2G022640	probable plastid-lipid-associated protein 8, chloroplastic	IPR006843,PAP_fibrillin	GO:0009534,chloroplast thylakoid | GO:0009941,chloroplast envelope		DA_1	HE	4048.71	1576.09	2812.4	1.29611	1.21e-09	2.15e-07
CsGy6G008570	Uncharacterized protein	IPR008998,Agglutinin domain | IPR008998,Agglutinin domain | IPR005830,Aerolysin toxin	GO:0005576,extracellular region | GO:0009405,pathogenesis		DA_1	HE	1980.29	819.609	1399.95	1.16377	3.16e-05	0.000729019
CsGy4G023200	serine carboxypeptidase-like 13	IPR001563,Serine carboxypeptidase | IPR001563,Serine carboxypeptidase	GO:0004185,serine-type carboxypeptidase activity | GO:0006508,proteolysis | GO:0016021,integral component of membrane		DA_1	HE	943.457	364.821	654.139	1.26311	2.63e-06	0.000109672
CsGy3G027230	structure-specific endonuclease subunit slx1	IPR000305,GIY-YIG catalytic domain	GO:0004519,endonuclease activity | GO:0090305,nucleic acid phosphodiester bond hydrolysis		DA_1	HE	180.833	74.8685	127.851	1.12273	0.000483101	0.00571127
CsGy3G023760	major pollen allergen Ole e 1-like				DA_1	HE	2668.15	1264.15	1966.15	1.01501	1.44e-05	0.000401283
CsGy3G033580	Pimeloyl-[acyl-carrier protein] methyl ester esterase	IPR000073,alpha/beta hydrolase fold	GO:0016021,integral component of membrane | GO:0052689,carboxylic ester hydrolase activity		DA_1	HE	629.331	124.008	376.67	1.87354	2.67e-06	0.000111183
CsGy4G000010	Xyloglucan endotransglucosylase/hydrolase	IPR010713,Xyloglucan endo-transglycosylase (XET) C-terminus | IPR000757,Glycosyl hydrolases family 16	GO:0004553,hydrolase activity, hydrolyzing O-glycosyl compounds | GO:0005618,cell wall | GO:0010411,xyloglucan metabolic process | GO:0016021,integral component of membrane | GO:0016762,xyloglucan:xyloglucosyl transferase activity | GO:0042546,cell wall biogenesis | GO:0048046,apoplast | GO:0071555,cell wall organization		DA_1	HE	136.887	54.2339	95.5607	1.09754	0.00403841	0.0255377
CsGy6G028800	EPIDERMAL PATTERNING FACTOR-like protein 2		GO:0016021,integral component of membrane		DA_1	HE	236.991	81.9039	159.447	1.3695	8.96e-06	0.000285821
CsGy3G018560	Cytochrome b-c1 complex subunit 6	IPR023184,Ubiquinol-cytochrome C reductase hinge protein	GO:0005750,mitochondrial respiratory chain complex III | GO:0006122,mitochondrial electron transport, ubiquinol to cytochrome c | GO:0008121,ubiquinol-cytochrome-c reductase activity | GO:0009060,aerobic respiration		DA_1	HE	1842.08	827.897	1334.99	1.06981	3.84e-05	0.000840745
CsGy6G021920	GDSL esterase/lipase	IPR001087,GDSL-like Lipase/Acylhydrolase	GO:0016788,hydrolase activity, acting on ester bonds		DA_1	HE	266.973	75.7193	171.346	1.23614	0.00790096	0.0407005
CsGy6G007150	Cytochrome P450	IPR001128,Cytochrome P450	GO:0004497,monooxygenase activity | GO:0005506,iron ion binding | GO:0016021,integral component of membrane | GO:0016705,oxidoreductase activity, acting on paired donors, with incorporation or reduction of molecular oxygen | GO:0020037,heme binding | GO:0055114,oxidation-reduction process		DA_1	HE	2575.06	689.332	1632.19	1.59962	1.17e-05	0.000350046
CsGy5G011070	Calcium-dependent lipid-binding (CaLB domain) family protein	IPR000008,C2 domain			DA_1	HE	833.296	381.86	607.578	1.01506	0.000649199	0.00702657
CsGy6G006600	Dirigent protein	IPR004265,Dirigent-like protein	GO:0048046,apoplast		DA_1	HE	1057.38	406.915	732.149	1.27691	9.31e-07	5.04e-05
CsGy3G016990	Remorin	IPR005518,Remorin, N-terminal region			DA_1	HE	140.669	29.0029	84.836	1.47561	0.00191357	0.0152593
CsGy4G018690	Protein kinase 3	IPR000719,Protein kinase domain	GO:0004674,protein serine/threonine kinase activity | GO:0005524,ATP binding | GO:0006468,protein phosphorylation		DA_1	HE	1151.93	540.105	846.019	1.02758	1.4e-05	0.000395085
CsGy6G008730	SPX domain-containing protein 3	IPR004331,SPX domain | IPR004331,SPX domain	GO:0005783,endoplasmic reticulum | GO:0016036,cellular response to phosphate starvation		DA_1	HE	84.6253	22.4206	53.5229	1.30727	0.00480442	0.0287336
CsGy6G021710	transmembrane protein		GO:0016021,integral component of membrane		DA_1	HE	459.008	77.7818	268.395	2.0495	2.61e-07	1.86e-05
CsGy1G024000	transcription termination factor MTEF1, chloroplastic	IPR003690,mTERF | IPR003690,mTERF	GO:0003690,double-stranded DNA binding | GO:0006355,regulation of transcription, DNA-templated		DA_1	HE	1055.21	339.561	697.384	1.55237	1.79e-12	7.27e-10
CsGy3G029620	18.1 kDa class I heat shock protein-like	IPR002068,Hsp20/alpha crystallin family			DA_1	HE	68.9268	19.0358	43.9813	1.37289	0.00169226	0.0140642
CsGy1G024600	Berberine bridge enzyme-like 24	IPR012951,Berberine and berberine like	GO:0016614,oxidoreductase activity, acting on CH-OH group of donors | GO:0050660,flavin adenine dinucleotide binding | GO:0055114,oxidation-reduction process		DA_1	HE	2691.1	1233.87	1962.49	1.02122	0.000417239	0.00515102
CsGy1G021210	cold-regulated 413 inner membrane protein 2, chloroplastic-like	IPR008892,Cold acclimation protein WCOR413	GO:0016021,integral component of membrane		DA_1	HE	900.542	375.167	637.855	1.11258	0.000594214	0.00657833
CsGy3G041190	LYR motif-containing protein 2	IPR008011,Complex 1 protein (LYR family)			DA_1	HE	296.973	129.471	213.222	1.0536	0.0011926	0.0109852
CsGy2G006060	Chaperone DnaJ	IPR001623,DnaJ domain	GO:0005506,iron ion binding | GO:0009055,electron transfer activity | GO:0016021,integral component of membrane | GO:0022900,electron transport chain		DA_1	HE	942.239	267.44	604.839	1.49354	9.24e-05	0.00165509
CsGy2G005380	UPF0057 membrane protein family	IPR000612,Proteolipid membrane potential modulator	GO:0016021,integral component of membrane		DA_1	HE	231.661	94.8395	163.25	1.12896	0.000589512	0.00655515
CsGy1G010260	caffeoylshikimate esterase-like	IPR022742,Serine aminopeptidase, S33			DA_1	HE	319.801	82.5335	201.167	1.72181	9.51e-08	8.2e-06
CsGy5G004910	ethylene-responsive transcription factor ERF105	IPR001471,AP2 domain	GO:0003677,DNA binding | GO:0003700,DNA binding transcription factor activity | GO:0005634,nucleus | GO:0006355,regulation of transcription, DNA-templated		DA_1	HE	2401.72	650.981	1526.35	1.67803	7.15e-08	6.39e-06
CsGy2G005490	Unknown Protein				DA_1	HE	231.003	56.7572	143.88	1.73156	7.96e-07	4.46e-05
CsGy6G000060	Hexosyltransferase	IPR002495,Glycosyl transferase family 8	GO:0006012,galactose metabolic process | GO:0009408,response to heat | GO:0009409,response to cold | GO:0009414,response to water deprivation | GO:0009644,response to high light intensity | GO:0009651,response to salt stress | GO:0009737,response to abscisic acid | GO:0042542,response to hydrogen peroxide | GO:0047216,inositol 3-alpha-galactosyltransferase activity		DA_1	HE	47.0936	3.22664	25.1601	2.2174	5.13e-06	0.000183806
CsGy3G037960	Gibberellin-regulated protein 6	IPR003854,Gibberellin regulated protein			DA_1	HE	601.845	50.3515	326.098	2.91918	2.95e-14	1.75e-11
CsGy5G007650	18.1 kDa class I heat shock protein-like	IPR002068,Hsp20/alpha crystallin family			DA_1	HE	336.973	135.287	236.13	1.18527	7.64e-05	0.00143809
CsGy2G001740	SPX domain-containing protein 1	IPR004331,SPX domain	GO:0005783,endoplasmic reticulum | GO:0016036,cellular response to phosphate starvation		DA_1	HE	157.595	64.2825	110.939	1.08861	0.00284478	0.0201936
CsGy5G005450	DNA photolyase	IPR000073,Alpha/beta hydrolase family | IPR006050,DNA photolyase	GO:0016787,hydrolase activity		DA_1	HE	438.955	171.852	305.404	1.24297	5.28e-06	0.000188201
CsGy5G022090	Polygalacturonase	IPR000743,Glycosyl hydrolases family 28 | IPR000743,Glycosyl hydrolases family 28	GO:0004650,polygalacturonase activity | GO:0005576,extracellular region | GO:0005975,carbohydrate metabolic process | GO:0016021,integral component of membrane | GO:0071555,cell wall organization		DA_1	HE	360.38	158.503	259.442	1.02809	0.00238574	0.0179332
CsGy7G011950	Receptor-like protein kinase 2	IPR001611,Leucine Rich Repeat | IPR001611,Leucine Rich Repeat | IPR013210,Leucine rich repeat N-terminal domain | IPR001611,Leucine rich repeat | IPR001611,Leucine rich repeat	GO:0000166,nucleotide binding | GO:0004672,protein kinase activity | GO:0016020,membrane | GO:0016310,phosphorylation		DA_1	HE	984.864	341.542	663.203	1.30018	0.000258745	0.00354516
CsGy3G027970	ACT domain-containing protein ACR11		GO:0009409,response to cold | GO:0009416,response to light stimulus | GO:0009535,chloroplast thylakoid membrane | GO:0009570,chloroplast stroma | GO:0009735,response to cytokinin | GO:0009744,response to sucrose | GO:0009941,chloroplast envelope | GO:0010319,stromule		DA_1	HE	7509.85	2767.71	5138.78	1.32169	1.5e-06	7.22e-05
CsGy2G001540	Plant Tudor-like RNA-binding protein	IPR008395,Agenet domain			DA_1	HE	53.6544	13.8311	33.7427	1.30836	0.00520655	0.0305351
CsGy7G005350	Glycosyltransferase	IPR002213,UDP-glucoronosyl and UDP-glucosyl transferase	GO:0008152,metabolic process | GO:0016758,transferase activity, transferring hexosyl groups		DA_1	HE	92.5194	8.71852	50.619	2.09485	1.32e-05	0.000377385
CsGy5G030080	TMV resistance protein N-like	IPR000157,TIR domain | IPR002182,NB-ARC domain | IPR001611,Leucine rich repeat	GO:0007165,signal transduction | GO:0043531,ADP binding		DA_1	HE	108.012	26.8114	67.4118	1.46685	0.000909174	0.00897935
CsGy3G001210	Dolichyl-diphosphooligosaccharide--protein glycosyltransferase subunit DAD1	IPR003038,DAD family	GO:0004579,dolichyl-diphosphooligosaccharide-protein glycotransferase activity | GO:0006486,protein glycosylation | GO:0008250,oligosaccharyltransferase complex | GO:0016021,integral component of membrane		DA_1	HE	461.756	214.03	337.893	1.00475	0.000574635	0.00641984
CsGy1G008530	Uncharacterized protein				DA_1	HE	126.33	51.4681	88.899	1.07653	0.0040626	0.0256223
CsGy1G028460	Unknown Protein				DA_1	HE	213.971	73.7965	143.884	1.35908	1.96e-05	0.00050965
CsGy6G022260	Haloacid dehalogenase-like hydrolase (HAD) superfamily protein	IPR023214,Haloacid dehalogenase-like hydrolase	GO:0008152,metabolic process | GO:0016787,hydrolase activity		DA_1	HE	5254.98	1767.26	3511.12	1.31118	0.000422611	0.00518583
CsGy2G024780	TonB-dependent heme receptor A		GO:0016021,integral component of membrane		DA_1	HE	2879.2	1239	2059.1	1.15416	1.66e-07	1.26e-05
CsGy3G037380	peptidyl-prolyl cis-trans isomerase CYP38, chloroplastic	IPR002130,Cyclophilin type peptidyl-prolyl cis-trans isomerase/CLD	GO:0000413,protein peptidyl-prolyl isomerization | GO:0003755,peptidyl-prolyl cis-trans isomerase activity		DA_1	HE	7407.64	2965.38	5186.51	1.2457	7.52e-08	6.65e-06
CsGy6G013340	HVA22-like protein	IPR004345,TB2/DP1, HVA22 family	GO:0016021,integral component of membrane		DA_1	HE	711.725	148.989	430.357	1.99369	4.61e-10	9.92e-08
CsGy3G027310	protein BPS1, chloroplastic-like	IPR004320,Arabidopsis protein of unknown function			DA_1	HE	207.502	55.4272	131.465	1.35901	0.00256245	0.0188922
CsGy1G029310	alpha/beta-Hydrolases superfamily protein	IPR000383,X-Pro dipeptidyl-peptidase (S15 family)	GO:0016787,hydrolase activity		DA_1	HE	81.7269	0	40.8634	3.19737	1.05e-10	2.53e-08
CsGy4G018180	sigma factor binding protein 2, chloroplastic	IPR008889,VQ motif			DA_1	HE	55.9393	9.22687	32.5831	1.54984	0.0014802	0.0127894
CsGy6G012130	lysosomal Pro-X carboxypeptidase-like	IPR008758,Serine carboxypeptidase S28 | IPR008758,Serine carboxypeptidase S28 | IPR008758,Serine carboxypeptidase S28 | IPR008758,Serine carboxypeptidase S28	GO:0004180,carboxypeptidase activity | GO:0006508,proteolysis | GO:0008236,serine-type peptidase activity | GO:0016020,membrane		DA_1	HE	113.985	44.6462	79.3157	1.10491	0.0041538	0.0260015
CsGy7G015240	BSD domain-containing protein 1-A	IPR005607,BSD domain			DA_1	HE	666.222	303.404	484.813	1.06193	1.45e-05	0.000401764
CsGy4G014610	Plant/T7H20-70 protein				DA_1	HE	65.9679	17.9085	41.9382	1.25909	0.00720891	0.0384277
CsGy0G000420	SPX domain-containing protein 4	IPR004331,SPX domain	GO:0005783,endoplasmic reticulum | GO:0016036,cellular response to phosphate starvation | GO:0070417,cellular response to cold		DA_1	HE	147.915	62.2676	105.091	1.04589	0.00445909	0.0274059
CsGy3G000260	RB1-inducible coiled-coil protein 1, putative isoform 1	IPR025486,Domain of unknown function (DUF4378)			DA_1	HE	602.03	262.754	432.392	1.04438	0.00168636	0.0140419
CsGy4G025530	heavy metal-associated isoprenylated plant protein 21-like	IPR006121,Heavy-metal-associated domain			DA_1	HE	103.165	22.6602	62.9127	1.57901	0.000394218	0.00493536
CsGy5G023150	histone-lysine N-methyltransferase SETD1A		GO:0008168,methyltransferase activity | GO:0032259,methylation		DA_1	HE	611.515	201.54	406.528	1.46534	1.41e-07	1.12e-05
CsGy1G011180	transmembrane protein%2C putative (DUF1218)	IPR009606,Protein of unknown function (DUF1218)	GO:0016021,integral component of membrane		DA_1	HE	42.8912	7.41467	25.1529	1.54738	0.00138854	0.0122962
CsGy1G009410	4-coumarate-CoA ligase	IPR000873,AMP-binding enzyme | IPR000873,AMP-binding enzyme | IPR025110,AMP-binding enzyme C-terminal domain | IPR025110,AMP-binding enzyme C-terminal domain	GO:0008152,metabolic process | GO:0016874,ligase activity		DA_1	HE	272.768	95.7456	184.257	1.23239	0.00144232	0.0126
CsGy6G030690	salicylate carboxymethyltransferase-like	IPR005299,SAM dependent carboxyl methyltransferase	GO:0016740,transferase activity		DA_1	HE	98.5072	24.3618	61.4345	1.54626	0.000233745	0.00327956
CsGy3G004470	probable serine/threonine-protein kinase WNK11	IPR000719,Protein kinase domain	GO:0004672,protein kinase activity | GO:0005524,ATP binding | GO:0006468,protein phosphorylation		DA_1	HE	86.0598	29.4559	57.7579	1.21573	0.00293411	0.0206069
CsGy1G017110	BSD domain-containing protein, putative				DA_1	HE	287.543	126.911	207.227	1.01412	0.00348452	0.0231682
CsGy3G025980	MOB kinase activator-like 1A	IPR005301,Mob1/phocein family	GO:0016301,kinase activity | GO:0016310,phosphorylation		DA_1	HE	1422.89	635.958	1029.42	1.06996	7.31e-05	0.00140302
CsGy6G009850	Integral membrane protein hemolysin-III, putative isoform 1		GO:0009987,cellular process		DA_1	HE	290.395	133.946	212.171	1.02216	0.000232763	0.00327111
CsGy1G021260	AWPM-19-like family protein	IPR008390,AWPM-19-like family	GO:0016021,integral component of membrane		DA_1	HE	122.188	17.437	69.8125	1.80737	0.00014286	0.00229058
CsGy7G003490	protein translation factor SUI1 homolog	IPR001950,Translation initiation factor SUI1	GO:0003743,translation initiation factor activity | GO:0006413,translational initiation | GO:0016021,integral component of membrane		DA_1	HE	5415.34	2274.43	3844.89	1.17923	4.35e-07	2.79e-05
CsGy6G017400	huntingtin-interacting protein K				DA_1	HE	1983.93	956.952	1470.44	1.00329	1.77e-06	8.21e-05
CsGy7G005730	Phototropic-responsive NPH3 family protein	IPR027356,NPH3 family	GO:0016567,protein ubiquitination		DA_1	HE	252.144	103.779	177.962	1.12637	0.000536628	0.00612023
CsGy3G016640	ATP-dependent Clp protease ATP-binding subunit clpX				DA_1	HE	674.225	169.395	421.81	1.79603	1.63e-09	2.72e-07
CsGy4G003950	gibberellin 2-beta-dioxygenase 8	IPR026992,non-haem dioxygenase in morphine synthesis N-terminal | IPR005123,2OG-Fe(II) oxygenase superfamily	GO:0046872,metal ion binding | GO:0051213,dioxygenase activity | GO:0055114,oxidation-reduction process		DA_1	HE	859.097	301.603	580.35	1.36988	2.32e-06	9.97e-05
CsGy1G010640	DUF4228 domain-containing protein				DA_1	HE	73.4965	16.984	45.2403	1.44514	0.00177418	0.0145599
CsGy3G032920	protein SMAX1-LIKE 3	IPR004176,Clp amino terminal domain, pathogenicity island component	GO:0019538,protein metabolic process		DA_1	HE	517.049	239.733	378.391	1.01753	0.000209534	0.00300706
CsGy4G008550	Annexin	IPR018502,Annexin | IPR018502,Annexin | IPR018502,Annexin | IPR018502,Annexin	GO:0005509,calcium ion binding | GO:0005544,calcium-dependent phospholipid binding		DA_1	HE	426.859	145.873	286.366	1.43017	7.39e-08	6.57e-06
CsGy2G002970	Probable prefoldin subunit 4	IPR002777,Prefoldin subunit	GO:0006457,protein folding | GO:0016272,prefoldin complex | GO:0051082,unfolded protein binding		DA_1	HE	1778.34	852.333	1315.34	1.00536	6.58e-06	0.000220678
CsGy6G035410	coatomer subunit zeta-1-like	IPR022775,Clathrin adaptor complex small chain	GO:0015031,protein transport | GO:0016020,membrane		DA_1	HE	1317.66	527.899	922.781	1.20621	1.68e-05	0.000450494
CsGy6G013930	alpha-glucan phosphorylase 2	IPR000719,Protein kinase domain | IPR000811,Carbohydrate phosphorylase	GO:0005737,cytoplasm | GO:0005980,glycogen catabolic process | GO:0008184,glycogen phosphorylase activity | GO:0030170,pyridoxal phosphate binding | GO:0102250,linear malto-oligosaccharide phosphorylase activity | GO:0102499,SHG alpha-glucan phosphorylase activity		DA_1	HE	2328.09	769.55	1548.82	1.29064	0.00103722	0.0099069
CsGy5G020460	peptide chain release factor 1	IPR005139,PCRF domain | IPR000352,RF-1 domain	GO:0005737,cytoplasm | GO:0006415,translational termination | GO:0016149,translation release factor activity, codon specific		DA_1	HE	573.859	187.44	380.649	1.35281	0.000236995	0.0033066
CsGy3G030820	Peroxidase	IPR002016,Peroxidase	GO:0004601,peroxidase activity | GO:0005576,extracellular region | GO:0006979,response to oxidative stress | GO:0020037,heme binding | GO:0042744,hydrogen peroxide catabolic process | GO:0046872,metal ion binding | GO:0055114,oxidation-reduction process | GO:0098869,cellular oxidant detoxification		DA_1	HE	54.312	9.19001	31.751	1.62995	0.00063764	0.00692783
CsGy1G012180	transcription factor bHLH118-like	IPR011598,Helix-loop-helix DNA-binding domain	GO:0003677,DNA binding | GO:0006357,regulation of transcription by RNA polymerase II | GO:0046983,protein dimerization activity		DA_1	HE	2603.15	944.054	1773.6	1.36374	6.13e-08	5.7e-06
CsGy1G012350	Protein yippee-like	IPR004910,Yippee zinc-binding/DNA-binding /Mis18, centromere assembly	GO:0046872,metal ion binding		DA_1	HE	541.226	237.42	389.323	1.09996	2.83e-05	0.000677853
CsGy1G027870	Acyl-CoA N-acyltransferases (NAT) superfamily protein	IPR000182,Acetyltransferase (GNAT) family	GO:0008080,N-acetyltransferase activity		DA_1	HE	1121.4	492.159	806.78	1.11732	2.3e-06	9.92e-05
CsGy2G013450	serine/threonine-protein kinase At3g07070	IPR000719,Protein kinase domain	GO:0004672,protein kinase activity | GO:0005524,ATP binding | GO:0006468,protein phosphorylation		DA_1	HE	252.118	102.568	177.343	1.16356	0.000129018	0.0021348
CsGy3G044670	pentatricopeptide repeat-containing protein At4g17616	IPR002885,PPR repeat			DA_1	HE	111.759	45.6076	78.6834	1.07334	0.00416628	0.0260338
CsGy3G038030	beta-glucosidase BoGH3B-like	IPR002772,Glycosyl hydrolase family 3 C-terminal domain | IPR001764,Glycosyl hydrolase family 3 N terminal domain	GO:0004553,hydrolase activity, hydrolyzing O-glycosyl compounds | GO:0005975,carbohydrate metabolic process		DA_1	HE	409.154	136.554	272.854	1.45557	8.44e-08	7.32e-06
CsGy1G003240	dof zinc finger protein DOF5.4	IPR003851,Dof domain, zinc finger	GO:0003677,DNA binding | GO:0005634,nucleus | GO:0006355,regulation of transcription, DNA-templated		DA_1	HE	302.4	98.8433	200.622	1.38734	6.17e-05	0.00122879
CsGy6G034440	Triose phosphate/phosphate translocator, chloroplastic	IPR004853,Triose-phosphate Transporter family | IPR004853,Triose-phosphate Transporter family	GO:0016021,integral component of membrane | GO:0022857,transmembrane transporter activity | GO:0055085,transmembrane transport		DA_1	HE	13830.4	5972.07	9901.23	1.12381	1.46e-05	0.000404338
CsGy7G011990	transmembrane protein		GO:0016021,integral component of membrane		DA_1	HE	156.702	50.0537	103.378	1.31643	0.000986349	0.0095298
CsGy2G025990	probable sodium/metabolite cotransporter BASS4, chloroplastic isoform X1	IPR016833,SBF-like CPA transporter family (DUF4137)	GO:0009941,chloroplast envelope | GO:0016021,integral component of membrane		DA_1	HE	574.355	241.508	407.931	1.07632	0.00183832	0.0148717
CsGy7G017540	Cytokinin riboside 5'-monophosphate phosphoribohydrolase	IPR031100,Possible lysine decarboxylase	GO:0009691,cytokinin biosynthetic process | GO:0016787,hydrolase activity		DA_1	HE	1017.3	412.683	714.992	1.22706	1.29e-07	1.07e-05
CsGy4G009930	non-specific lipid-transfer protein 2-like	IPR016140,Probable lipid transfer	GO:0006869,lipid transport		DA_1	HE	417.659	175.827	296.743	1.14066	4.9e-05	0.00102268
CsGy5G026830	ATP-dependent RNA helicase DBP7		GO:0004386,helicase activity | GO:0005509,calcium ion binding | GO:0005544,calcium-dependent phospholipid binding | GO:0016021,integral component of membrane		DA_1	HE	1510.7	610.13	1060.42	1.22868	2.63e-07	1.87e-05
CsGy3G000180	GPI-GlcNAc transferase complex, PIG-H component	IPR019328,GPI-GlcNAc transferase complex, PIG-H component	GO:0016021,integral component of membrane | GO:0017176,phosphatidylinositol N-acetylglucosaminyltransferase activity		DA_1	HE	166.938	56.4332	111.686	1.26438	0.00129725	0.0117289
CsGy3G023930	Plant/MOJ10-14 protein				DA_1	HE	1236.41	468.571	852.492	1.31889	1.59e-08	1.9e-06
CsGy2G011380	Calmodulin	IPR002048,EF-hand domain pair | IPR002048,EF-hand domain pair	GO:0005509,calcium ion binding | GO:0032440,2-alkenal reductase [NAD(P)] activity | GO:0055114,oxidation-reduction process		DA_1	HE	143.259	49.9799	96.6195	1.2247	0.00191171	0.0152593
CsGy3G005940	Wound-responsive family protein	IPR022251,Wound-induced protein			DA_1	HE	199.566	39.6258	119.596	1.72739	7.45e-05	0.00142016
CsGy4G000090	Ribosomal RNA large subunit methyltransferase H		GO:0009507,chloroplast | GO:0016020,membrane		DA_1	HE	233.99	74.4339	154.212	1.45761	5.98e-06	0.000206809
CsGy4G020990	transmembrane protein		GO:0016021,integral component of membrane		DA_1	HE	417.923	188.088	303.006	1.05478	0.000144026	0.00230218
CsGy6G026620	Cytochrome P450	IPR001128,Cytochrome P450	GO:0004497,monooxygenase activity | GO:0005506,iron ion binding | GO:0016021,integral component of membrane | GO:0016705,oxidoreductase activity, acting on paired donors, with incorporation or reduction of molecular oxygen | GO:0020037,heme binding | GO:0055114,oxidation-reduction process		DA_1	HE	82.2652	9.17157	45.7184	1.88341	0.000108027	0.00186975
CsGy2G010820	Auxin-responsive protein	IPR033389,AUX/IAA family	GO:0005634,nucleus | GO:0006355,regulation of transcription, DNA-templated | GO:0009734,auxin-activated signaling pathway		DA_1	HE	2984.33	1122.39	2053.36	1.22439	0.00029909	0.00398656
CsGy6G005510	SPX domain-containing membrane protein	IPR005828,Sugar (and other) transporter | IPR004331,SPX domain | IPR004331,SPX domain	GO:0016021,integral component of membrane | GO:0022857,transmembrane transporter activity | GO:0055085,transmembrane transport		DA_1	HE	225.862	89.8269	157.844	1.17785	0.000217142	0.00309332
CsGy1G011500	G-type lectin S-receptor-like serine/threonine-protein kinase At1g11330	IPR003609,PAN-like domain | IPR000719,Protein kinase domain | IPR000719,Protein kinase domain | IPR000858,S-locus glycoprotein domain | IPR001480,D-mannose binding lectin | IPR021820,Domain of unknown function (DUF3403)			DA_1	HE	68.3867	14.321	41.3539	1.37561	0.00461364	0.0280128
CsGy5G015450	xanthoxin dehydrogenase		GO:0005829,cytosol | GO:0006561,proline biosynthetic process | GO:0009408,response to heat | GO:0009414,response to water deprivation | GO:0009750,response to fructose | GO:0010115,regulation of abscisic acid biosynthetic process | GO:0010301,xanthoxin dehydrogenase activity | GO:0055114,oxidation-reduction process		DA_1	HE	1228.11	568.207	898.16	1.03608	3.98e-05	0.000861569
CsGy3G039310	dynein light chain 2, cytoplasmic-like	IPR001372,Dynein light chain type 1	GO:0007017,microtubule-based process | GO:0016021,integral component of membrane | GO:0030286,dynein complex		DA_1	HE	87.7881	28.7342	58.2611	1.26758	0.00192651	0.0153152
CsGy4G007400	Glutathione S-transferase	IPR004046,Glutathione S-transferase, C-terminal domain | IPR004045,Glutathione S-transferase, N-terminal domain	GO:0004364,glutathione transferase activity		DA_1	HE	4981.95	1302.37	3142.16	1.84311	5.54e-18	8.75e-15
CsGy7G014770	DUF868 family protein (DUF868)	IPR008586,Plant protein of unknown function (DUF868)			DA_1	HE	164.504	48.7973	106.651	1.48947	2.9e-05	0.000689966
CsGy4G010050	Uncharacterized protein				DA_1	HE	657.96	241.121	449.541	1.14644	0.00472039	0.0284947
CsGy5G017790	Beta-1,4-N-acetylglucosaminyltransferase-like protein	IPR006813,Glycosyltransferase family 17	GO:0003830,beta-1,4-mannosylglycoprotein 4-beta-N-acetylglucosaminyltransferase activity | GO:0006487,protein N-linked glycosylation | GO:0016021,integral component of membrane		DA_1	HE	505.671	220.149	362.91	1.11382	1.57e-05	0.000426512
CsGy1G017650	Temperature-induced lipocalin	IPR000566,Lipocalin-like domain	GO:0005215,transporter activity		DA_1	HE	451.869	84.1245	267.997	2.13645	3.48e-11	9.9e-09
CsGy4G008490	BTB/POZ domain-containing protein DOT3	IPR027356,NPH3 family | IPR000210,BTB/POZ domain			DA_1	HE	80.4504	20.3397	50.3951	1.49221	0.000515965	0.00597076
CsGy1G028150	ethylene-responsive transcription factor ERF017-like	IPR001471,AP2 domain	GO:0003677,DNA binding | GO:0003700,DNA binding transcription factor activity | GO:0005634,nucleus | GO:0006355,regulation of transcription, DNA-templated		DA_1	HE	414.411	150.923	282.667	1.30592	1.79e-05	0.000475917
CsGy3G017830	Oxidoreductase, putative	IPR000683,Oxidoreductase family, NAD-binding Rossmann fold	GO:0016491,oxidoreductase activity | GO:0055114,oxidation-reduction process		DA_1	HE	668.853	186.563	427.708	1.6908	6.82e-10	1.37e-07
CsGy1G013670	alpha carbonic anhydrase 7-like	IPR001148,Eukaryotic-type carbonic anhydrase	GO:0004089,carbonate dehydratase activity | GO:0006730,one-carbon metabolic process | GO:0008270,zinc ion binding		DA_1	HE	235.664	13.8495	124.757	2.57605	6e-08	5.61e-06
CsGy5G006590	caffeoylshikimate esterase	IPR022742,Serine aminopeptidase, S33			DA_1	HE	294.543	48.7605	171.652	2.12865	2.43e-08	2.62e-06
CsGy5G027740	protein CREG1 isoform X1		GO:0016021,integral component of membrane | GO:0048037,cofactor binding		DA_1	HE	327.942	149.877	238.909	1.02879	0.000300709	0.00399588
CsGy2G025820	Cellulose synthase	IPR005150,Cellulose synthase | IPR005150,Cellulose synthase | IPR005150,Cellulose synthase | IPR005150,Cellulose synthase | IPR005150,Cellulose synthase | IPR005150,Cellulose synthase	GO:0016021,integral component of membrane | GO:0016760,cellulose synthase (UDP-forming) activity | GO:0030244,cellulose biosynthetic process | GO:0071555,cell wall organization		DA_1	HE	102.155	17.4739	59.8144	1.72629	0.000198265	0.00291294
CsGy2G011460	transportin-1		GO:0005634,nucleus | GO:0006886,intracellular protein transport | GO:0008536,Ran GTPase binding		DA_1	HE	124.675	53.9099	89.2925	1.01578	0.00550324	0.0318509
CsGy4G004010	Receptor-like kinase	IPR001245,Protein tyrosine kinase	GO:0004672,protein kinase activity | GO:0005524,ATP binding | GO:0006468,protein phosphorylation | GO:0016021,integral component of membrane		DA_1	HE	247.271	81.9514	164.611	1.39023	2.9e-05	0.000689966
CsGy5G017420	DUF506 domain-containing protein	IPR006502,PDDEXK-like family of unknown function			DA_1	HE	3781.65	1449.33	2615.49	1.13405	0.00317244	0.0217963
CsGy6G032130	serine/threonine-protein kinase/endoribonuclease IRE1a-like isoform X1	IPR000719,Protein kinase domain	GO:0004540,ribonuclease activity | GO:0004672,protein kinase activity | GO:0005524,ATP binding | GO:0006397,mRNA processing | GO:0006468,protein phosphorylation | GO:0016021,integral component of membrane | GO:0090501,RNA phosphodiester bond hydrolysis		DA_1	HE	242.016	93.7491	167.883	1.10712	0.00476341	0.0285965
CsGy5G026850	Annexin 11	IPR018502,Annexin | IPR018502,Annexin	GO:0003729,mRNA binding | GO:0005509,calcium ion binding | GO:0005544,calcium-dependent phospholipid binding | GO:0009408,response to heat | GO:0009409,response to cold | GO:0009414,response to water deprivation | GO:0009506,plasmodesma | GO:0009651,response to salt stress | GO:0009737,response to abscisic acid		DA_1	HE	203.588	33.1725	118.38	2.24832	7.52e-11	1.88e-08
CsGy1G022420	transmembrane protein		GO:0016021,integral component of membrane		DA_1	HE	204.029	76.9863	140.508	1.22043	0.000302078	0.00400015
CsGy7G021240	inorganic pyrophosphatase 2-like	IPR016965,Putative Phosphatase	GO:0016311,dephosphorylation | GO:0016791,phosphatase activity		DA_1	HE	133.51	15.5696	74.5395	1.49812	0.00274265	0.0197132
CsGy4G013540	interactor of constitutive active ROPs 2, chloroplastic				DA_1	HE	956.55	413.737	685.143	1.10982	5.28e-05	0.00108879
CsGy3G019540	Uncharacterized protein				DA_1	HE	1069.65	358.647	714.148	1.47714	1.16e-09	2.08e-07
CsGy2G025730	Cytochrome P450	IPR001128,Cytochrome P450	GO:0004497,monooxygenase activity | GO:0005506,iron ion binding | GO:0016021,integral component of membrane | GO:0016705,oxidoreductase activity, acting on paired donors, with incorporation or reduction of molecular oxygen | GO:0020037,heme binding | GO:0055114,oxidation-reduction process		DA_1	HE	533.776	136.112	334.944	1.67292	2.9e-06	0.000119373
CsGy5G014220	30S ribosomal protein S13	IPR001892,Ribosomal protein S13/S18	GO:0003723,RNA binding | GO:0003735,structural constituent of ribosome | GO:0005840,ribosome | GO:0006412,translation | GO:0009570,chloroplast stroma | GO:0009941,chloroplast envelope		DA_1	HE	23171.1	10688.8	16929.9	1.07637	6.71e-09	9.26e-07
CsGy3G032030	Fructose-bisphosphate aldolase	IPR000741,Fructose-bisphosphate aldolase class-I	GO:0004332,fructose-bisphosphate aldolase activity | GO:0006096,glycolytic process		DA_1	HE	573.808	215.842	394.825	1.2987	1.49e-06	7.19e-05
CsGy3G002750	Bifunctional inhibitor/lipid-transfer protein/seed storage 2S albumin superfamily protein	IPR027923,Hydrophobic seed protein			DA_1	HE	100.456	2.71829	51.5871	2.67257	5.82e-08	5.51e-06
CsGy3G005980	Protein RRP5				DA_1	HE	644.964	246.665	445.815	1.24781	3.19e-05	0.000733587
CsGy7G015860	probable E3 ubiquitin-protein ligase BAH1-like 1	IPR018957,Zinc finger, C3HC4 type (RING finger)	GO:0016874,ligase activity | GO:0046872,metal ion binding		DA_1	HE	830.295	231.625	530.96	1.61609	8.02e-07	4.47e-05
CsGy1G020510	Leucine rich repeat protein	IPR001611,Leucine rich repeat | IPR001611,Leucine rich repeat | IPR001611,Leucine rich repeat			DA_1	HE	146.552	33.5887	90.0705	1.75424	3.36e-06	0.000134524
CsGy4G025580	Auxin efflux carrier family protein	IPR004776,Membrane transport protein	GO:0016021,integral component of membrane | GO:0055085,transmembrane transport		DA_1	HE	110.077	29.4928	69.7848	1.42229	0.000994163	0.0095801
CsGy2G019040	Unknown Protein				DA_1	HE	45.2936	4.1696	24.7316	1.58801	0.00150184	0.0128825
CsGy3G004930	Small ubiquitin-related modifier	IPR022617,Ubiquitin-2 like Rad60 SUMO-like	GO:0005634,nucleus | GO:0016925,protein sumoylation		DA_1	HE	1644.71	662.965	1153.84	1.22462	7.74e-07	4.39e-05
CsGy3G006010	monodehydroascorbate reductase, seedling isozyme-like	IPR023753,Pyridine nucleotide-disulphide oxidoreductase	GO:0016656,monodehydroascorbate reductase (NADH) activity | GO:0050660,flavin adenine dinucleotide binding | GO:0055114,oxidation-reduction process		DA_1	HE	1547.98	179.351	863.665	1.40082	0.00506356	0.0298813
CsGy6G020000	ribosome maturation protein SBDS	IPR019783,Shwachman-Bodian-Diamond syndrome (SBDS) protein | IPR018978,SBDS protein C-terminal domain	GO:0003676,nucleic acid binding | GO:0008270,zinc ion binding | GO:0042256,mature ribosome assembly		DA_1	HE	851.269	385.919	618.594	1.08252	9.56e-07	5.11e-05
CsGy6G007400	Receptor-like protein kinase	IPR000719,Protein kinase domain | IPR009856,Light regulated protein Lir1	GO:0004672,protein kinase activity | GO:0005096,GTPase activator activity | GO:0005524,ATP binding | GO:0005737,cytoplasm | GO:0006468,protein phosphorylation | GO:0016021,integral component of membrane | GO:0043547,positive regulation of GTPase activity | GO:0046872,metal ion binding		DA_1	HE	5228.88	1737.98	3483.43	1.4629	6.26e-08	5.78e-06
CsGy6G023020	octanoyltransferase				DA_1	HE	792.964	374.409	583.686	1.00698	7.72e-05	0.00144342
CsGy2G020700	E3 ubiquitin-protein ligase				DA_1	HE	621.194	150.422	385.808	1.69974	5.61e-06	0.000198346
CsGy3G024250	Uncharacterized protein	IPR013177,Mitochondrial domain of unknown function (DUF1713)			DA_1	HE	555.036	258.795	406.915	1.00538	0.000349749	0.00446748
CsGy6G033620	NAD(P)H dehydrogenase (Quinone) FQR1-like	IPR005025,NADPH-dependent FMN reductase	GO:0003955,NAD(P)H dehydrogenase (quinone) activity | GO:0010181,FMN binding | GO:0055114,oxidation-reduction process		DA_1	HE	85.6208	29.0951	57.3579	1.24119	0.00196589	0.0155069
CsGy6G032640	Rho GDP-dissociation inhibitor 1	IPR000406,RHO protein GDP dissociation inhibitor	GO:0005094,Rho GDP-dissociation inhibitor activity | GO:0005737,cytoplasm | GO:0050790,regulation of catalytic activity		DA_1	HE	857.095	334.145	595.62	1.19481	0.000244264	0.00338589
CsGy5G006520	UPF0769 protein C21orf59 homolog	IPR021298,Protein of unknown function (DUF2870)	GO:0048858,cell projection morphogenesis		DA_1	HE	77.3628	22.9842	50.1735	1.19959	0.00954355	0.04661
CsGy5G005230	Uncharacterized protein				DA_1	HE	160.098	22.0228	91.0605	2.22814	5.85e-08	5.51e-06
CsGy7G003410	50S ribosomal protein L6	IPR020040,Ribosomal protein L6	GO:0003735,structural constituent of ribosome | GO:0005840,ribosome | GO:0006412,translation | GO:0019843,rRNA binding		DA_1	HE	19620.7	7394.68	13507.7	1.33954	4.56e-10	9.92e-08
CsGy7G018780	post-illumination chlorophyll fluorescence increase		GO:0009570,chloroplast stroma | GO:0009579,thylakoid | GO:0010478,chlororespiration		DA_1	HE	3257.14	702.66	1979.9	1.91019	2.6e-08	2.76e-06
CsGy5G029440	COX assembly mitochondrial protein	IPR013892,Cytochrome c oxidase biogenesis protein Cmc1 like	GO:0005739,mitochondrion		DA_1	HE	925.017	442.007	683.512	1.00156	2.49e-05	0.000619488
CsGy3G044960	Serine protease inhibitor%2C potato inhibitor I-type family protein	IPR000864,Potato inhibitor I family	GO:0004867,serine-type endopeptidase inhibitor activity | GO:0009611,response to wounding | GO:0010951,negative regulation of endopeptidase activity		DA_1	HE	885.859	279.896	582.878	1.36935	0.000320087	0.00415353
CsGy4G019760	glutamic acid-rich protein		GO:0008270,zinc ion binding		DA_1	HE	208.364	79.7599	144.062	1.20018	0.000408199	0.00508355
CsGy1G025550	putative invertase inhibitor	IPR006501,Plant invertase/pectin methylesterase inhibitor	GO:0004857,enzyme inhibitor activity | GO:0043086,negative regulation of catalytic activity		DA_1	HE	60.3015	19.0543	39.6779	1.18332	0.00881078	0.0440205
CsGy1G026650	guanine deaminase	IPR028883,MafB19-like deaminase	GO:0008270,zinc ion binding | GO:0016787,hydrolase activity		DA_1	HE	1930.58	638.659	1284.62	1.43611	1.7e-06	7.93e-05
CsGy7G006240	Cysteine-rich venom protein	IPR014044,Cysteine-rich secretory protein family	GO:0005576,extracellular region		DA_1	HE	126.418	22.439	74.4286	1.81593	3.91e-05	0.000853016
CsGy3G020860	MLP-like protein 28	IPR000916,Pathogenesis-related protein Bet v I family	GO:0006952,defense response | GO:0009607,response to biotic stimulus		DA_1	HE	56.3636	11.5105	33.9371	1.48675	0.0017195	0.0142427
CsGy1G023610	SAGA-associated factor 11	IPR013246,Sgf11 (transcriptional regulation protein)	GO:0005634,nucleus		DA_1	HE	114.176	35.4193	74.7978	1.31853	0.00137861	0.0122389
CsGy2G013810	cyclin delta-3		GO:0005739,mitochondrion		DA_1	HE	963.048	442.879	702.964	1.05	1.55e-05	0.000423579
CsGy6G004420	Trans-1,2-dihydrobenzene-1,2-diol dehydrogenase	IPR000683,Oxidoreductase family, NAD-binding Rossmann fold	GO:0016491,oxidoreductase activity | GO:0055114,oxidation-reduction process		DA_1	HE	81.9766	12.0742	47.0254	1.533	0.00195275	0.0154466
CsGy4G021630	ethylene-responsive transcription factor 4	IPR001471,AP2 domain	GO:0003677,DNA binding | GO:0003700,DNA binding transcription factor activity | GO:0005634,nucleus | GO:0006355,regulation of transcription, DNA-templated		DA_1	HE	848.282	178.171	513.227	1.8732	5.06e-07	3.16e-05
CsGy1G000630	putative calcium-binding protein CML19	IPR002048,EF-hand domain pair | IPR002048,EF hand	GO:0005509,calcium ion binding		DA_1	HE	333.194	44.2116	188.703	1.793	0.000208903	0.00300406
CsGy3G029250	putative receptor-like protein kinase At3g47110	IPR013210,Leucine rich repeat N-terminal domain	GO:0004674,protein serine/threonine kinase activity | GO:0005524,ATP binding | GO:0006468,protein phosphorylation | GO:0016021,integral component of membrane		DA_1	HE	86.6016	24.907	55.7543	1.42472	0.000417724	0.00515253
CsGy2G006360	nifU-like protein 3, chloroplastic	IPR001075,NifU-like domain | IPR001075,NifU-like domain	GO:0005506,iron ion binding | GO:0016226,iron-sulfur cluster assembly | GO:0051536,iron-sulfur cluster binding		DA_1	HE	1629.71	652.453	1141.08	1.23429	5.93e-07	3.6e-05
CsGy1G013800	protein-tyrosine sulfotransferase isoform X1		GO:0008146,sulfotransferase activity | GO:0016021,integral component of membrane		DA_1	HE	966.179	296.711	631.445	1.44058	6.53e-05	0.00128172
CsGy6G029950	Peptidyl-prolyl cis-trans isomerase	IPR001179,FKBP-type peptidyl-prolyl cis-trans isomerase	GO:0000413,protein peptidyl-prolyl isomerization | GO:0003755,peptidyl-prolyl cis-trans isomerase activity | GO:0005528,FK506 binding | GO:0009535,chloroplast thylakoid membrane | GO:0061077,chaperone-mediated protein folding		DA_1	HE	2825.35	1096.49	1960.92	1.27332	3.88e-07	2.59e-05
CsGy3G031710	sporulation-specific protein 15-like isoform X1	IPR019448,N-terminal C2 in EEIG1 and EHBP1 proteins			DA_1	HE	271.418	98.0293	184.724	1.28106	0.000121508	0.0020475
CsGy6G029860	ethylene-responsive transcription factor ERF060	IPR001471,AP2 domain	GO:0003677,DNA binding | GO:0003700,DNA binding transcription factor activity | GO:0005634,nucleus | GO:0006355,regulation of transcription, DNA-templated		DA_1	HE	262.446	81.4246	171.935	1.29052	0.00230821	0.0174986
CsGy7G008050	two-pore potassium channel 1 isoform X1	IPR013099,Ion channel | IPR013099,Ion channel	GO:0005267,potassium channel activity | GO:0005774,vacuolar membrane | GO:0010029,regulation of seed germination | GO:0010119,regulation of stomatal movement | GO:0016021,integral component of membrane | GO:0030007,cellular potassium ion homeostasis | GO:0051260,protein homooligomerization | GO:0071805,potassium ion transmembrane transport		DA_1	HE	360.351	141.777	251.064	1.1818	0.000298279	0.00397947
CsGy6G018340	probable carboxylesterase 18	IPR013094,alpha/beta hydrolase fold	GO:0008152,metabolic process | GO:0016787,hydrolase activity		DA_1	HE	168.239	72.5955	120.417	1.01168	0.00638758	0.0352383
CsGy7G018140	ribulose bisphosphate carboxylase/oxygenase activase, chloroplastic	IPR003959,ATPase family associated with various cellular activities (AAA)	GO:0005524,ATP binding | GO:0009535,chloroplast thylakoid membrane | GO:0016787,hydrolase activity		DA_1	HE	1216.95	558.809	887.877	1.00654	0.000951073	0.00925182
CsGy6G021290	protein FANTASTIC FOUR 2-like	IPR021410,Fantastic Four meristem regulator			DA_1	HE	67.9313	18.3616	43.1464	1.34617	0.00277246	0.019874
CsGy6G003690	Fructose-1,6-bisphosphatase	IPR033391,Fructose-1-6-bisphosphatase, N-terminal domain	GO:0005634,nucleus | GO:0005829,cytosol | GO:0005983,starch catabolic process | GO:0005986,sucrose biosynthetic process | GO:0009737,response to abscisic acid | GO:0009750,response to fructose | GO:0015979,photosynthesis | GO:0016311,dephosphorylation | GO:0030388,fructose 1,6-bisphosphate metabolic process | GO:0042132,fructose 1,6-bisphosphate 1-phosphatase activity		DA_1	HE	1645.49	318.078	981.783	2.15454	6.91e-14	3.64e-11
CsGy7G003440	hexokinase-1 protein				DA_1	HE	351.872	135.287	243.58	1.19961	0.000357034	0.00454995
CsGy2G005540	transmembrane protein 208 homolog	IPR008506,Protein of unknown function (DUF788)	GO:0016021,integral component of membrane		DA_1	HE	528.224	226.834	377.529	1.11227	8.49e-05	0.00155204
CsGy7G008680	V-type proton ATPase subunit e1	IPR008389,ATP synthase subunit H	GO:0015991,ATP hydrolysis coupled proton transport | GO:0016021,integral component of membrane | GO:0033179,proton-transporting V-type ATPase, V0 domain | GO:0046961,proton-transporting ATPase activity, rotational mechanism		DA_1	HE	946.932	426.053	686.493	1.02623	0.00100339	0.00965504
CsGy2G025590	Glutaredoxin	IPR002109,Glutaredoxin	GO:0005623,cell | GO:0009055,electron transfer activity | GO:0015035,protein disulfide oxidoreductase activity | GO:0022900,electron transport chain | GO:0045454,cell redox homeostasis		DA_1	HE	1837.78	796.891	1317.33	1.07437	0.000557577	0.00629916
CsGy1G026470	sec-independent protein translocase protein TATA, chloroplastic	IPR003369,mttA/Hcf106 family	GO:0009306,protein secretion | GO:0009535,chloroplast thylakoid membrane | GO:0009941,chloroplast envelope | GO:0009977,proton motive force dependent protein transmembrane transporter activity | GO:0031361,integral component of thylakoid membrane | GO:0033281,TAT protein transport complex | GO:0043953,protein transport by the Tat complex | GO:0045038,protein import into chloroplast thylakoid memb…		DA_1	HE	4727.31	2037.89	3382.6	1.13815	2.55e-06	0.000107805
CsGy5G008610	Phosphoglucan phosphatase LSF2, chloroplastic	IPR000340,Dual specificity phosphatase, catalytic domain	GO:0006470,protein dephosphorylation | GO:0008138,protein tyrosine/serine/threonine phosphatase activity		DA_1	HE	1043.45	324.697	684.073	1.49562	2.07e-06	9.19e-05
CsGy6G028210	glycosyltransferase-like protein				DA_1	HE	3187.25	908.129	2047.69	1.63568	3.22e-08	3.29e-06
CsGy3G008770	ubiquitin-conjugating enzyme E2 4-like	IPR000608,Ubiquitin-conjugating enzyme	GO:0005524,ATP binding | GO:0005737,cytoplasm | GO:0006511,ubiquitin-dependent protein catabolic process | GO:0016567,protein ubiquitination | GO:0031625,ubiquitin protein ligase binding | GO:0061630,ubiquitin protein ligase activity		DA_1	HE	410.87	176.022	293.446	1.10805	0.000143978	0.00230218
CsGy3G032810	hyaluronan mediated motility receptor-like protein				DA_1	HE	731.211	330.363	530.787	1.07033	1.66e-05	0.000447587
CsGy1G019310	Pimeloyl-[acyl-carrier protein] methyl ester esterase	IPR000073,alpha/beta hydrolase fold			DA_1	HE	697.174	239.232	468.203	1.28505	0.000567979	0.00638454
CsGy3G034530	dihydrofolate reductase	IPR005645,Serine hydrolase (FSH1)			DA_1	HE	263.34	61.3324	162.336	1.49408	0.00094629	0.00922422
CsGy6G009190	glucan endo-1,3-beta-glucosidase 12 isoform X1	IPR012946,X8 domain	GO:0004553,hydrolase activity, hydrolyzing O-glycosyl compounds | GO:0030247,polysaccharide binding | GO:0046658,anchored component of plasma membrane		DA_1	HE	589.684	71.2917	330.488	2.628	1.73e-14	1.07e-11
CsGy1G029710	Chaperonin-like RbcX	IPR003435,RbcX protein			DA_1	HE	2572.86	777.183	1675.02	1.55576	1.93e-07	1.43e-05
CsGy3G030930	Cytokinin riboside 5'-monophosphate phosphoribohydrolase	IPR031100,Possible lysine decarboxylase	GO:0005634,nucleus | GO:0009691,cytokinin biosynthetic process | GO:0016787,hydrolase activity | GO:0016829,lyase activity		DA_1	HE	193.471	73.5462	133.509	1.19638	0.000614553	0.00671442
CsGy1G027240	Transcription factor	IPR001005,Myb-like DNA-binding domain	GO:0003677,DNA binding | GO:0005634,nucleus | GO:0006355,regulation of transcription, DNA-templated | GO:0008270,zinc ion binding | GO:0016020,membrane | GO:0016301,kinase activity | GO:0016310,phosphorylation		DA_1	HE	362.872	121.706	242.289	1.2676	0.0013748	0.0122126
CsGy1G027880	OBP3-responsive gene 4 isoform 1		GO:0009536,plastid | GO:0009751,response to salicylic acid		DA_1	HE	400.604	175.292	287.948	1.07866	0.000235524	0.00329086
CsGy5G010320	subtilisin-like protease SBT1.1	IPR010259,Peptidase inhibitor I9 | IPR003137,PA domain | IPR000209,Subtilase family	GO:0004252,serine-type endopeptidase activity | GO:0006508,proteolysis		DA_1	HE	220.648	98.3795	159.514	1.05202	0.00038088	0.00480107
CsGy2G025690	basic leucine zipper 34-like	IPR004827,bZIP transcription factor	GO:0003700,DNA binding transcription factor activity | GO:0006355,regulation of transcription, DNA-templated		DA_1	HE	81.5523	13.7942	47.6733	1.30613	0.00892893	0.0443812
CsGy5G023700	FYN-binding protein isoform X2	IPR005516,Remorin, C-terminal region			DA_1	HE	763.855	282.316	523.086	1.29638	1.19e-05	0.000352946
CsGy1G031970	exocyst complex component EXO70B1-like	IPR004140,Exo70 exocyst complex subunit	GO:0000145,exocyst | GO:0005829,cytosol | GO:0005886,plasma membrane | GO:0006887,exocytosis		DA_1	HE	65.4278	19.2861	42.357	1.21208	0.00863348	0.0433258
CsGy7G009010	Uridine kinase	IPR000741,Fructose-bisphosphate aldolase class-I | IPR006083,Phosphoribulokinase / Uridine kinase family	GO:0004332,fructose-bisphosphate aldolase activity | GO:0004849,uridine kinase activity | GO:0005524,ATP binding | GO:0006096,glycolytic process | GO:0044206,UMP salvage | GO:0044211,CTP salvage		DA_1	HE	918.249	339.482	628.865	1.33451	1.75e-07	1.32e-05
CsGy7G001080	serine/threonine-protein kinase STY46 isoform X1	IPR001245,Protein tyrosine kinase | IPR001245,Protein tyrosine kinase	GO:0004672,protein kinase activity | GO:0005524,ATP binding | GO:0006468,protein phosphorylation		DA_1	HE	1277.67	461.217	869.443	1.12474	0.00792248	0.040761
CsGy4G020120	cytochrome b561 domain-containing protein At4g18260-like		GO:0016021,integral component of membrane | GO:0055114,oxidation-reduction process		DA_1	HE	55.559	7.79399	31.6765	1.3815	0.00573892	0.0327918
CsGy1G001580	Polyamine aminopropyltransferase 2	IPR035246,Spermidine synthase tetramerisation domain	GO:0006596,polyamine biosynthetic process | GO:0016740,transferase activity		DA_1	HE	74.2734	12.0373	43.1554	1.62602	0.000747546	0.00776596
CsGy6G001430	protein GUCD1 isoform X1	IPR018616,Guanylylate cyclase			DA_1	HE	585.654	249.792	417.723	1.1248	5.37e-05	0.00109879
CsGy4G014660	glutathione S-transferase U8-like	IPR004045,Glutathione S-transferase, N-terminal domain | IPR004046,Glutathione S-transferase, C-terminal domain	GO:0016740,transferase activity		DA_1	HE	1421.61	517.508	969.561	1.35468	1.26e-07	1.06e-05
CsGy2G023220	Probable sugar phosphate/phosphate translocator At5g25400	IPR004853,Triose-phosphate Transporter family	GO:0016021,integral component of membrane		DA_1	HE	128.102	19.4151	73.7587	2.14064	1.34e-07	1.1e-05
CsGy3G002010	Beta-amylase	IPR001554,Glycosyl hydrolase family 14	GO:0000272,polysaccharide catabolic process | GO:0016161,beta-amylase activity | GO:0102229,amylopectin maltohydrolase activity		DA_1	HE	175.738	11.9083	93.8231	2.89407	1.16e-11	4.21e-09
CsGy3G007800	microtubule-associated protein RP/EB family member 1-like				DA_1	HE	472.676	195.318	333.997	1.16784	2.49e-05	0.000619488
CsGy3G004700	Uncharacterized protein				DA_1	HE	147.432	41.0955	94.2638	1.51196	7.73e-05	0.00144342
CsGy4G019050	Thioredoxin	IPR013766,Thioredoxin	GO:0005623,cell | GO:0006662,glycerol ether metabolic process | GO:0015035,protein disulfide oxidoreductase activity | GO:0045454,cell redox homeostasis | GO:0055114,oxidation-reduction process		DA_1	HE	1271.58	548.186	909.882	1.11062	6.8e-05	0.0013191
CsGy2G000860	2-oxoglutarate (2OG) and Fe(II)-dependent oxygenase superfamily protein	IPR005123,2OG-Fe(II) oxygenase superfamily | IPR026992,non-haem dioxygenase in morphine synthesis N-terminal	GO:0046872,metal ion binding | GO:0051213,dioxygenase activity | GO:0055114,oxidation-reduction process		DA_1	HE	152.85	44.2484	98.5494	1.44958	0.000205643	0.00299141
CsGy7G008150	zinc transporter 11	IPR003689,ZIP Zinc transporter	GO:0016021,integral component of membrane | GO:0030001,metal ion transport | GO:0046873,metal ion transmembrane transporter activity | GO:0055085,transmembrane transport		DA_1	HE	620.04	275.289	447.664	1.06525	0.000204786	0.00298715
CsGy1G027540	putative nuclease HARBI1	IPR027806,DDE superfamily endonuclease	GO:0015299,solute:proton antiporter activity | GO:0016021,integral component of membrane | GO:1902600,proton transmembrane transport		DA_1	HE	5077.98	943.215	3010.6	1.9721	4.21e-07	2.75e-05
CsGy4G025510	xylem cysteine proteinase 2	IPR013201,Cathepsin propeptide inhibitor domain (I29) | IPR000668,Papain family cysteine protease	GO:0005618,cell wall | GO:0006508,proteolysis | GO:0008234,cysteine-type peptidase activity | GO:0010623,programmed cell death involved in cell development | GO:0042742,defense response to bacterium		DA_1	HE	56.5381	17.4923	37.0152	1.20414	0.00763098	0.0398032
CsGy6G003040	ATP-dependent helicase/nuclease subunit A				DA_1	HE	70.9637	11.1497	41.0567	1.67799	0.000468073	0.00558467
CsGy2G010040	transmembrane protein		GO:0016021,integral component of membrane		DA_1	HE	482.901	189.326	336.113	1.24198	4.93e-06	0.000179221
CsGy2G023860	Unknown Protein				DA_1	HE	86.631	33.2278	59.9294	1.11689	0.00448679	0.0274693
CsGy6G011120	Unknown Protein				DA_1	HE	82.8528	26.7561	54.8045	1.29331	0.00135508	0.0121055
CsGy5G015530	protein SENSITIVITY TO RED LIGHT REDUCED 1	IPR012942,SRR1	GO:0005634,nucleus | GO:0005737,cytoplasm | GO:0009585,red, far-red light phototransduction | GO:0042752,regulation of circadian rhythm		DA_1	HE	101.172	42.3625	71.7674	1.01519	0.0097185	0.047189
CsGy5G029930	probable nucleoredoxin 1 isoform X1	IPR012336,Thioredoxin-like | IPR012336,Thioredoxin-like	GO:0005623,cell | GO:0016853,isomerase activity | GO:0045454,cell redox homeostasis		DA_1	HE	1064.73	177.484	621.109	2.11751	3.39e-08	3.42e-06
CsGy5G018290	Uncharacterized protein		GO:0016021,integral component of membrane		DA_1	HE	161.035	69.9956	115.515	1.03481	0.00280468	0.0200141
CsGy6G024780	subtilisin-like protease SBT4.15	IPR000209,Subtilase family	GO:0004252,serine-type endopeptidase activity | GO:0006508,proteolysis		DA_1	HE	106.618	41.9832	74.3007	1.09547	0.00474673	0.02855
CsGy5G010820	SEC14 cytosolic factor-like	IPR001251,CRAL/TRIO domain			DA_1	HE	406.904	146.429	276.667	1.24071	0.000669629	0.00717669
CsGy2G004300	PsbP-like protein 1	IPR002683,PsbP	GO:0005509,calcium ion binding | GO:0009654,photosystem II oxygen evolving complex | GO:0015979,photosynthesis | GO:0016021,integral component of membrane | GO:0019898,extrinsic component of membrane		DA_1	HE	137.091	51.3944	94.2429	1.19583	0.000955522	0.00926974
CsGy7G020870	Charged multivesicular body protein 2a homolog 2	IPR005024,Snf7	GO:0007034,vacuolar transport		DA_1	HE	868.624	398.151	633.388	1.05945	6.31e-06	0.000212593
CsGy3G041480	SNARE-like superfamily protein		GO:0015031,protein transport | GO:0016020,membrane		DA_1	HE	883.988	372.43	628.209	1.15936	5.67e-06	0.000200143
CsGy6G035530	mitochondrial inner membrane protease subunit 1-like	IPR015927,Peptidase S24-like	GO:0006508,proteolysis | GO:0008236,serine-type peptidase activity | GO:0016021,integral component of membrane		DA_1	HE	617.314	276.611	446.963	1.07283	3.95e-05	0.000858438
CsGy2G025620	trans-resveratrol di-O-methyltransferase-like isoform X2	IPR001077,O-methyltransferase | IPR012967,Dimerisation domain	GO:0008171,O-methyltransferase activity | GO:0032259,methylation | GO:0046983,protein dimerization activity		DA_1	HE	67.1268	19.8498	43.4883	1.22413	0.00753552	0.0395024
CsGy5G001990	Uncharacterized protein				DA_1	HE	313.2	124.546	218.873	1.05973	0.00838614	0.0424289
CsGy5G024390	coiled-coil domain-containing protein 130-like	IPR007590,Family of unknown function (DUF572)			DA_1	HE	650.145	294.222	472.184	1.05427	8.73e-05	0.00158273
CsGy3G036580	aquaporin NIP2-1-like	IPR000425,Major intrinsic protein	GO:0015267,channel activity | GO:0016021,integral component of membrane | GO:0055085,transmembrane transport		DA_1	HE	279.035	99.9599	189.498	1.25447	0.000485754	0.00573311
CsGy2G014230	probable calcium-binding protein CML32	IPR002048,EF-hand domain pair | IPR002048,EF-hand domain pair	GO:0005509,calcium ion binding		DA_1	HE	348.197	139.106	243.652	1.12897	0.00141409	0.012399
CsGy3G012440	cellulose synthase-like protein G2 isoform X2	IPR005150,Cellulose synthase | IPR005150,Cellulose synthase	GO:0016021,integral component of membrane | GO:0016760,cellulose synthase (UDP-forming) activity | GO:0030244,cellulose biosynthetic process | GO:0071555,cell wall organization		DA_1	HE	416.776	89.7823	253.279	1.74179	2e-05	0.000519045
CsGy3G025360	Pectate lyase	IPR002022,Pectate lyase	GO:0030570,pectate lyase activity | GO:0045490,pectin catabolic process | GO:0046872,metal ion binding		DA_1	HE	484.552	208.17	346.361	1.1155	6.06e-05	0.00120868
CsGy4G023510	Unknown Protein				DA_1	HE	175.137	64.235	119.686	1.15262	0.00418149	0.0261059
CsGy5G000110	Protein RESPONSE TO LOW SULFUR 2				DA_1	HE	222.799	58.7091	140.754	1.537	0.00011954	0.00202634
CsGy4G001970	Defective in cullin neddylation protein	IPR005176,Cullin binding	GO:0000151,ubiquitin ligase complex | GO:0031624,ubiquitin conjugating enzyme binding | GO:0032182,ubiquitin-like protein binding | GO:0045116,protein neddylation | GO:0051443,positive regulation of ubiquitin-protein transferase activity | GO:0097602,cullin family protein binding		DA_1	HE	587.855	257.27	422.562	1.06207	0.000653945	0.00704649
CsGy1G013320	transmembrane protein				DA_1	HE	1836.44	873.002	1354.72	1.00137	5.9e-05	0.00118775
CsGy1G003590	carbon catabolite repressor protein 4 homolog 3 isoform X1	IPR005135,Endonuclease/Exonuclease/phosphatase family			DA_1	HE	801.84	365.377	583.609	1.02896	0.000381129	0.00480107
CsGy3G015930	Uncharacterized protein				DA_1	HE	93.0889	13.3596	53.2243	2.12116	5.43e-07	3.36e-05
CsGy2G014540	Uncharacterized protein				DA_1	HE	154.579	37.7583	96.1685	1.59197	0.000105023	0.00182596
CsGy3G013850	Pyruvate, phosphate dikinase	IPR008279,PEP-utilising enzyme, mobile domain | IPR002192,Pyruvate phosphate dikinase, PEP/pyruvate binding domain | IPR002192,Pyruvate phosphate dikinase, PEP/pyruvate binding domain | IPR000121,PEP-utilising enzyme, TIM barrel domain	GO:0005524,ATP binding | GO:0006090,pyruvate metabolic process | GO:0016301,kinase activity | GO:0016310,phosphorylation | GO:0046872,metal ion binding | GO:0050242,pyruvate, phosphate dikinase activity		DA_1	HE	85.5473	29.5481	57.5477	1.23109	0.00191935	0.0152753
CsGy6G023600	Unknown Protein				DA_1	HE	133.917	27.4963	80.7068	1.53454	0.00101924	0.00978415
CsGy3G007480	Malate dehydrogenase	IPR001236,lactate/malate dehydrogenase, NAD binding domain | IPR022383,lactate/malate dehydrogenase, alpha/beta C-terminal domain	GO:0005975,carbohydrate metabolic process | GO:0006099,tricarboxylic acid cycle | GO:0006108,malate metabolic process | GO:0016021,integral component of membrane | GO:0030060,L-malate dehydrogenase activity		DA_1	HE	174.935	38.451	106.693	1.56276	0.000507941	0.00591626
CsGy6G022070	HVA22-like protein	IPR004345,TB2/DP1, HVA22 family	GO:0016021,integral component of membrane		DA_1	HE	1273.55	49.3426	661.445	1.24754	0.00858988	0.0431527
CsGy6G016310	transcription factor MYB48-like isoform X1	IPR001005,Myb-like DNA-binding domain | IPR001005,Myb-like DNA-binding domain	GO:0003677,DNA binding		DA_1	HE	199.577	64.9014	132.239	1.40534	3.44e-05	0.000780528
CsGy4G014000	Para-hydroxybenzoic acid efflux pump subunit AaeB/fusaric acid resistance protein		GO:0016021,integral component of membrane		DA_1	HE	85.8688	30.0933	57.981	1.19501	0.00329986	0.0223786
CsGy6G020670	Auxin response factor	IPR010525,Auxin response factor	GO:0003677,DNA binding | GO:0005634,nucleus | GO:0006355,regulation of transcription, DNA-templated | GO:0007389,pattern specification process | GO:0009734,auxin-activated signaling pathway | GO:0048829,root cap development | GO:0051301,cell division		DA_1	HE	981.749	302.203	641.976	1.38317	0.000375762	0.00474608
CsGy4G007460	9-cis-epoxycarotenoid dioxygenase, chloroplastic	IPR004294,Retinal pigment epithelial membrane protein	GO:0016702,oxidoreductase activity, acting on single donors with incorporation of molecular oxygen, incorporation of two atoms of oxygen | GO:0046872,metal ion binding | GO:0055114,oxidation-reduction process		DA_1	HE	196.899	74.2971	135.598	1.08804	0.00915835	0.045163
CsGy1G033230	protein PHLOEM PROTEIN 2-LIKE A9-like	IPR025886,Phloem protein 2			DA_1	HE	301.649	81.0822	191.365	1.3767	0.00196005	0.015478
CsGy6G001890	LOB domain-containing protein 21-like	IPR004883,Lateral organ boundaries (LOB) domain			DA_1	HE	392.872	98.2136	245.543	1.8052	1.03e-09	1.92e-07
CsGy5G027520	homeobox-leucine zipper protein HAT5-like	IPR003106,Homeobox associated leucine zipper | IPR001356,Homeobox domain	GO:0003700,DNA binding transcription factor activity | GO:0005634,nucleus | GO:0009637,response to blue light | GO:0009651,response to salt stress | GO:0009965,leaf morphogenesis | GO:0017148,negative regulation of translation | GO:0042803,protein homodimerization activity | GO:0043565,sequence-specific DNA binding | GO:0045893,positive regulation of transcription, DNA-templated		DA_1	HE	47.2112	10.6044	28.9078	1.37829	0.00388488	0.0249327
CsGy4G002940	Ciliary neurotrophic factor		GO:0005794,Golgi apparatus | GO:0016020,membrane		DA_1	HE	114.338	40.9665	77.6522	1.12986	0.00771902	0.0400949
CsGy0G001880	30S ribosomal protein S12	IPR006032,Ribosomal protein S12/S23	GO:0003735,structural constituent of ribosome | GO:0006412,translation | GO:0009507,chloroplast | GO:0015935,small ribosomal subunit		DA_1	HE	1093.64	378.23	735.937	1.35536	2.19e-05	0.000553473
CsGy6G004500	transmembrane protein	IPR009943,Protein of unknown function (DUF1475)	GO:0016021,integral component of membrane		DA_1	HE	589.787	262.021	425.904	1.05086	0.000519528	0.00599248
CsGy5G016750	HAD-superfamily hydrolase	IPR006357,Haloacid dehalogenase-like hydrolase	GO:0005739,mitochondrion | GO:0046474,glycerophospholipid biosynthetic process		DA_1	HE	268.944	91.2151	180.08	1.35571	5.61e-05	0.0011398
CsGy4G008520	50S ribosomal protein L29, chloroplastic	IPR001854,Ribosomal L29 protein	GO:0003735,structural constituent of ribosome | GO:0006412,translation | GO:0009295,nucleoid | GO:0009570,chloroplast stroma | GO:0009941,chloroplast envelope | GO:0022625,cytosolic large ribosomal subunit		DA_1	HE	13771.5	6072.33	9921.91	1.13143	1.89e-08	2.16e-06
CsGy1G026740	Senescence/dehydration-associated protein-like protein	IPR009686,Senescence-associated protein			DA_1	HE	68.4308	14.3763	41.4035	1.31659	0.00732861	0.0388184
CsGy3G030600	2%2C3-bisphosphoglycerate-independent phosphoglycerate mutase		GO:0016021,integral component of membrane		DA_1	HE	1792.91	379.016	1085.96	1.98102	6.21e-10	1.26e-07
CsGy4G025210	BTB/POZ domain-containing family protein	IPR022041,Farnesoic acid 0-methyl transferase | IPR000210,BTB/POZ domain | IPR000210,BTB/POZ domain | IPR000421,F5/8 type C domain	GO:0005737,cytoplasm | GO:0019005,SCF ubiquitin ligase complex | GO:0030162,regulation of proteolysis | GO:0031625,ubiquitin protein ligase binding | GO:0043161,proteasome-mediated ubiquitin-dependent protein catabolic process		DA_1	HE	3412.17	1314.25	2363.21	1.22889	7.12e-05	0.00137304
CsGy1G014170	Fatty acyl-CoA reductase	IPR033640,Male sterility protein | IPR013120,Male sterility protein	GO:0006629,lipid metabolic process | GO:0010345,suberin biosynthetic process | GO:0035336,long-chain fatty-acyl-CoA metabolic process | GO:0043231,intracellular membrane-bounded organelle | GO:0055114,oxidation-reduction process | GO:0080019,fatty-acyl-CoA reductase (alcohol-forming) activity | GO:0102965,alcohol-forming fatty acyl-CoA reductase activity		DA_1	HE	796.061	329.876	562.968	1.1783	5.71e-06	0.000200309
CsGy1G022730	Haloacid dehalogenase-like hydrolase (HAD) superfamily protein	IPR023214,Haloacid dehalogenase-like hydrolase	GO:0008152,metabolic process | GO:0016787,hydrolase activity		DA_1	HE	668.276	305.912	487.094	1.0122	0.000819121	0.00830418
CsGy2G016480	Transducin/WD40 repeat-like superfamily protein	IPR001680,WD domain, G-beta repeat			DA_1	HE	1980.17	483.651	1231.91	1.58475	0.000128939	0.0021348
CsGy5G006280	ethylene-responsive transcription factor RAP2-7	IPR001471,AP2 domain	GO:0003677,DNA binding | GO:0003700,DNA binding transcription factor activity | GO:0005634,nucleus | GO:0006355,regulation of transcription, DNA-templated | GO:0007275,multicellular organism development		DA_1	HE	2166.03	666.921	1416.48	1.58561	2.29e-10	5.33e-08
CsGy7G017290	Carboxypeptidase	IPR001563,Serine carboxypeptidase	GO:0004185,serine-type carboxypeptidase activity | GO:0051603,proteolysis involved in cellular protein catabolic process		DA_1	HE	155.503	37.6108	96.5567	1.4032	0.0024183	0.0180541
CsGy4G020110	tRNA-methyltransferase		GO:0016021,integral component of membrane		DA_1	HE	174.272	38.7565	106.514	1.86951	5.1e-08	4.87e-06
CsGy3G043240	phosphoglycerate mutase-like protein 1	IPR013078,Histidine phosphatase superfamily (branch 1)	GO:0005829,cytosol		DA_1	HE	354.859	160.278	257.569	1.00111	0.00259569	0.0190463
CsGy6G009050	Glycosyltransferase	IPR002213,UDP-glucoronosyl and UDP-glucosyl transferase	GO:0008152,metabolic process | GO:0043231,intracellular membrane-bounded organelle | GO:0080043,quercetin 3-O-glucosyltransferase activity | GO:0080044,quercetin 7-O-glucosyltransferase activity		DA_1	HE	868.286	240.918	554.602	1.66721	2.13e-08	2.35e-06
CsGy3G019530	rhodanese-like domain-containing protein 14, chloroplastic	IPR001763,Rhodanese-like domain			DA_1	HE	8784.86	3813.23	6299.05	1.14351	1.66e-07	1.26e-05
CsGy6G012000	Zinc finger family protein	IPR008913,CHY zinc finger | IPR027370,RING-type zinc-finger	GO:0008270,zinc ion binding | GO:1902456,regulation of stomatal opening		DA_1	HE	854.137	308.612	581.374	1.20853	0.00153913	0.0131055
CsGy6G014960	dual specificity protein phosphatase 1	IPR000340,Dual specificity phosphatase, catalytic domain	GO:0000188,inactivation of MAPK activity | GO:0005634,nucleus | GO:0005829,cytosol | GO:0005886,plasma membrane | GO:0006470,protein dephosphorylation | GO:0009651,response to salt stress | GO:0010193,response to ozone | GO:0010224,response to UV-B | GO:0010225,response to UV-C | GO:0017017,MAP kinase tyrosine/serine/threonine phosphatase activity | GO:0034051,negative regulation of plant-type hy…		DA_1	HE	198.552	86.3606	142.456	1.06438	0.000790422	0.00809315
CsGy4G015460	hypothetical protein (Protein of unknown function%2C DUF538)	IPR007493,Protein of unknown function, DUF538			DA_1	HE	1885.95	783.654	1334.8	1.2024	4.53e-08	4.36e-06
CsGy7G005260	Glycosyltransferase	IPR002213,UDP-glucoronosyl and UDP-glucosyl transferase	GO:0008152,metabolic process | GO:0016758,transferase activity, transferring hexosyl groups		DA_1	HE	614.996	188.025	401.51	1.32913	0.00137206	0.0121959
CsGy1G000940	probable galactinol--sucrose galactosyltransferase 2	IPR008811,Raffinose synthase or seed imbibition protein Sip1	GO:0016757,transferase activity, transferring glycosyl groups | GO:0016787,hydrolase activity		DA_1	HE	1218.58	523.619	871.099	1.14739	1.01e-06	5.37e-05
CsGy3G031430	Ras-related protein Rab-18-B	IPR001806,Ras family	GO:0003924,GTPase activity | GO:0005525,GTP binding | GO:0005777,peroxisome | GO:0005794,Golgi apparatus | GO:0030742,GTP-dependent protein binding | GO:0080115,myosin XI tail binding		DA_1	HE	465.389	206.679	336.034	1.04395	0.000786383	0.00805759
CsGy7G003710	Xyloglucan endotransglucosylase/hydrolase	IPR000757,Glycosyl hydrolases family 16	GO:0004553,hydrolase activity, hydrolyzing O-glycosyl compounds | GO:0005618,cell wall | GO:0010411,xyloglucan metabolic process | GO:0016762,xyloglucan:xyloglucosyl transferase activity | GO:0042546,cell wall biogenesis | GO:0048046,apoplast | GO:0071555,cell wall organization		DA_1	HE	8711	3137.71	5924.35	1.25541	0.000403084	0.00503749
CsGy3G041470	ethylene-responsive transcription factor SHINE 2-like	IPR001471,AP2 domain	GO:0003677,DNA binding | GO:0003700,DNA binding transcription factor activity | GO:0005634,nucleus | GO:0006355,regulation of transcription, DNA-templated		DA_1	HE	155.444	38.904	97.1739	1.46565	0.000879701	0.00876128
CsGy0G000360	vesicle transport v-SNARE 11	IPR007705,Vesicle transport v-SNARE protein N-terminus	GO:0000149,SNARE binding | GO:0005484,SNAP receptor activity | GO:0005789,endoplasmic reticulum membrane | GO:0005794,Golgi apparatus | GO:0005829,cytosol | GO:0006623,protein targeting to vacuole | GO:0006888,ER to Golgi vesicle-mediated transport | GO:0006891,intra-Golgi vesicle-mediated transport | GO:0006896,Golgi to vacuole transport | GO:0012507,ER to Golgi transport vesicle membrane | GO:0…		DA_1	HE	1316.51	499.879	908.197	1.30071	2.8e-07	1.97e-05
CsGy3G044370	Cytochrome P450	IPR001128,Cytochrome P450	GO:0004497,monooxygenase activity | GO:0005506,iron ion binding | GO:0016021,integral component of membrane | GO:0016705,oxidoreductase activity, acting on paired donors, with incorporation or reduction of molecular oxygen | GO:0020037,heme binding | GO:0055114,oxidation-reduction process		DA_1	HE	2216.12	956.065	1586.09	1.09854	0.00016964	0.00260824
CsGy6G012410	cytochrome-c oxidase/ electron carrier		GO:0016021,integral component of membrane		DA_1	HE	1061.37	473.33	767.349	1.07305	6.92e-05	0.00134143
CsGy1G001710	succinate dehydrogenase subunit 7B, mitochondrial-like		GO:0005749,mitochondrial respiratory chain complex II, succinate dehydrogenase complex (ubiquinone)		DA_1	HE	741.8	315.21	528.505	1.14096	1.64e-05	0.000443527
CsGy3G005930	Cytochrome c-type biogenesis protein	IPR005616,Cytochrome C biogenesis protein	GO:0005743,mitochondrial inner membrane | GO:0016021,integral component of membrane | GO:0046872,metal ion binding		DA_1	HE	852.751	345.016	598.883	1.22986	1.42e-07	1.12e-05
CsGy6G031490	L-ascorbate peroxidase 3, peroxisomal	IPR002016,Peroxidase	GO:0000302,response to reactive oxygen species | GO:0004130,cytochrome-c peroxidase activity | GO:0009507,chloroplast | GO:0016021,integral component of membrane | GO:0020037,heme binding | GO:0034599,cellular response to oxidative stress | GO:0042744,hydrogen peroxide catabolic process | GO:0055114,oxidation-reduction process | GO:0098869,cellular oxidant detoxification		DA_1	HE	417.967	65.6969	241.832	1.845	5.93e-05	0.0011892
CsGy1G004710	eukaryotic translation initiation factor 2 subunit beta	IPR002735,Domain found in IF2B/IF5 | IPR002735,Domain found in IF2B/IF5			DA_1	HE	137.826	49.0554	93.4407	1.21395	0.00175651	0.0144818
CsGy1G032830	Sulfiredoxin	IPR003115,ParB-like nuclease domain	GO:0005524,ATP binding | GO:0032542,sulfiredoxin activity | GO:0055114,oxidation-reduction process | GO:0098869,cellular oxidant detoxification		DA_1	HE	128.615	48.3443	88.4796	1.14552	0.00331595	0.0224355
CsGy4G014130	Unknown Protein				DA_1	HE	432.543	119.183	275.863	1.61315	1.86e-06	8.54e-05
CsGy3G013600	transcription factor MUTE		GO:0003677,DNA binding | GO:0005634,nucleus | GO:0010374,stomatal complex development | GO:0046983,protein dimerization activity		DA_1	HE	107.206	39.6626	73.4343	1.14741	0.00403711	0.0255377
CsGy5G008670	protein NRT1/ PTR FAMILY 5.1	IPR000109,POT family	GO:0009624,response to nematode | GO:0016021,integral component of membrane | GO:0022857,transmembrane transporter activity | GO:0055085,transmembrane transport		DA_1	HE	144.152	60.3263	102.239	1.03852	0.00599448	0.0339115
CsGy6G031550	GDSL esterase/lipase EXL3-like	IPR001087,GDSL-like Lipase/Acylhydrolase	GO:0016021,integral component of membrane | GO:0016788,hydrolase activity, acting on ester bonds		DA_1	HE	284.84	102.273	193.556	1.18593	0.00286274	0.0202859
CsGy4G014690	Glycosyltransferase	IPR002213,UDP-glucoronosyl and UDP-glucosyl transferase	GO:0008152,metabolic process | GO:0043231,intracellular membrane-bounded organelle | GO:0080043,quercetin 3-O-glucosyltransferase activity | GO:0080044,quercetin 7-O-glucosyltransferase activity		DA_1	HE	69.6302	19.7392	44.6847	1.28807	0.00441742	0.0272321
CsGy7G015520	BTB/POZ-like protein				DA_1	HE	278.769	109.437	194.103	1.22134	2.93e-05	0.000694082
CsGy6G001690	Protein yippee-like	IPR004910,Yippee zinc-binding/DNA-binding /Mis18, centromere assembly	GO:0046872,metal ion binding		DA_1	HE	619.703	252.371	436.037	1.16443	0.000114034	0.00194693
CsGy7G016820	Pectinesterase	IPR000070,Pectinesterase	GO:0005618,cell wall | GO:0016021,integral component of membrane | GO:0030599,pectinesterase activity | GO:0042545,cell wall modification | GO:0045330,aspartyl esterase activity | GO:0045490,pectin catabolic process		DA_1	HE	513.776	121.622	317.699	1.71631	5.8e-06	0.000201847
CsGy3G026500	GDSL esterase/lipase 1-like	IPR001087,GDSL-like Lipase/Acylhydrolase	GO:0016788,hydrolase activity, acting on ester bonds		DA_1	HE	684.893	204.332	444.612	1.61971	3.26e-10	7.37e-08
CsGy5G016920	psbP-like protein 1, chloroplastic	IPR002683,PsbP	GO:0005509,calcium ion binding | GO:0009654,photosystem II oxygen evolving complex | GO:0015979,photosynthesis | GO:0019898,extrinsic component of membrane		DA_1	HE	2363.74	945.911	1654.83	1.22063	4.19e-06	0.000158632
CsGy5G027730	Ferredoxin-thioredoxin reductase, catalytic chain	IPR004209,Ferredoxin thioredoxin reductase catalytic beta chain	GO:0016730,oxidoreductase activity, acting on iron-sulfur proteins as donors | GO:0046872,metal ion binding | GO:0051539,4 iron, 4 sulfur cluster binding | GO:0055114,oxidation-reduction process | GO:0103012,ferredoxin-thioredoxin reductase activity		DA_1	HE	4449.57	1989.3	3219.43	1.08192	1.83e-05	0.00048534
CsGy2G003860	increased DNA methylation 2				DA_1	HE	225.118	90.7514	157.935	1.05347	0.00793359	0.0407776
CsGy1G011330	G-type lectin S-receptor-like Serine/Threonine-kinase	IPR001245,Protein tyrosine kinase | IPR003609,PAN-like domain | IPR001480,D-mannose binding lectin | IPR021820,Domain of unknown function (DUF3403) | IPR000858,S-locus glycoprotein domain	GO:0004674,protein serine/threonine kinase activity | GO:0004715,non-membrane spanning protein tyrosine kinase activity | GO:0005524,ATP binding | GO:0016021,integral component of membrane | GO:0018108,peptidyl-tyrosine phosphorylation | GO:0030246,carbohydrate binding | GO:0048544,recognition of pollen		DA_1	HE	141.121	56.6466	98.8838	1.0508	0.00872448	0.0437054
CsGy2G006340	Transcription factor/transcription regulator				DA_1	HE	918.596	185.628	552.112	2.16376	2.78e-19	6.59e-16
CsGy6G018940	Glycosyltransferase	IPR002213,UDP-glucoronosyl and UDP-glucosyl transferase	GO:0008152,metabolic process | GO:0016758,transferase activity, transferring hexosyl groups		DA_1	HE	651.633	210.056	430.844	1.3315	0.000592579	0.00657833
CsGy5G010450	NADPH-dependent pterin aldehyde reductase-like isoform X3	IPR002347,short chain dehydrogenase	GO:0016491,oxidoreductase activity | GO:0055114,oxidation-reduction process		DA_1	HE	480.208	154.897	317.553	1.45236	3.41e-06	0.000136121
CsGy6G013820	probable NAD(P)H dehydrogenase (Quinone) FQR1-like 3	IPR005025,NADPH-dependent FMN reductase	GO:0003955,NAD(P)H dehydrogenase (quinone) activity | GO:0005886,plasma membrane | GO:0010181,FMN binding | GO:0055114,oxidation-reduction process		DA_1	HE	967.963	419.713	693.838	1.1252	6.28e-06	0.000212052
CsGy4G001180	probable WRKY transcription factor 69	IPR003657,WRKY DNA -binding domain	GO:0003700,DNA binding transcription factor activity | GO:0005634,nucleus | GO:0006355,regulation of transcription, DNA-templated | GO:0043565,sequence-specific DNA binding		DA_1	HE	729.516	322.838	526.177	1.0737	0.000141384	0.00227462
CsGy6G007410	coiled-coil domain-containing protein SCD2				DA_1	HE	4039.61	1814.69	2927.15	1.09617	5.56e-07	3.43e-05
CsGy6G024700	transcriptional activator (DUF662)	IPR007033,Transcriptional activator			DA_1	HE	1747.73	592.998	1170.36	1.41674	8.81e-07	4.8e-05
CsGy1G022270	phenolic glucoside malonyltransferase 1-like	IPR003480,Transferase family	GO:0016747,transferase activity, transferring acyl groups other than amino-acyl groups		DA_1	HE	116.02	21.1536	68.587	1.93858	1.61e-06	7.64e-05
CsGy1G010830	CRIB domain-containing protein RIC10-like	IPR000095,P21-Rho-binding domain			DA_1	HE	386.647	157.623	272.135	1.19869	4.67e-06	0.000172566
CsGy2G010940	Calmodulin-like protein 8	IPR002048,EF-hand domain pair | IPR002048,EF-hand domain pair	GO:0005509,calcium ion binding		DA_1	HE	556.118	199.672	377.895	1.35818	6.08e-07	3.67e-05
CsGy3G030170	metallothionein-like protein type 2	IPR000347,Metallothionein	GO:0046872,metal ion binding		DA_1	HE	31605	4277.04	17941	2.42232	3.72e-11	1.04e-08
CsGy3G027360	RNA polymerase sigma factor	IPR007624,Sigma-70 region 3 | IPR007627,Sigma-70 region 2 | IPR007630,Sigma-70, region 4	GO:0001053,plastid sigma factor activity | GO:0003677,DNA binding | GO:0003700,DNA binding transcription factor activity | GO:0016021,integral component of membrane | GO:0071482,cellular response to light stimulus | GO:2000142,regulation of DNA-templated transcription, initiation		DA_1	HE	2586.8	1127.02	1856.91	1.12817	1.62e-06	7.66e-05
CsGy1G030900	transmembrane protein%2C putative (DUF2358)	IPR018790,Uncharacterized conserved protein (DUF2358)	GO:0016021,integral component of membrane		DA_1	HE	1510.53	615.261	1062.89	1.20733	1.67e-06	7.83e-05
CsGy1G003730	DNA ligase (DUF1666)	IPR012870,Protein of unknown function (DUF1666)	GO:0003735,structural constituent of ribosome | GO:0005840,ribosome | GO:0006412,translation | GO:0016021,integral component of membrane		DA_1	HE	135.863	53.9283	94.8954	1.13339	0.00145207	0.0126462
CsGy6G029070	Protein BRICK 1		GO:0007015,actin filament organization | GO:0031209,SCAR complex		DA_1	HE	450.378	203.629	327.003	1.04672	0.00018575	0.00279253
CsGy1G026260	stress regulated protein		GO:0003743,translation initiation factor activity | GO:0004222,metalloendopeptidase activity | GO:0005524,ATP binding | GO:0006413,translational initiation | GO:0006508,proteolysis | GO:0009507,chloroplast		DA_1	HE	461.89	147.546	304.718	1.43827	1.48e-05	0.000407813
CsGy3G037630	cysteine-rich receptor-like protein kinase 42	IPR002902,Salt stress response/antifungal | IPR002902,Salt stress response/antifungal | IPR001245,Protein tyrosine kinase	GO:0004672,protein kinase activity | GO:0005524,ATP binding | GO:0006468,protein phosphorylation | GO:0016021,integral component of membrane		DA_1	HE	154.99	34.6054	94.7977	1.54617	0.000581905	0.00648601
CsGy1G003690	zinc finger protein CONSTANS-LIKE 16	IPR000315,B-box zinc finger | IPR010402,CCT motif	GO:0005634,nucleus | GO:0008270,zinc ion binding		DA_1	HE	558.857	247.232	403.044	1.06384	0.000295064	0.00395141
CsGy3G044800	Transcription factor IIIB 90 kDa subunit				DA_1	HE	741.726	347.494	544.61	1.0137	0.0001	0.00176192
CsGy4G014290	putative cyclin-D7-1	IPR006671,Cyclin, N-terminal domain | IPR004367,Cyclin, C-terminal domain			DA_1	HE	59.7027	13.3412	36.5219	1.33031	0.00601868	0.0339943
CsGy1G014710	N-carbamoylputrescine amidase	IPR003010,Carbon-nitrogen hydrolase	GO:0006596,polyamine biosynthetic process | GO:0050126,N-carbamoylputrescine amidase activity		DA_1	HE	1315.24	600.945	958.092	1.06426	5.48e-06	0.000194822
CsGy3G025420	hypothetical protein				DA_1	HE	229.117	48.0203	138.568	1.71726	5.15e-05	0.00106501
CsGy3G015260	Uncharacterized protein		GO:0016020,membrane		DA_1	HE	72.8078	18.3431	45.5755	1.39543	0.0021668	0.016731
CsGy1G006800	Reticulon-like protein	IPR003388,Reticulon	GO:0005789,endoplasmic reticulum membrane | GO:0016021,integral component of membrane		DA_1	HE	602.743	81.6643	342.203	2.06542	4.02e-06	0.000154209
CsGy7G019620	Regulator of Vps4 activity in the MVB pathway protein	IPR005061,Regulator of Vps4 activity in the MVB pathway	GO:0015031,protein transport		DA_1	HE	93.941	12.925	53.433	1.53468	0.00201886	0.0158456
CsGy5G007640	17.6 kDa class I heat shock protein 3-like	IPR002068,Hsp20/alpha crystallin family			DA_1	HE	794.057	224.859	509.458	1.64359	2.67e-08	2.81e-06
CsGy7G004060	Protein SYM1	IPR007248,Mpv17 / PMP22 family	GO:0016021,integral component of membrane		DA_1	HE	117.866	49.9799	83.9231	1.02237	0.00694658	0.0374362
CsGy4G009940	non-specific lipid-transfer protein 2P-like	IPR016140,Probable lipid transfer	GO:0006869,lipid transport		DA_1	HE	73.0998	21.6804	47.3901	1.33887	0.00155816	0.0132063
CsGy5G020000	ferredoxin-thioredoxin reductase, variable chain	IPR004207,Ferredoxin thioredoxin reductase variable alpha chain	GO:0015979,photosynthesis		DA_1	HE	5321.61	2021.39	3671.5	1.25107	4.21e-05	0.000899763
CsGy1G022910	hypothetical protein				DA_1	HE	857.195	316.751	586.973	1.111	0.00789392	0.0407005
CsGy6G001240	Thylakoid lumenal 15 kDa protein 1, chloroplastic	IPR001646,Pentapeptide repeats (8 copies) | IPR001646,Pentapeptide repeats (8 copies)	GO:0009535,chloroplast thylakoid membrane | GO:0009543,chloroplast thylakoid lumen		DA_1	HE	2321.52	897.224	1609.37	1.29482	1.74e-08	2.03e-06
CsGy7G010310	disease resistance protein At4g27190-like	IPR002182,NB-ARC domain	GO:0043531,ADP binding		DA_1	HE	117.442	30.0565	73.7492	1.55197	0.000132445	0.00217009
CsGy5G026840	Annexin	IPR018502,Annexin | IPR018502,Annexin | IPR018502,Annexin | IPR018502,Annexin	GO:0005509,calcium ion binding | GO:0005544,calcium-dependent phospholipid binding | GO:0016021,integral component of membrane		DA_1	HE	476.775	190.195	333.485	1.23283	1.37e-06	6.83e-05
CsGy6G032950	peroxisomal membrane protein PMP22	IPR007248,Mpv17 / PMP22 family	GO:0016021,integral component of membrane		DA_1	HE	2302.78	914.767	1608.77	1.22374	7.42e-06	0.000245483
CsGy5G026210	Pectate lyase	IPR002022,Pectate lyase	GO:0016021,integral component of membrane | GO:0030570,pectate lyase activity | GO:0045490,pectin catabolic process | GO:0046872,metal ion binding		DA_1	HE	143.492	44.2669	93.8796	1.42377	0.000100842	0.00177277
CsGy3G044350	Glycine cleavage system H protein	IPR033753,Glycine cleavage H-protein	GO:0005739,mitochondrion | GO:0005960,glycine cleavage complex | GO:0019464,glycine decarboxylation via glycine cleavage system		DA_1	HE	42172	12808.8	27490.4	1.52544	1.4e-06	6.95e-05
CsGy1G007430	aldo-keto reductase family 4 member C9-like	IPR023210,Aldo/keto reductase family			DA_1	HE	15501.3	3720.19	9610.72	1.7546	7.5e-07	4.32e-05
CsGy3G006710	2-C-methyl-D-erythritol 4-phosphate cytidylyltransferase	IPR034683,2-C-methyl-D-erythritol 4-phosphate cytidylyltransferase	GO:0008299,isoprenoid biosynthetic process | GO:0050518,2-C-methyl-D-erythritol 4-phosphate cytidylyltransferase activity		DA_1	HE	1890.88	868.118	1379.5	1.04783	2.78e-05	0.000668779
CsGy6G000650	Cysteine synthase	IPR001926,Pyridoxal-phosphate dependent enzyme	GO:0004124,cysteine synthase activity | GO:0005739,mitochondrion | GO:0006535,cysteine biosynthetic process from serine | GO:0019499,cyanide metabolic process | GO:0050017,L-3-cyanoalanine synthase activity		DA_1	HE	1058.45	294.715	676.58	1.61558	9.37e-07	5.05e-05
CsGy1G002040	Zinc finger protein, putative	IPR012312,Hemerythrin HHE cation binding domain | IPR001841,Ring finger domain	GO:0008270,zinc ion binding		DA_1	HE	88.1848	18.9068	53.5458	1.51148	0.00111671	0.0104549
CsGy6G005880	vestitone reductase-like	IPR001509,NAD dependent epimerase/dehydratase family	GO:0003824,catalytic activity | GO:0050662,coenzyme binding		DA_1	HE	1700.86	735.181	1218.02	1.09174	0.000237149	0.0033066
CsGy5G002870	protein LURP-one-related 4	IPR007612,LURP-one-related			DA_1	HE	64.4599	21.6988	43.0794	1.15279	0.00890821	0.0443424
CsGy7G020820	transcription initiation factor TFIID subunit 12b	IPR003228,Transcription initiation factor TFIID subunit A	GO:0000124,SAGA complex | GO:0003743,translation initiation factor activity | GO:0005669,transcription factor TFIID complex | GO:0006352,DNA-templated transcription, initiation | GO:0006413,translational initiation | GO:0046695,SLIK (SAGA-like) complex | GO:0046982,protein heterodimerization activity		DA_1	HE	6738.87	1820.8	4279.84	1.70106	1.22e-08	1.53e-06
CsGy1G004070	Protein DETOXIFICATION	IPR002528,MatE | IPR002528,MatE	GO:0006855,drug transmembrane transport | GO:0015238,drug transmembrane transporter activity | GO:0015297,antiporter activity | GO:0016021,integral component of membrane		DA_1	HE	150.301	62.7575	106.529	1.09288	0.00124527	0.0113673
CsGy7G000870	phospholipase-like protein (PEARLI 4) family protein	IPR007942,Arabidopsis phospholipase-like protein (PEARLI 4)	GO:0003682,chromatin binding | GO:0010468,regulation of gene expression		DA_1	HE	786.199	300.565	543.382	1.28298	1.13e-06	5.89e-05
CsGy5G013270	V-type proton ATPase subunit C	IPR004907,V-ATPase subunit C	GO:0000221,vacuolar proton-transporting V-type ATPase, V1 domain | GO:0000325,plant-type vacuole | GO:0005794,Golgi apparatus | GO:0005886,plasma membrane | GO:0009507,chloroplast | GO:0009826,unidimensional cell growth | GO:0015078,proton transmembrane transporter activity | GO:0015991,ATP hydrolysis coupled proton transport		DA_1	HE	1662.61	699.765	1181.19	1.13852	5.86e-05	0.00118404
CsGy3G008810	ATG8-interacting protein 1		GO:0016021,integral component of membrane		DA_1	HE	375.858	144.941	260.399	1.1807	0.000681756	0.00726287
CsGy5G024600	Regulator of Vps4 activity in the MVB pathway protein	IPR005061,Regulator of Vps4 activity in the MVB pathway	GO:0015031,protein transport		DA_1	HE	481.822	86.9058	284.364	2.06208	2.57e-08	2.75e-06
CsGy5G009030	Cytochrome P450 protein	IPR001128,Cytochrome P450	GO:0004497,monooxygenase activity | GO:0005506,iron ion binding | GO:0016021,integral component of membrane | GO:0016705,oxidoreductase activity, acting on paired donors, with incorporation or reduction of molecular oxygen | GO:0020037,heme binding | GO:0055114,oxidation-reduction process		DA_1	HE	202.718	41.5301	122.124	1.45865	0.002314	0.0175145
CsGy5G030200	hypothetical protein				DA_1	HE	510.869	208.325	359.597	1.20671	1.49e-06	7.2e-05
CsGy7G005820	Phloem filament protein	IPR000010,Aspartic acid proteinase inhibitor | IPR000010,Aspartic acid proteinase inhibitor	GO:0004869,cysteine-type endopeptidase inhibitor activity | GO:0010951,negative regulation of endopeptidase activity		DA_1	HE	824.046	337.275	580.661	1.06225	0.00522692	0.0306293
CsGy5G021280	RING finger protein	IPR001841,Ring finger domain	GO:0016874,ligase activity		DA_1	HE	1239.45	578.353	908.901	1.03563	9.72e-06	0.000307353
CsGy3G001840	type I inositol polyphosphate 5-phosphatase 2-like	IPR005135,Endonuclease/Exonuclease/phosphatase family	GO:0016787,hydrolase activity | GO:0046856,phosphatidylinositol dephosphorylation		DA_1	HE	418.564	161.126	289.845	1.0878	0.00753853	0.0395037
CsGy1G000830	Haloacid dehalogenase-like hydrolase domain-containing protein	IPR023214,Haloacid dehalogenase-like hydrolase	GO:0008152,metabolic process | GO:0009570,chloroplast stroma | GO:0009941,chloroplast envelope | GO:0016787,hydrolase activity		DA_1	HE	5492.9	2337.25	3915.08	1.11143	0.00019095	0.00285094
CsGy4G007530	VQ motif-containing protein 1-like	IPR008889,VQ motif			DA_1	HE	43.4477	5.0757	24.2617	1.79479	0.000241549	0.0033548
CsGy4G006630	Putative zinc finger, C2H2	IPR007513,4F5 protein family	GO:0003676,nucleic acid binding		DA_1	HE	187.524	77.9477	132.736	1.12062	0.000437563	0.00530621
CsGy3G019510	metal-nicotianamine transporter YSL3	IPR004813,OPT oligopeptide transporter protein	GO:0016021,integral component of membrane | GO:0055085,transmembrane transport		DA_1	HE	586.066	250.993	418.529	1.11501	8.56e-05	0.00155942
CsGy2G027410	PLATZ transcription factor family protein	IPR006734,PLATZ transcription factor			DA_1	HE	75.7796	21.6435	48.7116	1.37275	0.00125656	0.0114556
CsGy6G014840	Putative S-adenosyl-L-methionine-dependent methyltransferase		GO:0008168,methyltransferase activity | GO:0032259,methylation		DA_1	HE	2880.74	1222.09	2051.42	1.15756	2.38e-06	0.000101781
CsGy5G029940	MRGH12	IPR000157,TIR domain | IPR012336,Thioredoxin-like | IPR012336,Thioredoxin-like | IPR002182,NB-ARC domain	GO:0007165,signal transduction | GO:0043531,ADP binding		DA_1	HE	351.273	128.362	239.818	1.21162	0.00110629	0.0103921
CsGy5G025990	GABA transporter 1-like	IPR013057,Transmembrane amino acid transporter protein | IPR013057,Transmembrane amino acid transporter protein	GO:0016021,integral component of membrane		DA_1	HE	57.4472	12.3982	34.9227	1.40496	0.00333645	0.0224674
CsGy4G004790	Glycosyltransferase	IPR002213,UDP-glucoronosyl and UDP-glucosyl transferase	GO:0008152,metabolic process | GO:0016021,integral component of membrane | GO:0016758,transferase activity, transferring hexosyl groups		DA_1	HE	177.191	41.9279	109.559	1.45046	0.00152376	0.013025
CsGy7G018020	Bifunctional inhibitor/lipid-transfer protein/seed storage 2S albumin superfamily protein	IPR016140,Probable lipid transfer	GO:0006869,lipid transport | GO:0008289,lipid binding | GO:0016021,integral component of membrane		DA_1	HE	360.641	103.16	231.901	1.61489	1.38e-07	1.12e-05
CsGy3G041650	histone deacetylase-like protein				DA_1	HE	326.906	36.6863	181.796	2.44536	3.42e-09	5.01e-07
CsGy2G010950	Sulfate adenylyltransferase	IPR025980,PUA-like domain | IPR024951,ATP-sulfurylase	GO:0000103,sulfate assimilation | GO:0004781,sulfate adenylyltransferase (ATP) activity		DA_1	HE	206.9	87.8779	147.389	1.03543	0.00484407	0.0289099
CsGy1G014030	NDR1/HIN1-like protein 12	IPR004864,Late embryogenesis abundant protein	GO:0016021,integral component of membrane		DA_1	HE	115.185	43.7769	79.4808	1.14375	0.00288608	0.0203877
CsGy1G018480	E3 ubiquitin-protein ligase MARCH8	IPR011016,RING-variant domain	GO:0008270,zinc ion binding | GO:0016021,integral component of membrane | GO:0016874,ligase activity		DA_1	HE	752.258	288.962	520.61	1.24357	3.13e-05	0.000729019
CsGy4G013770	Pectate lyase	IPR002022,Pectate lyase	GO:0030570,pectate lyase activity | GO:0045490,pectin catabolic process | GO:0046872,metal ion binding		DA_1	HE	680.775	270.975	475.875	1.20753	2.72e-05	0.000661732
CsGy3G026990	E3 ubiquitin-protein ligase%2C putative (DUF177)	IPR003772,Uncharacterized ACR, COG1399			DA_1	HE	1179.51	366.014	772.763	1.56209	2.75e-09	4.21e-07
CsGy3G014710	Bidirectional sugar transporter SWEET	IPR004316,Sugar efflux transporter for intercellular exchange | IPR004316,Sugar efflux transporter for intercellular exchange	GO:0005886,plasma membrane | GO:0008643,carbohydrate transport | GO:0016021,integral component of membrane		DA_1	HE	643.179	218.827	431.003	1.40905	1.41e-06	6.97e-05
CsGy4G024130	DUF1677 family protein (DUF1677)	IPR012876,Protein of unknown function (DUF1677)			DA_1	HE	430.947	130.038	280.492	1.46938	3.72e-05	0.000822387
CsGy7G021310	Charged multivesicular body protein 1	IPR005024,Snf7	GO:0007034,vacuolar transport		DA_1	HE	1706.68	817.246	1261.96	1.0039	1.05e-05	0.000324948
CsGy7G013810	ribonuclease 2-like	IPR001568,Ribonuclease T2 family	GO:0003723,RNA binding | GO:0005773,vacuole | GO:0005783,endoplasmic reticulum | GO:0010168,ER body | GO:0010507,negative regulation of autophagy | GO:0016075,rRNA catabolic process | GO:0033897,ribonuclease T2 activity | GO:0090502,RNA phosphodiester bond hydrolysis, endonucleolytic		DA_1	HE	1636.48	693.048	1164.77	1.13877	3.09e-05	0.000720793
CsGy2G009040	Sucrose phosphate synthase 1	IPR006380,Sucrose-6F-phosphate phosphohydrolase | IPR000368,Sucrose synthase | IPR001296,Glycosyl transferases group 1	GO:0005985,sucrose metabolic process | GO:0016157,sucrose synthase activity | GO:0046524,sucrose-phosphate synthase activity		DA_1	HE	120.223	37.379	78.8009	1.41351	0.000115727	0.00197347
CsGy5G027650	Ankyrin repeat domain-containing protein	IPR020683,Ankyrin repeats (3 copies)			DA_1	HE	2163.32	958.828	1561.07	1.10496	2.58e-06	0.000108318
CsGy4G010650	binding partner of ACD11 1-like	IPR000504,RNA recognition motif. (a.k.a. RRM, RBD, or RNP domain)	GO:0003723,RNA binding		DA_1	HE	610.935	185.989	398.462	1.4792	1.74e-05	0.000466465
CsGy6G013220	transcription elongation factor B polypeptide 3 isoform X2	IPR010684,RNA polymerase II transcription factor SIII (Elongin) subunit A	GO:0003746,translation elongation factor activity | GO:0006357,regulation of transcription by RNA polymerase II | GO:0006414,translational elongation | GO:0070449,elongin complex		DA_1	HE	1502.04	610.043	1056.04	1.20083	6.03e-06	0.000207809
CsGy4G013480	Protein DETOXIFICATION	IPR002528,MatE | IPR002528,MatE	GO:0006855,drug transmembrane transport | GO:0015238,drug transmembrane transporter activity | GO:0015297,antiporter activity | GO:0016021,integral component of membrane		DA_1	HE	331.885	79.9811	205.933	1.70257	5.7e-06	0.000200309
CsGy6G013010	1-aminocyclopropane-1-carboxylate oxidase	IPR026992,non-haem dioxygenase in morphine synthesis N-terminal | IPR005123,2OG-Fe(II) oxygenase superfamily	GO:0009620,response to fungus | GO:0009815,1-aminocyclopropane-1-carboxylate oxidase activity | GO:0046872,metal ion binding | GO:0055114,oxidation-reduction process | GO:0071398,cellular response to fatty acid		DA_1	HE	1983.69	679.307	1331.5	1.44294	7.19e-09	9.65e-07
[truncated: 228 more rows]

## Sheet: Pathway enrichment EDvsHE Up
																							No enriched pathways

## Sheet: EDAvsHE down summary
Gene ID	Human Readable Description	Interpro	Gene Ontology		sampleA	sampleB	baseMeanA	baseMeanB	log2FoldChange	pvalue	padj
[truncated: 497 more rows]

[truncated: 9 more sheets: Pathway enrichment EDAvsHE down, LBRvsHE Up summary, Pathway enrichment, LBRvsHE Up, LBRvsHE down summary, Pathway enrichment LBRvsHE down, LDAvsHE Up summary, Pathway enrichment, LDAvsHE Up, LDAvsHE down summary, Pathway enrichment LDAvsHE down]
